# Supplementary material for: Identification of biomarkers differentiating Alzheimer’s disease from other neurodegenerative diseases by integrated bioinformatic analysis and machine-learning strategies
Source: Front Mol Neurosci. 2023 May 10;16:1152279. doi: 10.3389/fnmol.2023.1152279 (PMC10205980; doi:10.3389/fnmol.2023.1152279)
Supplement: Supplementary file 2 [file Table_1.XLSX]

## Sheet: Unique_DEGs
ID	logFC	AveExpr	t	P.Value	adj.P.Val	B
CYP1A1	36.4878	8.46879	13.9542	8.1304e-32	2.55386e-29	47.0707
FANCG	-69.5199	59.0766	-13.9537	8.1593e-32	2.55386e-29	47.0682
IGFBP5	181.826	37.4794	13.8433	1.82714e-31	3.81263e-29	46.5083
CCNG2	-155.536	107.665	-13.6502	7.48791e-31	8.99701e-29	45.5257
RPS6KA2	-86.7098	64.264	-13.6415	7.97844e-31	8.99701e-29	45.4814
DCN	113.822	30.1245	13.6308	8.62333e-31	8.99701e-29	45.4271
MTA1	-49.9724	41.0156	-13.5991	1.08675e-30	9.03179e-29	45.2655
NDRG1	-452.177	273.25	-13.5909	1.15422e-30	9.03179e-29	45.2235
PSRC1	-242.057	143.432	-13.4654	2.8824e-30	2.00487e-28	44.5831
ABLIM1	-279.486	166.515	-13.4331	3.65018e-30	2.04046e-28	44.4176
GPR137B	-90.8807	59.9124	-13.4328	3.65631e-30	2.04046e-28	44.4165
MYLK	-75.879	46.0214	-13.4236	3.91143e-30	2.04046e-28	44.3692
MITF	-42.2314	34.4462	-13.3752	5.56773e-30	2.65109e-28	44.1215
ETS1	-43.6359	37.8845	-13.3641	6.03425e-30	2.65109e-28	44.065
TESK1	-248.214	119.68	-13.3571	6.35246e-30	2.65109e-28	44.029
RGS1	176.81	32.0667	13.3212	8.24973e-30	3.08654e-28	43.8454
TNNT2	-41.9389	27.4265	-13.3134	8.73137e-30	3.08654e-28	43.8056
CAV1	64.6631	26.5522	13.3112	8.87503e-30	3.08654e-28	43.7941
SLC4A4	112.978	63.2776	13.2937	1.00857e-29	3.32296e-28	43.7042
VCL	-103.279	62.8082	-13.2857	1.06896e-29	3.34584e-28	43.6633
CHD4	-77.0466	60.032	-13.2748	1.15696e-29	3.44884e-28	43.6077
CEP290	-111.179	80.2405	-13.2103	1.85121e-29	5.26755e-28	43.277
ABCD3	-283.236	155.343	-13.2021	1.96437e-29	5.3465e-28	43.2352
RGS5	-117.739	63.088	-13.1555	2.75873e-29	7.13624e-28	42.996
ING2	-38.7429	24.3619	-13.151	2.84994e-29	7.13624e-28	42.9731
ARHGAP1	-138.847	93.2332	-13.1104	3.83134e-29	9.22469e-28	42.7644
HLA-DMB	-34.7895	28.0247	-13.0818	4.71615e-29	1.09345e-27	42.6178
CAT	81.5505	62.9071	13.0646	5.34538e-29	1.16956e-27	42.5294
IGFBP7	474.155	233.674	13.0613	5.47707e-29	1.16956e-27	42.5122
GCKR	-18.8409	11.7446	-13.0578	5.61559e-29	1.16956e-27	42.4946
CYP1B1	278.524	40.8861	13.0536	5.79173e-29	1.16956e-27	42.4728
ATP6V0A2	-18.6551	21.7223	-13.0443	6.19703e-29	1.21229e-27	42.425
TGM4	-13.2674	9.04319	-13.0359	6.58722e-29	1.24958e-27	42.3819
KIF5A	-1116.84	600.943	-13.0123	7.82272e-29	1.40534e-27	42.2604
DNAJC3	-43.8817	32.8268	-13.0117	7.85734e-29	1.40534e-27	42.2573
CYP3A4	-12.3299	11.2974	-12.9619	1.12867e-28	1.90696e-27	42.0012
GSTM5	-97.0133	54.2572	-12.9599	1.14466e-28	1.90696e-27	41.9912
MAP4K4	152.935	118.357	12.9584	1.15758e-28	1.90696e-27	41.9833
CASP8	-32.4543	10.4761	-12.9196	1.53413e-28	2.46247e-27	41.784
AQP3	-18.1306	13.4496	-12.9121	1.62007e-28	2.52873e-27	41.7454
PMP2	563.256	295.126	12.9091	1.65619e-28	2.52873e-27	41.7298
SNAPC4	-54.2958	36.8019	-12.9038	1.72134e-28	2.56562e-27	41.7025
ELK3	-33.1344	16.7433	-12.8894	1.91175e-28	2.78316e-27	41.6281
EFEMP2	92.6005	46.3485	12.8679	2.23372e-28	3.17797e-27	41.5179
PLXND1	-36.7277	36.4149	-12.8594	2.37733e-28	3.30713e-27	41.4737
CD5L	-22.8749	8.22887	-12.8523	2.50278e-28	3.40596e-27	41.4373
ADAMDEC1	-16.0828	8.13855	-12.828	2.98508e-28	3.97587e-27	41.3123
CTRC	-28.8816	15.7377	-12.8116	3.36395e-28	4.38716e-27	41.2275
RGS11	-18.545	15.7876	-12.8006	3.64176e-28	4.65254e-27	41.1712
SIT1	-14.803	7.60821	-12.7921	3.87547e-28	4.85208e-27	41.1271
FGA	-24.183	7.58147	-12.7812	4.19254e-28	5.14613e-27	41.0713
KIF1A	-333.58	165.704	-12.7781	4.28858e-28	5.16279e-27	41.0552
ERBB3	-29.5602	19.9105	-12.771	4.51667e-28	5.25646e-27	41.0184
NPY	-84.7731	37.5478	-12.7704	4.53433e-28	5.25646e-27	41.0157
CBL	-55.8398	40.2543	-12.7464	5.39976e-28	6.14591e-27	40.8916
AIM2	-17.0508	9.0064	-12.7165	6.70708e-28	7.49755e-27	40.7376
MYL3	-19.0136	13.53	-12.7132	6.86771e-28	7.54244e-27	40.7208
TLE1	-100.372	61.2789	-12.688	8.24645e-28	8.90048e-27	40.5907
RBM25	289.126	219.735	12.6755	9.02744e-28	9.57826e-27	40.5263
PNLIPRP1	-11.9414	7.07376	-12.667	9.6057e-28	1.00219e-26	40.4822
FBN2	-22.3624	7.55997	-12.6545	1.0512e-27	1.07877e-26	40.418
RPS23	-1289.67	630.48	-12.6463	1.11571e-27	1.1265e-26	40.3757
DZIP1	-110.923	72.3543	-12.5864	1.72227e-27	1.71133e-26	40.0665
GPNMB	45.5705	31.2586	12.5803	1.80077e-27	1.76138e-26	40.0348
PIK3C2A	-42.414	36.5757	-12.5747	1.87423e-27	1.78926e-26	40.0063
DKK4	-29.6431	6.05049	-12.5738	1.88644e-27	1.78926e-26	40.0017
SP4	-87.661	65.2584	-12.5658	1.99942e-27	1.8412e-26	39.9602
SPINK1	-19.9428	8.26568	-12.5658	2.00002e-27	1.8412e-26	39.96
SOD3	-30.1778	17.7263	-12.562	2.05588e-27	1.84241e-26	39.9404
LMO1	-17.8016	12.6921	-12.5617	2.0602e-27	1.84241e-26	39.9389
GLDC	-89.4581	47.8756	-12.5577	2.11989e-27	1.86909e-26	39.9185
KIF21B	-61.4771	39.8275	-12.5531	2.1928e-27	1.89734e-26	39.8944
APOBEC2	-24.0245	13.2842	-12.5504	2.23489e-27	1.89734e-26	39.8809
HTN3	-25.3024	5.37171	-12.5499	2.24286e-27	1.89734e-26	39.8783
REG1B	-21.1741	7.32212	-12.5425	2.36706e-27	1.9757e-26	39.8399
GP2	-16.8239	8.00935	-12.5373	2.45818e-27	2.02476e-26	39.813
CSK	-49.6865	47.273	-12.5308	2.57677e-27	2.09488e-26	39.7794
SLAMF1	-13.7715	6.83285	-12.5236	2.71481e-27	2.15199e-26	39.7421
FGFR2	34.9344	31.6852	12.5235	2.71577e-27	2.15199e-26	39.7419
MAL	-315.04	187.635	-12.5131	2.92802e-27	2.26684e-26	39.6882
DIO1	-9.46603	6.36524	-12.5129	2.93314e-27	2.26684e-26	39.687
HRK	-35.6424	27.3341	-12.5046	3.11411e-27	2.37735e-26	39.6443
CENPE	-40.3655	6.74284	-12.5001	3.21747e-27	2.42667e-26	39.621
APC	-122.64	66.1907	-12.4963	3.30684e-27	2.46438e-26	39.6014
FGFBP1	-19.861	8.95899	-12.4908	3.44233e-27	2.53518e-26	39.5728
ITIH4	-24.5444	14.2741	-12.4848	3.59376e-27	2.61592e-26	39.542
KRT7	-13.4569	9.37548	-12.4688	4.03687e-27	2.90469e-26	39.459
NPR1	-15.5704	9.7858	-12.4599	4.30307e-27	3.06105e-26	39.4134
SI	-34.3653	5.74191	-12.4479	4.69574e-27	3.30284e-26	39.3511
ESPL1	-15.6361	8.90135	-12.4405	4.9512e-27	3.44384e-26	39.3132
LHX2	391.784	298.995	12.438	5.04328e-27	3.46933e-26	39.3001
GZMK	-14.3071	5.46502	-12.4341	5.18673e-27	3.52923e-26	39.28
FCN2	-14.4436	8.13986	-12.4307	5.31683e-27	3.55707e-26	39.2623
NMB	-31.4308	22.8485	-12.4301	5.34128e-27	3.55707e-26	39.259
ADAM12	-12.5934	9.0848	-12.4279	5.42519e-27	3.57491e-26	39.2479
IFI6	-76.0819	33.5339	-12.4049	6.40605e-27	4.17728e-26	39.1291
CCL20	-39.4696	5.1455	-12.4019	6.54548e-27	4.2242e-26	39.1138
HMGCS2	-8.55452	6.80936	-12.3976	6.75237e-27	4.31325e-26	39.0915
SKI	54.099	49.9058	12.3863	7.32758e-27	4.6334e-26	39.0331
FMO1	-23.5047	8.53485	-12.3627	8.69033e-27	5.44014e-26	38.9111
FRMPD1	-18.7857	9.55499	-12.3593	8.90987e-27	5.52236e-26	38.8932
GYPA	-19.5566	5.49459	-12.3534	9.29788e-27	5.70635e-26	38.8627
PRF1	-19.6304	17.5894	-12.3491	9.58748e-27	5.82695e-26	38.8408
PCSK6	-24.3926	14.9772	-12.345	9.88106e-27	5.94764e-26	38.8192
ATXN7	-95.9918	52.9907	-12.3412	1.01536e-26	6.05346e-26	38.7997
SLC33A1	-26.0791	22.4813	-12.3334	1.07378e-26	6.3414e-26	38.7597
NR1I3	-8.50807	5.80534	-12.3247	1.14391e-26	6.69238e-26	38.7144
ANXA11	-146.506	99.2981	-12.3208	1.17653e-26	6.8195e-26	38.6943
ELK4	-30.0845	26.3662	-12.3163	1.21566e-26	6.98168e-26	38.6709
RPS15A	-233.247	126.446	-12.313	1.24514e-26	7.08597e-26	38.6537
KLF9	-67.8548	41.5951	-12.3083	1.28732e-26	7.26001e-26	38.6299
SCEL	-15.242	5.1229	-12.3065	1.30435e-26	7.29036e-26	38.6204
NFATC4	16.4592	16.7449	12.2913	1.45581e-26	8.06496e-26	38.5418
P2RY2	-59.3666	8.10895	-12.2851	1.52246e-26	8.33678e-26	38.5097
CD3E	-22.4863	6.77818	-12.2843	1.53152e-26	8.33678e-26	38.5054
FSCN1	-63.6404	42.7258	-12.2819	1.55756e-26	8.40547e-26	38.4934
C2	-11.6716	10.1478	-12.2752	1.63571e-26	8.75174e-26	38.4583
FOXM1	-37.4642	5.90192	-12.2739	1.65037e-26	8.75534e-26	38.4519
SLC18A2	-18.8968	5.89933	-12.2533	1.91586e-26	9.99471e-26	38.345
TNNI2	-14.7477	5.36107	-12.2533	1.91592e-26	9.99471e-26	38.345
HFE	-13.1401	10.1802	-12.2503	1.95702e-26	1.01247e-25	38.3298
LOX	-16.136	7.7005	-12.2469	2.00643e-26	1.02953e-25	38.3119
EPB41L2	-116.987	97.6136	-12.2394	2.11789e-26	1.07559e-25	38.2731
CDH3	-31.3644	12.4956	-12.2385	2.13055e-26	1.07559e-25	38.2689
LAMP3	-17.4258	6.44301	-12.2321	2.23198e-26	1.11777e-25	38.2355
P2RY14	113.455	43.5379	12.228	2.29969e-26	1.14254e-25	38.2141
LDB1	-48.2721	27.536	-12.2131	2.55929e-26	1.26151e-25	38.1374
F11	-11.8721	5.89153	-12.1979	2.85651e-26	1.39701e-25	38.0586
RPS6KA5	-129.09	75.4402	-12.1951	2.915e-26	1.40647e-25	38.044
DNTT	-8.91215	6.89639	-12.1944	2.93006e-26	1.40647e-25	38.0403
PHC2	-70.3984	45.7569	-12.1938	2.94325e-26	1.40647e-25	38.0371
LRRC15	-14.4566	8.45899	-12.1881	3.06487e-26	1.45349e-25	38.008
RTN1	-3988.07	2424.73	-12.1848	3.13939e-26	1.47764e-25	37.9908
LOXL2	-16.3815	8.69283	-12.1728	3.42319e-26	1.5973e-25	37.9287
RPS25	-1269.31	583.545	-12.1719	3.44465e-26	1.5973e-25	37.9242
BDKRB2	-21.4197	11.6274	-12.1698	3.4974e-26	1.60983e-25	37.9133
CSRP3	-17.9952	4.52067	-12.1631	3.6724e-26	1.67805e-25	37.8782
GPR37L1	-28.9118	17.533	-12.1585	3.79382e-26	1.72097e-25	37.8549
PLCG2	-11.3185	10.5922	-12.1531	3.94494e-26	1.77307e-25	37.8268
SULT1C2	-13.2209	6.62962	-12.1524	3.96532e-26	1.77307e-25	37.8231
SLC26A3	-23.2262	5.57655	-12.1443	4.20521e-26	1.86699e-25	37.781
AMPD1	-32.5041	7.52925	-12.1427	4.25354e-26	1.87515e-25	37.7728
C4BPA	-22.8295	6.42205	-12.1329	4.56351e-26	1.99392e-25	37.7222
PTGFR	-20.4825	7.02533	-12.1322	4.58665e-26	1.99392e-25	37.7186
CAV2	-23.5552	19.1001	-12.1259	4.80083e-26	2.07263e-25	37.6858
TRAF3IP3	-9.58007	7.10518	-12.1177	5.09317e-26	2.18378e-25	37.6433
VIM	179.117	73.9067	12.0952	5.98668e-26	2.54943e-25	37.5272
CD1B	-12.2161	5.72162	-12.094	6.03927e-26	2.55445e-25	37.5209
SART1	-492.182	158.189	-12.0908	6.18036e-26	2.59658e-25	37.5043
AMHR2	-26.5083	5.39779	-12.0881	6.30209e-26	2.62215e-25	37.4903
GPX2	-20.6407	10.5182	-12.0876	6.325e-26	2.62215e-25	37.4877
STIL	-71.8858	34.6567	-12.0789	6.73539e-26	2.77392e-25	37.4425
FOXA1	-17.9977	5.5736	-12.0759	6.88189e-26	2.81573e-25	37.427
NR1H4	-9.53711	5.78283	-12.0708	7.13849e-26	2.90175e-25	37.4007
THUMPD1	-395.235	178.219	-12.0667	7.34968e-26	2.96832e-25	37.3797
INS	-9.82828	4.46191	-12.0655	7.41762e-26	2.97656e-25	37.3731
ENPP1	-11.773	6.6381	-12.0443	8.6408e-26	3.44531e-25	37.2633
OASL	-17.4939	12.5611	-12.0389	8.97791e-26	3.55707e-25	37.2358
TMCC2	-37.6302	28.9596	-12.0294	9.61821e-26	3.76913e-25	37.1862
CASP10	-23.8789	7.80064	-12.0291	9.63357e-26	3.76913e-25	37.185
RBMS1	-134.959	71.1189	-12.0175	1.04754e-25	4.07304e-25	37.1247
PLK4	-10.2983	5.7065	-12.0017	1.17396e-25	4.53642e-25	37.0427
LCK	-17.4475	7.70406	-11.9969	1.2151e-25	4.66656e-25	37.0179
RORC	-10.4554	7.27162	-11.9936	1.24416e-25	4.74905e-25	37.0009
CD84	-11.4468	9.05038	-11.9825	1.34727e-25	5.11148e-25	36.9436
TIMP4	-36.0769	10.1183	-11.9712	1.46132e-25	5.51076e-25	36.885
PDE6A	-7.55998	5.57666	-11.9661	1.51606e-25	5.68295e-25	36.8585
PTGER4	-20.3274	7.36247	-11.9632	1.54742e-25	5.76598e-25	36.8438
CPS1	-28.886	17.606	-11.9624	1.55697e-25	5.76724e-25	36.8394
SPRY2	-256.55	132.896	-11.9394	1.8368e-25	6.76375e-25	36.7202
ARNT2	-732.129	417.848	-11.9351	1.89453e-25	6.93554e-25	36.6979
RLBP1	-20.5849	13.0051	-11.9249	2.03781e-25	7.41668e-25	36.6454
GP9	-13.024	6.4458	-11.9115	2.24393e-25	8.10288e-25	36.5759
TLL1	-9.56613	6.50948	-11.911	2.25224e-25	8.10288e-25	36.5732
ATP2A1	-11.3165	6.50808	-11.8851	2.71181e-25	9.70054e-25	36.4393
GBF1	-41.2354	20.6975	-11.8791	2.83218e-25	1.00736e-24	36.408
CPA2	-13.8121	10.2186	-11.8668	3.0934e-25	1.09405e-24	36.3443
FBN1	-46.463	25.8037	-11.8628	3.18407e-25	1.11979e-24	36.3234
GSTM1	-39.9328	29.7142	-11.8566	3.32867e-25	1.1641e-24	36.2914
UMOD	-11.3545	6.34578	-11.8554	3.3567e-25	1.16739e-24	36.2853
MMP14	-15.7146	13.341	-11.8489	3.51735e-25	1.2165e-24	36.2516
RAMP3	-22.4783	12.1233	-11.8331	3.94047e-25	1.35535e-24	36.1696
TMED10	-236.954	129.669	-11.8138	4.52479e-25	1.54782e-24	36.0697
CD6	-10.6213	8.07079	-11.8121	4.58051e-25	1.55837e-24	36.0609
LRP2	-40.4499	27.5865	-11.8059	4.78667e-25	1.61971e-24	36.0291
RBP1	-15.1724	13.7384	-11.7875	5.46241e-25	1.83842e-24	35.9336
GLB1L	-28.2672	12.674	-11.7666	6.34779e-25	2.12498e-24	35.8251
TYR	-9.03657	7.8456	-11.7422	7.55888e-25	2.51695e-24	35.6988
NAT2	-18.8346	5.44616	-11.725	8.54885e-25	2.83152e-24	35.6098
CD2	-8.39922	6.66296	-11.7234	8.6462e-25	2.8487e-24	35.6016
ABCA4	-7.5311	5.90458	-11.717	9.05418e-25	2.9675e-24	35.5682
POSTN	-11.6536	7.39607	-11.7148	9.19688e-25	2.99857e-24	35.5569
GPA33	-32.3619	10.1565	-11.7132	9.30135e-25	3.01691e-24	35.5487
FXYD2	-28.8604	13.7346	-11.7066	9.75481e-25	3.14768e-24	35.5143
HRG	-14.3356	8.18303	-11.7017	1.00977e-24	3.24161e-24	35.4893
TTK	-39.3322	7.84276	-11.6999	1.02347e-24	3.26884e-24	35.4795
CA3	-10.5465	8.44736	-11.6812	1.16974e-24	3.71704e-24	35.3828
GUCY2C	-8.74937	4.96476	-11.6484	1.47921e-24	4.6732e-24	35.2128
CYP17A1	-6.90906	5.77279	-11.6478	1.48557e-24	4.6732e-24	35.2097
LY75	13.2565	8.66998	11.6447	1.51876e-24	4.75372e-24	35.1937
SEC24D	-17.8779	13.9843	-11.644	1.52657e-24	4.75441e-24	35.19
PNLIP	-8.71935	4.35261	-11.6154	1.87202e-24	5.80142e-24	35.0422
MON1B	-125.493	70.0315	-11.6122	1.91637e-24	5.90958e-24	35.0252
SAG	12.9902	8.71313	11.6092	1.95772e-24	6.0075e-24	35.0097
PKD2	-67.9239	40.2006	-11.6039	2.03235e-24	6.2061e-24	34.9826
MST1R	11.2887	8.59102	11.5882	2.27379e-24	6.90966e-24	34.9012
ITIH3	-10.8397	7.42704	-11.5872	2.29052e-24	6.92688e-24	34.8959
RASSF1	-29.0475	16.2559	-11.5849	2.32872e-24	7.00857e-24	34.8839
ARL4A	-140.608	79.5424	-11.5806	2.40083e-24	7.191e-24	34.8618
MTSS1	-97.3794	68.6427	-11.579	2.42879e-24	7.2401e-24	34.8534
PPM1G	-42.667	25.7144	-11.5729	2.53656e-24	7.52552e-24	34.8219
BCL2L11	-19.9575	16.0046	-11.5715	2.56267e-24	7.56714e-24	34.8144
CKMT2	-43.7265	27.1723	-11.5698	2.59409e-24	7.62394e-24	34.8056
CCL21	-11.6712	8.24311	-11.5657	2.66983e-24	7.80988e-24	34.7847
KCNMB1	-13.5175	9.7092	-11.5593	2.79642e-24	8.14213e-24	34.7511
MYCBP2	-1633.91	851.537	-11.5518	2.94881e-24	8.54608e-24	34.7126
GPT	-21.1173	16.8517	-11.5341	3.34729e-24	9.65623e-24	34.6206
PTPN22	-6.24928	4.61662	-11.5201	3.69766e-24	1.06181e-23	34.5484
ILK	-69.0404	41.9908	-11.5164	3.79813e-24	1.08568e-23	34.5289
IDE	-54.951	35.5087	-11.5137	3.86969e-24	1.1011e-23	34.5153
DST	-238.652	149.243	-11.5109	3.94782e-24	1.11825e-23	34.5008
DYNC1LI2	-591.794	435.727	-11.5077	4.03999e-24	1.1392e-23	34.4841
DSP	283.337	37.1366	11.4865	4.69865e-24	1.31899e-23	34.3744
INSL4	-9.813	6.07885	-11.484	4.78237e-24	1.33442e-23	34.3615
HSPG2	-23.8967	8.87447	-11.4836	4.79623e-24	1.33442e-23	34.3594
COX6A2	-16.2219	12.0964	-11.4627	5.56982e-24	1.54279e-23	34.2508
HABP2	-15.7774	11.8975	-11.4561	5.8368e-24	1.60962e-23	34.2168
ZYX	-42.3653	23.6914	-11.4535	5.94428e-24	1.63207e-23	34.2035
ALDOB	-13.3893	8.51825	-11.4501	6.09188e-24	1.66529e-23	34.1857
PRM1	-9.40745	5.28573	-11.4313	6.96221e-24	1.89493e-23	34.0886
ABCA3	-156.717	98.9001	-11.4304	7.01051e-24	1.89982e-23	34.0836
TCN1	-10.6244	4.95509	-11.4051	8.39259e-24	2.26455e-23	33.9527
CYP26A1	-22.1616	10.021	-11.4006	8.6666e-24	2.32845e-23	33.9293
MTMR11	-25.316	21.479	-11.394	9.08501e-24	2.43043e-23	33.895
GCG	-5.17594	3.8094	-11.3883	9.45885e-24	2.51968e-23	33.8657
HPGD	-7.26865	6.7408	-11.3807	9.98599e-24	2.64883e-23	33.8262
PBX3	-53.386	28.9738	-11.3693	1.08243e-23	2.85906e-23	33.7676
SLC5A12	-9.13466	5.76862	-11.3668	1.10224e-23	2.89916e-23	33.7544
DAP	-23.4604	15.9217	-11.3594	1.16149e-23	3.04223e-23	33.7162
FABP7	-183.902	76.6246	-11.3494	1.24785e-23	3.25482e-23	33.664
POLA2	-14.5911	12.1346	-11.3388	1.3449e-23	3.49339e-23	33.6095
ABCB4	-8.45151	5.74915	-11.3301	1.43077e-23	3.70107e-23	33.5644
MYOM2	-199.77	101.077	-11.329	1.44253e-23	3.71615e-23	33.5585
LY6H	-125.385	48.2941	-11.3272	1.46112e-23	3.74772e-23	33.5491
ELF3	-11.3969	8.1267	-11.3266	1.46676e-23	3.74772e-23	33.5463
SF3B3	-68.5071	48.1502	-11.3211	1.52535e-23	3.88158e-23	33.5178
KCNH2	-45.0769	45.4224	-11.3189	1.54989e-23	3.92807e-23	33.5062
MYB	-11.1454	6.7425	-11.3126	1.61985e-23	4.08882e-23	33.474
TNKS	-203.023	97.7483	-11.3091	1.66066e-23	4.175e-23	33.4559
MYF6	-15.6905	9.36102	-11.3048	1.71294e-23	4.28921e-23	33.4333
EXT1	-52.2201	32.7095	-11.2936	1.85517e-23	4.62684e-23	33.3752
IL1RAP	-15.6929	10.2998	-11.2921	1.87428e-23	4.65595e-23	33.3677
CGA	-5.93093	5.06127	-11.2864	1.9515e-23	4.82861e-23	33.3383
JTB	-955.437	407.654	-11.2828	2.00296e-23	4.93643e-23	33.3193
STT3A	-15.7387	14.466	-11.275	2.11618e-23	5.19502e-23	33.2792
DEK	-320.554	175.268	-11.2734	2.14002e-23	5.23301e-23	33.271
OR2H1	-5.8577	6.31456	-11.2705	2.18532e-23	5.323e-23	33.2558
PTPRG	-20.2457	16.3611	-11.2645	2.27959e-23	5.5311e-23	33.225
GHR	-42.7638	23.9965	-11.2636	2.29467e-23	5.54324e-23	33.2202
IPO8	-156.022	88.622	-11.2631	2.3023e-23	5.54324e-23	33.2178
ENPEP	-10.0314	6.39343	-11.2511	2.50709e-23	6.01316e-23	33.1556
SCGB2A1	-5.14005	3.46076	-11.2303	2.90561e-23	6.94241e-23	33.048
SFTPC	-11.948	10.4252	-11.2178	3.17682e-23	7.56155e-23	32.9829
PURA	-357.888	196.843	-11.216	3.21641e-23	7.62678e-23	32.9739
PTPRCAP	-28.4371	8.31251	-11.1998	3.60703e-23	8.52076e-23	32.8902
ROR1	-11.9754	10.2789	-11.1989	3.63261e-23	8.54893e-23	32.8851
HOXD9	-14.2227	7.35784	-11.1946	3.74336e-23	8.77657e-23	32.8631
GSTM3	-217.671	118.001	-11.1881	3.9215e-23	9.15992e-23	32.8292
DFFA	-53.6094	46.1772	-11.1828	4.06958e-23	9.47047e-23	32.8021
TPR	-67.0294	45.2673	-11.1748	4.30853e-23	9.98941e-23	32.7605
SYNPO	-31.722	29.4769	-11.1646	4.62959e-23	1.06942e-22	32.708
PIP	-21.5825	11.3984	-11.1592	4.80988e-23	1.10698e-22	32.6801
PNN	-177.837	99.8836	-11.1485	5.18962e-23	1.19e-22	32.6246
ZFYVE9	-39.1977	30.2243	-11.1422	5.42794e-23	1.24011e-22	32.5918
STK17A	-27.2043	19.3848	-11.1331	5.78614e-23	1.31714e-22	32.5451
VIL1	-11.2937	9.1817	-11.1245	6.15204e-23	1.39088e-22	32.5003
SOCS2	-25.7724	22.2306	-11.1244	6.15454e-23	1.39088e-22	32.5
AMBP	-7.62424	6.6782	-11.1235	6.19407e-23	1.39478e-22	32.4953
SAR1A	-183.492	101.904	-11.1221	6.254e-23	1.40323e-22	32.4883
SLC25A24	-26.7949	20.5333	-11.103	7.16265e-23	1.60136e-22	32.3891
SDC1	-13.747	10.5327	-11.0976	7.44231e-23	1.65797e-22	32.3611
PDGFRA	-30.4385	35.4031	-11.0879	7.9667e-23	1.7685e-22	32.3113
CD38	-30.4477	10.1922	-11.0842	8.17809e-23	1.80901e-22	32.2922
WNT10B	-42.469	29.0368	-11.0815	8.33967e-23	1.83825e-22	32.2778
GCH1	-48.4505	28.9869	-11.0776	8.5712e-23	1.88266e-22	32.2578
ORM1	-10.1895	4.54042	-11.0755	8.69689e-23	1.90359e-22	32.2472
RPS24	-244.439	149.258	-11.0655	9.33456e-23	2.03604e-22	32.1954
BCL9	-48.3809	29.7829	-11.0637	9.45466e-23	2.05508e-22	32.1861
ALOX5	-14.7265	12.0272	-11.0527	1.0222e-22	2.21417e-22	32.129
PPP1R12B	-31.2443	25.8826	-11.0477	1.05878e-22	2.28551e-22	32.1032
LARS2	-117	70.7536	-11.0301	1.19894e-22	2.57915e-22	32.0123
ADAR	-814.826	458.773	-11.0218	1.27155e-22	2.726e-22	31.9692
GAS2	-45.4082	25.1125	-11.0153	1.33105e-22	2.84382e-22	31.9357
GAS8	-64.301	39.8739	-10.9997	1.4856e-22	3.16322e-22	31.8553
KCNS3	-84.5207	29.7744	-10.9985	1.49853e-22	3.17993e-22	31.849
KEL	-10.6999	6.31376	-10.9872	1.62227e-22	3.43088e-22	31.7909
THBS1	-12.7035	6.9884	-10.9773	1.74007e-22	3.66761e-22	31.7395
GNL3L	-17.5	11.1052	-10.9727	1.79724e-22	3.77542e-22	31.7158
DKK1	-53.6817	25.1572	-10.9689	1.84583e-22	3.86451e-22	31.6963
MRPL19	-66.8583	33.5716	-10.9673	1.86727e-22	3.89638e-22	31.6878
LMAN2	-14.6625	14.7352	-10.9625	1.93153e-22	4.01707e-22	31.663
PSMA4	-631.664	270.328	-10.9494	2.11841e-22	4.39115e-22	31.5954
IFI27	-25.666	22.9702	-10.9442	2.19732e-22	4.53967e-22	31.5686
TRPM3	-41.6363	27.137	-10.9435	2.20793e-22	4.5466e-22	31.565
EHHADH	-29.8332	16.6593	-10.923	2.55155e-22	5.23696e-22	31.459
SNX19	-48.3749	33.7893	-10.9206	2.59492e-22	5.30857e-22	31.4466
TEK	-24.2288	17.1948	-10.918	2.64263e-22	5.38855e-22	31.4333
ATXN2	-129.577	69.6814	-10.9156	2.68825e-22	5.45928e-22	31.4207
SLC12A2	-110.626	82.9902	-10.9153	2.69475e-22	5.45928e-22	31.4189
LITAF	-37.253	27.7026	-10.9137	2.72392e-22	5.50056e-22	31.4111
GADD45A	-98.7472	49.5925	-10.9111	2.7742e-22	5.58409e-22	31.3976
CTNNAL1	-91.0094	65.6649	-10.902	2.9589e-22	5.93676e-22	31.3504
ANK1	-39.6863	19.7936	-10.9015	2.96881e-22	5.93762e-22	31.3479
EZH2	-15.8803	13.9498	-10.8973	3.05765e-22	6.09582e-22	31.3263
DUSP11	-112.768	58.3917	-10.8943	3.1221e-22	6.19042e-22	31.311
HEXA	-28.4944	26.8027	-10.8942	3.12488e-22	6.19042e-22	31.3103
CDX1	-7.41506	6.16426	-10.8937	3.13623e-22	6.19331e-22	31.3077
GRB14	-171.156	97.892	-10.8925	3.16285e-22	6.22625e-22	31.3015
WDR1	-58.3539	45.9618	-10.8877	3.27237e-22	6.42165e-22	31.2765
MCF2L	-77.9395	50.7553	-10.8836	3.3664e-22	6.58552e-22	31.2557
FTH1	-1155.93	831.211	-10.8647	3.8473e-22	7.50284e-22	31.1577
RRM2	-12.159	7.16083	-10.8446	4.42974e-22	8.61186e-22	31.0543
FMOD	-66.2209	30.3389	-10.8393	4.59707e-22	8.90948e-22	31.0271
NT5E	-18.9666	15.8263	-10.8275	4.99455e-22	9.64997e-22	30.9662
TUFT1	-156.498	94.0053	-10.8025	5.95666e-22	1.14735e-21	30.8368
MPZL1	-19.4709	20.767	-10.7931	6.35986e-22	1.22125e-21	30.7887
RPL19	-763.395	383.739	-10.7902	6.49442e-22	1.24327e-21	30.7733
MBNL1	-102.231	55.2086	-10.7869	6.64272e-22	1.26779e-21	30.7567
TACC1	-189.258	120.873	-10.785	6.73568e-22	1.28162e-21	30.7465
ANKRD7	-10.9573	6.44157	-10.766	7.69578e-22	1.45759e-21	30.6485
ITGBL1	-22.4763	11.8366	-10.7658	7.70709e-22	1.45759e-21	30.6475
RHO	-34.8453	14.1314	-10.764	7.80233e-22	1.47116e-21	30.6384
PLXNC1	-131.191	52.0791	-10.7416	9.13297e-22	1.71689e-21	30.5227
GNAQ	-325.71	174.586	-10.7351	9.55933e-22	1.79166e-21	30.4891
VPS11	-121.086	75.486	-10.7265	1.01509e-21	1.89685e-21	30.445
SLC7A1	-142.505	99.6083	-10.7213	1.05305e-21	1.96194e-21	30.418
EIF2B2	-110.396	64.697	-10.7176	1.08025e-21	2.00664e-21	30.3992
PTPN11	-241.909	132.296	-10.7136	1.11117e-21	2.05797e-21	30.3784
TRPM1	-13.2307	5.7591	-10.7105	1.13551e-21	2.09685e-21	30.3625
PTPRF	-145.012	89.459	-10.7087	1.15032e-21	2.11794e-21	30.353
FADS2	-22.622	13.5001	-10.6978	1.24076e-21	2.27776e-21	30.2973
AFM	-7.72238	4.81143	-10.6955	1.26114e-21	2.3084e-21	30.2853
REL	-21.1212	17.1414	-10.6899	1.31184e-21	2.3942e-21	30.2563
HS3ST1	-28.5122	14.1392	-10.67	1.50807e-21	2.74434e-21	30.1537
TNP1	-12.812	11.2174	-10.6654	1.5574e-21	2.8259e-21	30.13
BIN1	-178.981	100.27	-10.6596	1.62188e-21	2.93439e-21	30.1001
STK10	-11.3905	9.96448	-10.6289	2.00999e-21	3.62609e-21	29.9421
EREG	-7.1113	6.76288	-10.6233	2.09113e-21	3.76164e-21	29.913
CRABP2	-17.9335	15.0991	-10.6216	2.11581e-21	3.79513e-21	29.9043
CXCL13	-5.0804	4.26575	-10.6149	2.2165e-21	3.96436e-21	29.8701
SLC26A4	-63.6373	45.7793	-10.5982	2.49101e-21	4.44265e-21	29.7841
AQP8	-10.2686	6.24094	-10.5946	2.55385e-21	4.5418e-21	29.7657
CA1	-10.0476	8.50438	-10.5862	2.70811e-21	4.80249e-21	29.7225
CPN1	10.2711	9.66116	10.5765	2.89809e-21	5.12487e-21	29.6725
TTLL4	-13.1489	11.6555	-10.5445	3.6241e-21	6.39067e-21	29.5077
USP20	-56.4117	35.8736	-10.5436	3.64605e-21	6.39829e-21	29.5032
ARID4A	-119.58	53.2416	-10.5435	3.64886e-21	6.39829e-21	29.5026
FBXO11	-201.178	129.503	-10.5377	3.80073e-21	6.64597e-21	29.4726
SP1	-15.1778	17.2867	-10.5313	3.9729e-21	6.92767e-21	29.4399
RAB30	-119.297	80.8374	-10.5252	4.14736e-21	7.20465e-21	29.4082
DDX6	-155.335	101.514	-10.5249	4.15476e-21	7.20465e-21	29.4069
FMO3	-10.0122	5.80998	-10.5176	4.37214e-21	7.56066e-21	29.3692
FNDC3A	-50.6789	30.3231	-10.5147	4.46194e-21	7.6947e-21	29.3542
ETFA	-138.294	56.3049	-10.483	5.56423e-21	9.56926e-21	29.1913
QPCT	-64.8984	32.7458	-10.4807	5.65149e-21	9.69269e-21	29.1798
HSD17B4	-303.626	183.239	-10.4678	6.18391e-21	1.05769e-20	29.1133
SNW1	-251.888	137.274	-10.4671	6.21314e-21	1.05979e-20	29.1098
PPIF	-50.4964	33.8855	-10.4659	6.26686e-21	1.06605e-20	29.1035
COPB2	-62.583	39.2656	-10.4648	6.31328e-21	1.07103e-20	29.098
TRPV6	-39.9486	23.667	-10.4319	7.93837e-21	1.34309e-20	28.9288
NUP155	-28.4866	14.2749	-10.4158	8.87642e-21	1.49775e-20	28.8463
C11orf49	-231.158	119.779	-10.4141	8.98551e-21	1.51208e-20	28.8373
CTNNA2	-371.578	173.854	-10.4101	9.23842e-21	1.55047e-20	28.8168
RBM5	-100.184	72.8037	-10.404	9.63563e-21	1.61281e-20	28.7857
PEX13	-25.0431	17.587	-10.4022	9.75884e-21	1.62908e-20	28.7763
RNF40	-24.1911	18.3602	-10.4005	9.87525e-21	1.64412e-20	28.7675
DENND4C	-35.3882	30.8481	-10.3836	1.11014e-20	1.84336e-20	28.681
EYA4	-15.1432	7.77842	-10.3792	1.1448e-20	1.89588e-20	28.6582
KRIT1	-65.0391	33.4372	-10.3768	1.16429e-20	1.92307e-20	28.6458
AKAP12	-340.03	156.358	-10.3443	1.45865e-20	2.40294e-20	28.4791
PCM1	-110.781	75.0437	-10.3286	1.6266e-20	2.67258e-20	28.3984
ST3GAL4	-10.4956	10.0605	-10.3058	1.90411e-20	3.12035e-20	28.2818
NCK2	-267.203	174.55	-10.301	1.96912e-20	3.21846e-20	28.257
MYO1E	-14.2449	12.2458	-10.2918	2.0984e-20	3.4156e-20	28.2099
LMNB1	-20.2361	15.0233	-10.2917	2.10065e-20	3.4156e-20	28.2091
MET	-58.6878	23.4969	-10.2833	2.22587e-20	3.60982e-20	28.1663
NRAS	-102.979	60.6015	-10.2824	2.23912e-20	3.62193e-20	28.1619
LAMC2	-6.69334	5.62075	-10.2607	2.60255e-20	4.19895e-20	28.0505
SQLE	-71.7914	35.4407	-10.244	2.92154e-20	4.70151e-20	27.9648
AKR7A3	-24.7624	19.5481	-10.2358	3.09136e-20	4.96202e-20	27.923
MYO5A	-377.764	189.437	-10.2093	3.71245e-20	5.94371e-20	27.7873
MRPL33	-407.997	167.351	-10.2058	3.80357e-20	6.06504e-20	27.7693
NSMAF	-71.1115	46.1063	-10.2056	3.80761e-20	6.06504e-20	27.7685
PDGFRL	-17.3027	9.7412	-10.2051	3.82178e-20	6.07217e-20	27.7657
RAP2A	-324.645	190.329	-10.1969	4.04401e-20	6.40898e-20	27.7238
TMOD1	-168.937	83.3223	-10.1957	4.0783e-20	6.447e-20	27.7176
EIF4G2	-600.121	267.771	-10.1908	4.2197e-20	6.65374e-20	27.6923
JAK2	-14.5969	10.7011	-10.1867	4.33817e-20	6.82335e-20	27.6718
ATXN2L	-9.36518	8.95927	-10.1795	4.55919e-20	7.15302e-20	27.6349
AADAC	-10.7767	5.82038	-10.1712	4.82815e-20	7.55605e-20	27.5924
SLC26A2	133.277	38.9548	10.1687	4.91276e-20	7.66929e-20	27.5795
RSU1	-21.1137	21.9184	-10.1607	5.19266e-20	8.08608e-20	27.5384
CAPN7	-49.0982	32.5171	-10.1456	5.76285e-20	8.93757e-20	27.4611
COL10A1	-12.0036	11.8435	-10.1454	5.76802e-20	8.93757e-20	27.4605
RPGRIP1	-20.119	9.49697	-10.1373	6.10149e-20	9.43094e-20	27.4188
ZNHIT1	-105.42	50.5446	-10.1355	6.17869e-20	9.52675e-20	27.4094
NRCAM	-838.57	460.098	-10.1338	6.24912e-20	9.5894e-20	27.401
JRK	-21.7735	22.087	-10.1338	6.24996e-20	9.5894e-20	27.4009
PPP1R12A	-208.766	94.3884	-10.1276	6.52225e-20	9.98271e-20	27.3693
INPP1	-278.533	152.691	-10.1255	6.61577e-20	1.01012e-19	27.3587
SLCO2B1	14.0339	16.9609	10.124	6.68556e-20	1.01829e-19	27.3509
CTSL	-170.165	108.367	-10.0967	8.07042e-20	1.22623e-19	27.2112
TRIM3	-14.6585	11.716	-10.0962	8.09564e-20	1.22709e-19	27.2089
GYG1	-463.029	206.784	-10.0953	8.14483e-20	1.23156e-19	27.2044
PDE4B	-139.502	62.8888	-10.0893	8.48745e-20	1.28028e-19	27.1738
PTPN4	-50.329	37.8372	-10.0774	9.21205e-20	1.38624e-19	27.1129
CLCN6	-170.671	97.4849	-10.0764	9.27656e-20	1.3926e-19	27.1077
SPOCK2	-284.764	169.302	-10.071	9.6311e-20	1.44236e-19	27.0799
CAP1	-798.225	342.12	-10.0644	1.00767e-19	1.50549e-19	27.0463
IMPA1	-623.006	277.025	-10.0311	1.26614e-19	1.88715e-19	26.8766
FBXL14	-67.3861	45.4155	-10.029	1.28504e-19	1.91077e-19	26.8656
FGF1	-39.524	46.0579	-10.0253	1.31797e-19	1.95509e-19	26.8468
SMARCA5	-150.882	80.3264	-10.0142	1.42186e-19	2.10422e-19	26.7904
CDK8	-90.4253	45.0506	-10.0078	1.48616e-19	2.19419e-19	26.7575
PKP4	-122.852	82.4358	-10.0018	1.54815e-19	2.28033e-19	26.7272
KRT5	-34.4567	10.4962	-9.99965	1.57155e-19	2.30937e-19	26.716
GAB2	-90.8455	72.7651	-9.99617	1.60958e-19	2.35971e-19	26.6982
SLC22A18	-42.7631	25.2509	-9.99232	1.65264e-19	2.41717e-19	26.6786
PEX14	-58.9065	42.0465	-9.98621	1.72327e-19	2.51462e-19	26.6475
CPA4	-21.058	11.8451	-9.98224	1.77085e-19	2.57803e-19	26.6272
CR2	-9.44663	5.63925	-9.96443	2.00068e-19	2.90587e-19	26.5364
STX1A	-234.98	99.5974	-9.96209	2.0331e-19	2.94611e-19	26.5245
CUL5	-132.981	79.7823	-9.94631	2.26508e-19	3.27469e-19	26.4441
PLEK	-17.423	11.4886	-9.91436	2.81844e-19	4.06531e-19	26.2814
ZNF84	-152.221	85.4549	-9.88769	3.38226e-19	4.86735e-19	26.1456
OGDH	-15.4525	14.8359	-9.88226	3.51e-19	5.03959e-19	26.118
ENPP4	-148.995	76.2198	-9.8648	3.95439e-19	5.66464e-19	26.0292
PAX8	-10.6434	11.3469	-9.85774	4.14972e-19	5.92521e-19	25.9933
CD151	-18.3772	20.7358	-9.85754	4.15522e-19	5.92521e-19	25.9923
OLFM1	-1210.14	592.74	-9.85265	4.2963e-19	6.11246e-19	25.9675
GPX1	-279.541	150.978	-9.83474	4.8548e-19	6.89139e-19	25.8764
CAST	-90.3427	58.1558	-9.83167	4.95743e-19	7.02116e-19	25.8608
GATA4	-8.73177	6.88006	-9.80096	6.11142e-19	8.63376e-19	25.7048
FKBP2	-110.21	62.0041	-9.80067	6.12363e-19	8.63376e-19	25.7033
GNPAT	-238.892	146.091	-9.79189	6.50095e-19	9.14516e-19	25.6587
HDLBP	-120.226	72.788	-9.79109	6.53623e-19	9.17417e-19	25.6547
UGCG	-261.792	105.467	-9.77534	7.27589e-19	1.01895e-18	25.5747
CTSD	-48.5683	29.6926	-9.77032	7.52894e-19	1.05204e-18	25.5492
EDNRA	-18.4026	15.0145	-9.76738	7.68102e-19	1.0709e-18	25.5343
TAX1BP1	-629.134	287.875	-9.76617	7.74449e-19	1.07679e-18	25.5282
GFI1	-6.98563	5.68881	-9.76592	7.75767e-19	1.07679e-18	25.5269
AP3B2	-63.3188	38.4703	-9.75102	8.58505e-19	1.18899e-18	25.4513
ME1	-159.086	80.2566	-9.74996	8.64683e-19	1.1949e-18	25.4459
KPNA4	-156.126	87.8654	-9.74862	8.72602e-19	1.20319e-18	25.4391
FAM50B	-115.82	48.9807	-9.73083	9.84746e-19	1.35484e-18	25.3489
RAPGEF5	-254.175	132.714	-9.72998	9.90455e-19	1.35763e-18	25.3446
UBE4B	-68.787	50.8951	-9.72988	9.91112e-19	1.35763e-18	25.3441
CBX3	-349.611	181.128	-9.71569	1.09138e-18	1.49171e-18	25.2722
PKIA	-388.164	169.52	-9.70971	1.13658e-18	1.55011e-18	25.2419
FAU	-908.69	491.225	-9.70812	1.14889e-18	1.5635e-18	25.2338
DAD1	-344.404	128.82	-9.69505	1.2555e-18	1.70486e-18	25.1676
SNRK	-128.105	73.772	-9.68229	1.36896e-18	1.85491e-18	25.103
PRKCE	-117.363	53.2677	-9.65998	1.59247e-18	2.1531e-18	24.99
TMPO	-28.9432	21.168	-9.65588	1.63731e-18	2.20896e-18	24.9692
POLR3G	-10.961	14.7773	-9.64966	1.70783e-18	2.29914e-18	24.9377
TRIM14	15.4658	20.3499	9.64185	1.80052e-18	2.41872e-18	24.8982
CNNM2	-33.8049	25.8174	-9.6259	2.00578e-18	2.68869e-18	24.8176
PAFAH1B2	-336.176	140.614	-9.61997	2.08793e-18	2.79283e-18	24.7876
NRGN	-423.257	205.325	-9.61805	2.11519e-18	2.82327e-18	24.7779
TAP2	-24.0614	21.9221	-9.61257	2.19513e-18	2.92372e-18	24.7501
SPINK5	-10.6466	6.16997	-9.6069	2.28088e-18	3.03149e-18	24.7215
SSR2	-150.779	83.9443	-9.60619	2.29185e-18	3.03961e-18	24.7179
RFC2	-18.2987	12.671	-9.60582	2.29755e-18	3.04073e-18	24.716
EEA1	-100.35	48.7694	-9.57934	2.7479e-18	3.62908e-18	24.5822
LDHB	-2513.86	1385.44	-9.57559	2.81842e-18	3.71438e-18	24.5632
DR1	-36.841	29.3162	-9.56082	3.11391e-18	4.09518e-18	24.4887
MAPK14	-35.0439	26.2221	-9.55118	3.32317e-18	4.36123e-18	24.44
GLIPR1	-73.159	31.9816	-9.54735	3.41015e-18	4.46602e-18	24.4207
CDH18	-389.373	159.594	-9.5364	3.67151e-18	4.79826e-18	24.3654
PIGR	-15.4312	10.0343	-9.53349	3.7442e-18	4.88307e-18	24.3508
SELP	-14.3749	9.22116	-9.5273	3.90376e-18	5.08056e-18	24.3195
PSMD7	-281.335	119.521	-9.49721	4.78108e-18	6.19763e-18	24.1678
PEX5	-85.2521	55.9955	-9.49718	4.78188e-18	6.19763e-18	24.1676
SVIL	21.7692	14.2238	9.48949	5.0359e-18	6.51338e-18	24.1289
ABLIM3	-39.528	21.4554	-9.48569	5.16631e-18	6.66826e-18	24.1097
HK1	-684.646	330.509	-9.47736	5.46424e-18	7.0383e-18	24.0678
SUPT3H	-30.1846	24.4604	-9.46788	5.82393e-18	7.48621e-18	24.02
SNRPA1	-291.152	134.35	-9.4556	6.32514e-18	8.11381e-18	23.9582
COPS2	-334.485	132.404	-9.43841	7.09951e-18	9.08854e-18	23.8716
GCC2	-326.073	132.612	-9.42365	7.83945e-18	1.00153e-17	23.7973
GNL1	-116.145	58.3982	-9.41955	8.05796e-18	1.02735e-17	23.7767
BTN3A3	-28.3887	14.4855	-9.41596	8.25457e-18	1.05028e-17	23.7587
PDE6B	-9.13463	10.8688	-9.4122	8.46506e-18	1.07487e-17	23.7398
TDO2	-58.4476	18.7652	-9.41039	8.56849e-18	1.08581e-17	23.7307
NUP133	-92.2137	59.4974	-9.40404	8.94169e-18	1.13081e-17	23.6987
RAB32	-12.8852	11.608	-9.3987	9.26746e-18	1.16964e-17	23.6719
KCNQ3	-146.439	85.2474	-9.38509	1.0153e-17	1.27883e-17	23.6035
ST8SIA4	-12.5354	9.98054	-9.37872	1.05957e-17	1.3319e-17	23.5715
MDM4	31.6628	53.0167	9.36334	1.17453e-17	1.47346e-17	23.4942
AZIN1	-317.033	120.453	-9.34641	1.31544e-17	1.64693e-17	23.4092
CCT4	-367.657	130.886	-9.34051	1.36842e-17	1.70984e-17	23.3796
CPSF6	-75.0747	44.5951	-9.333	1.43886e-17	1.79427e-17	23.342
E2F4	-44.2352	29.698	-9.33049	1.46324e-17	1.82105e-17	23.3293
CLTB	-166.366	87.0265	-9.322	1.54866e-17	1.92353e-17	23.2868
ASNS	-354.676	160.56	-9.30064	1.78619e-17	2.21416e-17	23.1797
OPCML	-903.541	514.847	-9.29612	1.84091e-17	2.27749e-17	23.157
SNX13	-75.4835	48.0547	-9.29377	1.87011e-17	2.30905e-17	23.1452
MTF2	-56.9583	38.3941	-9.28966	1.92213e-17	2.36861e-17	23.1246
ADAM22	-83.5838	45.8106	-9.28312	2.00787e-17	2.46941e-17	23.0918
API5	-62.8812	39.9044	-9.27691	2.09276e-17	2.56876e-17	23.0607
SLC16A1	36.1672	36.6396	9.26955	2.19801e-17	2.69267e-17	23.0239
PSMD6	-167.879	75.8768	-9.26888	2.20789e-17	2.69949e-17	23.0205
GTF3C2	-103.253	66.848	-9.26257	2.30283e-17	2.81008e-17	22.9889
POLR2B	-550.101	271.485	-9.26188	2.31333e-17	2.8174e-17	22.9855
KBTBD11	-338.221	145.08	-9.25693	2.391e-17	2.90634e-17	22.9607
ELAVL4	-515.2	245.549	-9.25211	2.46908e-17	2.99543e-17	22.9366
AK2	-18.1311	20.2894	-9.23975	2.68102e-17	3.24627e-17	22.8747
PARK7	-1610.31	943.732	-9.23939	2.68734e-17	3.24763e-17	22.8729
SNRPC	-43.7517	26.8837	-9.2382	2.7087e-17	3.26714e-17	22.867
RABIF	-57.0382	38.8805	-9.21615	3.13694e-17	3.77639e-17	22.7567
GCLM	-72.4663	37.8838	-9.21063	3.25437e-17	3.91024e-17	22.7291
ETF1	-151.419	77.5466	-9.19844	3.52916e-17	4.23229e-17	22.6682
PLCL1	-60.1164	33.8439	-9.19773	3.54576e-17	4.24406e-17	22.6646
STX6	-68.0852	46.7787	-9.15975	4.56326e-17	5.45153e-17	22.475
CRHBP	-15.8039	8.31698	-9.15515	4.70466e-17	5.60975e-17	22.452
YME1L1	-132.023	77.1125	-9.12185	5.8672e-17	6.98264e-17	22.2859
ITGA9	-17.9679	21.1595	-9.1113	6.29183e-17	7.47379e-17	22.2333
TGFB3	9.57005	14.4392	9.08768	7.35649e-17	8.7219e-17	22.1157
NLGN1	-68.8964	39.9995	-9.06353	8.62988e-17	1.01965e-16	21.9955
AGPS	-61.173	38.9795	-9.06348	8.63282e-17	1.01965e-16	21.9952
FBXO28	-90.361	53.0616	-9.04386	9.82725e-17	1.15854e-16	21.8977
DGKH	-38.1552	31.2124	-9.01575	1.18292e-16	1.39194e-16	21.758
SMARCA2	-168.663	92.3171	-9.01005	1.22827e-16	1.44258e-16	21.7297
DNAJB9	-236.878	109.83	-8.97519	1.54517e-16	1.81137e-16	21.5567
F13A1	-38.5529	22.5084	-8.94605	1.87157e-16	2.18992e-16	21.4122
ARIH1	-43.1737	31.013	-8.94336	1.90497e-16	2.22484e-16	21.3989
TRIM29	-11.1132	8.03529	-8.93614	1.9974e-16	2.32844e-16	21.3632
PDE4D	-34.5121	27.0534	-8.93308	2.03797e-16	2.37132e-16	21.348
PRDM2	-123.672	69.5531	-8.93187	2.05421e-16	2.38578e-16	21.342
LSM3	-42.5991	26.8419	-8.91797	2.25055e-16	2.60897e-16	21.2732
NELL2	-2555.63	1056.8	-8.91176	2.34409e-16	2.71239e-16	21.2424
ERCC3	-79.3604	47.2149	-8.91067	2.36101e-16	2.72693e-16	21.237
EPM2AIP1	-398.094	218.915	-8.90708	2.41715e-16	2.78663e-16	21.2193
TSG101	-281.229	137.873	-8.90016	2.52936e-16	2.91062e-16	21.1851
SCCPDH	-95.8309	52.3014	-8.89478	2.62019e-16	3.00961e-16	21.1584
GFRA2	-50.6048	32.6517	-8.89364	2.63997e-16	3.02677e-16	21.1528
SIX1	-9.51378	6.15752	-8.8859	2.77718e-16	3.17827e-16	21.1145
NDST4	-4.79752	5.0794	-8.85739	3.34728e-16	3.82372e-16	20.9736
PIP5K1B	-122.133	56.6199	-8.84643	3.59599e-16	4.10034e-16	20.9195
RAD1	-35.1739	26.9339	-8.84164	3.71037e-16	4.22307e-16	20.8959
BTN2A1	-81.5573	41.5572	-8.81651	4.37261e-16	4.96779e-16	20.7719
GRIN2A	-582.242	271.771	-8.80851	4.60693e-16	5.22452e-16	20.7325
SETX	-54.4109	34.9035	-8.78829	5.25656e-16	5.95047e-16	20.6328
ARSB	-11.4628	8.91182	-8.65837	1.22297e-15	1.38191e-15	19.9945
DYNLL1	-2138.25	963.787	-8.65501	1.24983e-15	1.40971e-15	19.9781
SERPINI1	-2824.53	1117.61	-8.64483	1.33502e-15	1.50309e-15	19.9282
DHCR24	-347.054	137.089	-8.62839	1.48485e-15	1.66879e-15	19.8477
ACTR3	-459.453	249.685	-8.60424	1.73559e-15	1.9471e-15	19.7296
GRIA4	-80.2295	36.1398	-8.59993	1.78466e-15	1.99857e-15	19.7085
MAPK10	-459.39	209.591	-8.5966	1.8234e-15	2.0383e-15	19.6922
PTGER2	-5.291	5.04573	-8.58593	1.95344e-15	2.17977e-15	19.64
GLRX	-267.156	102.764	-8.58411	1.97646e-15	2.20154e-15	19.6312
GPR176	-52.3534	38.6927	-8.56361	2.25585e-15	2.50828e-15	19.531
UNC5C	-15.7577	16.0294	-8.54468	2.54841e-15	2.82855e-15	19.4387
FHL2	-80.8779	43.7712	-8.4944	3.52087e-15	3.901e-15	19.1937
MLF1	-52.1967	37.0239	-8.47864	3.89565e-15	4.30861e-15	19.1171
NEK2	-10.8799	9.16081	-8.45631	4.49541e-15	4.96319e-15	19.0085
KALRN	-109.404	69.9745	-8.44665	4.78228e-15	5.27061e-15	18.9616
ACTG2	-20.4132	9.12142	-8.38311	7.17859e-15	7.89771e-15	18.6534
AKAP6	-50.2716	30.6876	-8.36057	8.28806e-15	9.10232e-15	18.5444
SPA17	-71.4105	34.7771	-8.3414	9.36443e-15	1.02664e-14	18.4517
HEXB	-204.326	116.313	-8.33189	9.94847e-15	1.08877e-14	18.4057
MKRN1	-378.197	193.291	-8.3214	1.06348e-14	1.16185e-14	18.3551
LDB2	-408.843	190.859	-8.30377	1.1896e-14	1.29737e-14	18.27
USP8	-47.8744	36.1955	-8.23728	1.81322e-14	1.97404e-14	17.9497
FPGT	-19.5999	17.479	-8.22812	1.92146e-14	2.08825e-14	17.9057
NPM3	-19.3386	17.9494	-8.22073	2.0133e-14	2.18428e-14	17.8702
HPD	-3.16916	3.65372	-8.19152	2.42116e-14	2.62223e-14	17.7299
STX7	-144.389	94.2836	-8.18691	2.49271e-14	2.69505e-14	17.7078
DAZL	-6.07974	6.07011	-8.17112	2.75368e-14	2.97207e-14	17.632
ZNF510	-28.5282	17.7358	-8.06998	5.1984e-14	5.60102e-14	17.1485
DPYS	-17.4435	13.3666	-7.93693	1.19206e-13	1.28218e-13	16.5163
PDE6H	-12.124	8.09329	-7.92834	1.25733e-13	1.35007e-13	16.4756
DNALI1	10.9902	16.9734	7.88446	1.65041e-13	1.7691e-13	16.2682
RGS4	-816.405	429.183	-7.76262	3.49775e-13	3.74289e-13	15.695
B2M	234.047	343.408	7.67982	5.80673e-13	6.20309e-13	15.3078
HSPB3	-44.2425	25.3374	-7.61511	8.61218e-13	9.18437e-13	15.0065
CD9	-14.6765	18.6037	-7.42579	2.70029e-12	2.8748e-12	14.1321
LTBP2	-13.4575	16.7912	-7.3727	3.70968e-12	3.94272e-12	13.8888
RASGRF1	-11.3856	10.3166	-7.3431	4.42573e-12	4.69577e-12	13.7536
HAAO	6.30833	11.1743	7.22736	8.79187e-12	9.31254e-12	13.2274
TAGLN	31.5934	18.4979	7.20814	9.84756e-12	1.04131e-11	13.1404
ARHGAP29	-18.4119	27.9749	-7.20761	9.87838e-12	1.04281e-11	13.138
RGS10	-7.32948	10.6406	-7.20098	1.02722e-11	1.08256e-11	13.108
IGSF6	-4.72602	7.61874	-7.06192	2.31992e-11	2.44079e-11	12.4828
DDX10	-60.3837	42.0444	-6.96383	4.09867e-11	4.30498e-11	12.0456
CD5	-5.38668	8.37344	-6.58087	3.61105e-10	3.78646e-10	10.3718
LMNA	9.51764	21.7039	6.56808	3.87808e-10	4.05966e-10	10.3169
PTK7	-6.00026	5.96686	-6.32882	1.45033e-09	1.5157e-09	9.30061
ATF3	8.80263	13.481	6.31682	1.54826e-09	1.61535e-09	9.25024
KRT18	-11.1531	9.58767	-6.21736	2.65279e-09	2.76314e-09	8.83504
C7	-10.7417	9.71711	-6.19589	2.9776e-09	3.0963e-09	8.74596
OAS1	-6.32289	9.37184	-5.65762	4.94175e-08	5.13024e-08	6.57815
PPFIBP1	27.3964	70.7044	5.61788	6.03923e-08	6.2592e-08	6.42334
CRABP1	-15.1562	11.4351	-5.37512	2.01273e-07	2.08259e-07	5.49414
IQGAP2	-2.42885	5.06093	-5.31111	2.74762e-07	2.8383e-07	5.25395
CDH15	-4.14301	6.95742	-4.94752	1.53016e-06	1.57806e-06	3.92958
ITGB1	12.5793	38.5785	4.92904	1.6658e-06	1.71511e-06	3.86413
STK17B	9.28335	20.8285	4.80099	2.98166e-06	3.0649e-06	3.4157
FZD7	11.7397	24.508	4.74547	3.82439e-06	3.9247e-06	3.22407
MARCO	-2.61133	4.72446	-4.4612	1.32272e-05	1.35519e-05	2.27012
BMP5	-15.3746	10.1601	-4.37547	1.90153e-05	1.94503e-05	1.99158
GZMA	-3.47644	6.06719	-4.10608	5.74649e-05	5.86836e-05	1.14476
ADRB2	-8.83428	16.8431	-4.06332	6.81548e-05	6.94868e-05	1.01442
NPC2	-19.9008	58.1834	-4.04919	7.2088e-05	7.33774e-05	0.971576
HSDL2	-11.4479	41.8855	-3.79668	0.000191496	0.000194605	0.227279
DAO	-3.84093	9.66897	-3.4902	0.000587163	0.000595728	-0.621183
MELK	3.7418	6.27979	3.46398	0.000644033	0.00065237	-0.690885
CRIP1	4.946	6.19814	3.05237	0.00256108	0.00259004	-1.72436
ADCY8	4.54578	16.006	2.90865	0.00401698	0.00405585	-2.05763
MNDA	-4.55459	10.665	-2.87123	0.00450405	0.00454032	-2.142
RAG1	-1.92659	5.39083	-2.81853	0.00528162	0.00531558	-2.25915
LOXL1	-3.50315	6.51324	-2.64267	0.00884008	0.00888265	-2.63564
MEOX2	-2.91141	6.91543	-2.56969	0.0108655	0.0109003	-2.78528
HSD17B2	1.37153	3.43389	2.22801	0.0269313	0.0269743	-3.43382
FKBP6	-3.09769	7.98537	-2.09982	0.0369282	0.0369282	-3.65462

## Sheet: Unique_up_DEGs
ID	logFC	AveExpr	t	P.Value	adj.P.Val	B
CYP1A1	36.4878	8.46879	13.9542	8.1304e-32	2.55386e-29	47.0707
IGFBP5	181.826	37.4794	13.8433	1.82714e-31	3.81263e-29	46.5083
DCN	113.822	30.1245	13.6308	8.62333e-31	8.99701e-29	45.4271
RGS1	176.81	32.0667	13.3212	8.24973e-30	3.08654e-28	43.8454
CAV1	64.6631	26.5522	13.3112	8.87503e-30	3.08654e-28	43.7941
SLC4A4	112.978	63.2776	13.2937	1.00857e-29	3.32296e-28	43.7042
CAT	81.5505	62.9071	13.0646	5.34538e-29	1.16956e-27	42.5294
IGFBP7	474.155	233.674	13.0613	5.47707e-29	1.16956e-27	42.5122
CYP1B1	278.524	40.8861	13.0536	5.79173e-29	1.16956e-27	42.4728
MAP4K4	152.935	118.357	12.9584	1.15758e-28	1.90696e-27	41.9833
PMP2	563.256	295.126	12.9091	1.65619e-28	2.52873e-27	41.7298
EFEMP2	92.6005	46.3485	12.8679	2.23372e-28	3.17797e-27	41.5179
RBM25	289.126	219.735	12.6755	9.02744e-28	9.57826e-27	40.5263
GPNMB	45.5705	31.2586	12.5803	1.80077e-27	1.76138e-26	40.0348
FGFR2	34.9344	31.6852	12.5235	2.71577e-27	2.15199e-26	39.7419
LHX2	391.784	298.995	12.438	5.04328e-27	3.46933e-26	39.3001
SKI	54.099	49.9058	12.3863	7.32758e-27	4.6334e-26	39.0331
NFATC4	16.4592	16.7449	12.2913	1.45581e-26	8.06496e-26	38.5418
P2RY14	113.455	43.5379	12.228	2.29969e-26	1.14254e-25	38.2141
VIM	179.117	73.9067	12.0952	5.98668e-26	2.54943e-25	37.5272
LY75	13.2565	8.66998	11.6447	1.51876e-24	4.75372e-24	35.1937
SAG	12.9902	8.71313	11.6092	1.95772e-24	6.0075e-24	35.0097
MST1R	11.2887	8.59102	11.5882	2.27379e-24	6.90966e-24	34.9012
DSP	283.337	37.1366	11.4865	4.69865e-24	1.31899e-23	34.3744
CPN1	10.2711	9.66116	10.5765	2.89809e-21	5.12487e-21	29.6725
SLC26A2	133.277	38.9548	10.1687	4.91276e-20	7.66929e-20	27.5795
SLCO2B1	14.0339	16.9609	10.124	6.68556e-20	1.01829e-19	27.3509
TRIM14	15.4658	20.3499	9.64185	1.80052e-18	2.41872e-18	24.8982
SVIL	21.7692	14.2238	9.48949	5.0359e-18	6.51338e-18	24.1289
MDM4	31.6628	53.0167	9.36334	1.17453e-17	1.47346e-17	23.4942
SLC16A1	36.1672	36.6396	9.26955	2.19801e-17	2.69267e-17	23.0239
TGFB3	9.57005	14.4392	9.08768	7.35649e-17	8.7219e-17	22.1157
DNALI1	10.9902	16.9734	7.88446	1.65041e-13	1.7691e-13	16.2682
B2M	234.047	343.408	7.67982	5.80673e-13	6.20309e-13	15.3078
HAAO	6.30833	11.1743	7.22736	8.79187e-12	9.31254e-12	13.2274
TAGLN	31.5934	18.4979	7.20814	9.84756e-12	1.04131e-11	13.1404
LMNA	9.51764	21.7039	6.56808	3.87808e-10	4.05966e-10	10.3169
ATF3	8.80263	13.481	6.31682	1.54826e-09	1.61535e-09	9.25024
PPFIBP1	27.3964	70.7044	5.61788	6.03923e-08	6.2592e-08	6.42334
ITGB1	12.5793	38.5785	4.92904	1.6658e-06	1.71511e-06	3.86413
STK17B	9.28335	20.8285	4.80099	2.98166e-06	3.0649e-06	3.4157
FZD7	11.7397	24.508	4.74547	3.82439e-06	3.9247e-06	3.22407
MELK	3.7418	6.27979	3.46398	0.000644033	0.00065237	-0.690885
CRIP1	4.946	6.19814	3.05237	0.00256108	0.00259004	-1.72436
ADCY8	4.54578	16.006	2.90865	0.00401698	0.00405585	-2.05763
HSD17B2	1.37153	3.43389	2.22801	0.0269313	0.0269743	-3.43382

## Sheet: Unique_down_DEGs
ID	logFC	AveExpr	t	P.Value	adj.P.Val	B
FANCG	-69.5199	59.0766	-13.9537	8.1593e-32	2.55386e-29	47.0682
CCNG2	-155.536	107.665	-13.6502	7.48791e-31	8.99701e-29	45.5257
RPS6KA2	-86.7098	64.264	-13.6415	7.97844e-31	8.99701e-29	45.4814
MTA1	-49.9724	41.0156	-13.5991	1.08675e-30	9.03179e-29	45.2655
NDRG1	-452.177	273.25	-13.5909	1.15422e-30	9.03179e-29	45.2235
PSRC1	-242.057	143.432	-13.4654	2.8824e-30	2.00487e-28	44.5831
ABLIM1	-279.486	166.515	-13.4331	3.65018e-30	2.04046e-28	44.4176
GPR137B	-90.8807	59.9124	-13.4328	3.65631e-30	2.04046e-28	44.4165
MYLK	-75.879	46.0214	-13.4236	3.91143e-30	2.04046e-28	44.3692
MITF	-42.2314	34.4462	-13.3752	5.56773e-30	2.65109e-28	44.1215
ETS1	-43.6359	37.8845	-13.3641	6.03425e-30	2.65109e-28	44.065
TESK1	-248.214	119.68	-13.3571	6.35246e-30	2.65109e-28	44.029
TNNT2	-41.9389	27.4265	-13.3134	8.73137e-30	3.08654e-28	43.8056
VCL	-103.279	62.8082	-13.2857	1.06896e-29	3.34584e-28	43.6633
CHD4	-77.0466	60.032	-13.2748	1.15696e-29	3.44884e-28	43.6077
CEP290	-111.179	80.2405	-13.2103	1.85121e-29	5.26755e-28	43.277
ABCD3	-283.236	155.343	-13.2021	1.96437e-29	5.3465e-28	43.2352
RGS5	-117.739	63.088	-13.1555	2.75873e-29	7.13624e-28	42.996
ING2	-38.7429	24.3619	-13.151	2.84994e-29	7.13624e-28	42.9731
ARHGAP1	-138.847	93.2332	-13.1104	3.83134e-29	9.22469e-28	42.7644
HLA-DMB	-34.7895	28.0247	-13.0818	4.71615e-29	1.09345e-27	42.6178
GCKR	-18.8409	11.7446	-13.0578	5.61559e-29	1.16956e-27	42.4946
ATP6V0A2	-18.6551	21.7223	-13.0443	6.19703e-29	1.21229e-27	42.425
TGM4	-13.2674	9.04319	-13.0359	6.58722e-29	1.24958e-27	42.3819
KIF5A	-1116.84	600.943	-13.0123	7.82272e-29	1.40534e-27	42.2604
DNAJC3	-43.8817	32.8268	-13.0117	7.85734e-29	1.40534e-27	42.2573
CYP3A4	-12.3299	11.2974	-12.9619	1.12867e-28	1.90696e-27	42.0012
GSTM5	-97.0133	54.2572	-12.9599	1.14466e-28	1.90696e-27	41.9912
CASP8	-32.4543	10.4761	-12.9196	1.53413e-28	2.46247e-27	41.784
AQP3	-18.1306	13.4496	-12.9121	1.62007e-28	2.52873e-27	41.7454
SNAPC4	-54.2958	36.8019	-12.9038	1.72134e-28	2.56562e-27	41.7025
ELK3	-33.1344	16.7433	-12.8894	1.91175e-28	2.78316e-27	41.6281
PLXND1	-36.7277	36.4149	-12.8594	2.37733e-28	3.30713e-27	41.4737
CD5L	-22.8749	8.22887	-12.8523	2.50278e-28	3.40596e-27	41.4373
ADAMDEC1	-16.0828	8.13855	-12.828	2.98508e-28	3.97587e-27	41.3123
CTRC	-28.8816	15.7377	-12.8116	3.36395e-28	4.38716e-27	41.2275
RGS11	-18.545	15.7876	-12.8006	3.64176e-28	4.65254e-27	41.1712
SIT1	-14.803	7.60821	-12.7921	3.87547e-28	4.85208e-27	41.1271
FGA	-24.183	7.58147	-12.7812	4.19254e-28	5.14613e-27	41.0713
KIF1A	-333.58	165.704	-12.7781	4.28858e-28	5.16279e-27	41.0552
ERBB3	-29.5602	19.9105	-12.771	4.51667e-28	5.25646e-27	41.0184
NPY	-84.7731	37.5478	-12.7704	4.53433e-28	5.25646e-27	41.0157
CBL	-55.8398	40.2543	-12.7464	5.39976e-28	6.14591e-27	40.8916
AIM2	-17.0508	9.0064	-12.7165	6.70708e-28	7.49755e-27	40.7376
MYL3	-19.0136	13.53	-12.7132	6.86771e-28	7.54244e-27	40.7208
TLE1	-100.372	61.2789	-12.688	8.24645e-28	8.90048e-27	40.5907
PNLIPRP1	-11.9414	7.07376	-12.667	9.6057e-28	1.00219e-26	40.4822
FBN2	-22.3624	7.55997	-12.6545	1.0512e-27	1.07877e-26	40.418
RPS23	-1289.67	630.48	-12.6463	1.11571e-27	1.1265e-26	40.3757
DZIP1	-110.923	72.3543	-12.5864	1.72227e-27	1.71133e-26	40.0665
PIK3C2A	-42.414	36.5757	-12.5747	1.87423e-27	1.78926e-26	40.0063
DKK4	-29.6431	6.05049	-12.5738	1.88644e-27	1.78926e-26	40.0017
SP4	-87.661	65.2584	-12.5658	1.99942e-27	1.8412e-26	39.9602
SPINK1	-19.9428	8.26568	-12.5658	2.00002e-27	1.8412e-26	39.96
SOD3	-30.1778	17.7263	-12.562	2.05588e-27	1.84241e-26	39.9404
LMO1	-17.8016	12.6921	-12.5617	2.0602e-27	1.84241e-26	39.9389
GLDC	-89.4581	47.8756	-12.5577	2.11989e-27	1.86909e-26	39.9185
KIF21B	-61.4771	39.8275	-12.5531	2.1928e-27	1.89734e-26	39.8944
APOBEC2	-24.0245	13.2842	-12.5504	2.23489e-27	1.89734e-26	39.8809
HTN3	-25.3024	5.37171	-12.5499	2.24286e-27	1.89734e-26	39.8783
REG1B	-21.1741	7.32212	-12.5425	2.36706e-27	1.9757e-26	39.8399
GP2	-16.8239	8.00935	-12.5373	2.45818e-27	2.02476e-26	39.813
CSK	-49.6865	47.273	-12.5308	2.57677e-27	2.09488e-26	39.7794
SLAMF1	-13.7715	6.83285	-12.5236	2.71481e-27	2.15199e-26	39.7421
MAL	-315.04	187.635	-12.5131	2.92802e-27	2.26684e-26	39.6882
DIO1	-9.46603	6.36524	-12.5129	2.93314e-27	2.26684e-26	39.687
HRK	-35.6424	27.3341	-12.5046	3.11411e-27	2.37735e-26	39.6443
CENPE	-40.3655	6.74284	-12.5001	3.21747e-27	2.42667e-26	39.621
APC	-122.64	66.1907	-12.4963	3.30684e-27	2.46438e-26	39.6014
FGFBP1	-19.861	8.95899	-12.4908	3.44233e-27	2.53518e-26	39.5728
ITIH4	-24.5444	14.2741	-12.4848	3.59376e-27	2.61592e-26	39.542
KRT7	-13.4569	9.37548	-12.4688	4.03687e-27	2.90469e-26	39.459
NPR1	-15.5704	9.7858	-12.4599	4.30307e-27	3.06105e-26	39.4134
SI	-34.3653	5.74191	-12.4479	4.69574e-27	3.30284e-26	39.3511
ESPL1	-15.6361	8.90135	-12.4405	4.9512e-27	3.44384e-26	39.3132
GZMK	-14.3071	5.46502	-12.4341	5.18673e-27	3.52923e-26	39.28
FCN2	-14.4436	8.13986	-12.4307	5.31683e-27	3.55707e-26	39.2623
NMB	-31.4308	22.8485	-12.4301	5.34128e-27	3.55707e-26	39.259
ADAM12	-12.5934	9.0848	-12.4279	5.42519e-27	3.57491e-26	39.2479
IFI6	-76.0819	33.5339	-12.4049	6.40605e-27	4.17728e-26	39.1291
CCL20	-39.4696	5.1455	-12.4019	6.54548e-27	4.2242e-26	39.1138
HMGCS2	-8.55452	6.80936	-12.3976	6.75237e-27	4.31325e-26	39.0915
FMO1	-23.5047	8.53485	-12.3627	8.69033e-27	5.44014e-26	38.9111
FRMPD1	-18.7857	9.55499	-12.3593	8.90987e-27	5.52236e-26	38.8932
GYPA	-19.5566	5.49459	-12.3534	9.29788e-27	5.70635e-26	38.8627
PRF1	-19.6304	17.5894	-12.3491	9.58748e-27	5.82695e-26	38.8408
PCSK6	-24.3926	14.9772	-12.345	9.88106e-27	5.94764e-26	38.8192
ATXN7	-95.9918	52.9907	-12.3412	1.01536e-26	6.05346e-26	38.7997
SLC33A1	-26.0791	22.4813	-12.3334	1.07378e-26	6.3414e-26	38.7597
NR1I3	-8.50807	5.80534	-12.3247	1.14391e-26	6.69238e-26	38.7144
ANXA11	-146.506	99.2981	-12.3208	1.17653e-26	6.8195e-26	38.6943
ELK4	-30.0845	26.3662	-12.3163	1.21566e-26	6.98168e-26	38.6709
RPS15A	-233.247	126.446	-12.313	1.24514e-26	7.08597e-26	38.6537
KLF9	-67.8548	41.5951	-12.3083	1.28732e-26	7.26001e-26	38.6299
SCEL	-15.242	5.1229	-12.3065	1.30435e-26	7.29036e-26	38.6204
P2RY2	-59.3666	8.10895	-12.2851	1.52246e-26	8.33678e-26	38.5097
CD3E	-22.4863	6.77818	-12.2843	1.53152e-26	8.33678e-26	38.5054
FSCN1	-63.6404	42.7258	-12.2819	1.55756e-26	8.40547e-26	38.4934
C2	-11.6716	10.1478	-12.2752	1.63571e-26	8.75174e-26	38.4583
FOXM1	-37.4642	5.90192	-12.2739	1.65037e-26	8.75534e-26	38.4519
SLC18A2	-18.8968	5.89933	-12.2533	1.91586e-26	9.99471e-26	38.345
TNNI2	-14.7477	5.36107	-12.2533	1.91592e-26	9.99471e-26	38.345
HFE	-13.1401	10.1802	-12.2503	1.95702e-26	1.01247e-25	38.3298
LOX	-16.136	7.7005	-12.2469	2.00643e-26	1.02953e-25	38.3119
EPB41L2	-116.987	97.6136	-12.2394	2.11789e-26	1.07559e-25	38.2731
CDH3	-31.3644	12.4956	-12.2385	2.13055e-26	1.07559e-25	38.2689
LAMP3	-17.4258	6.44301	-12.2321	2.23198e-26	1.11777e-25	38.2355
LDB1	-48.2721	27.536	-12.2131	2.55929e-26	1.26151e-25	38.1374
F11	-11.8721	5.89153	-12.1979	2.85651e-26	1.39701e-25	38.0586
RPS6KA5	-129.09	75.4402	-12.1951	2.915e-26	1.40647e-25	38.044
DNTT	-8.91215	6.89639	-12.1944	2.93006e-26	1.40647e-25	38.0403
PHC2	-70.3984	45.7569	-12.1938	2.94325e-26	1.40647e-25	38.0371
LRRC15	-14.4566	8.45899	-12.1881	3.06487e-26	1.45349e-25	38.008
RTN1	-3988.07	2424.73	-12.1848	3.13939e-26	1.47764e-25	37.9908
LOXL2	-16.3815	8.69283	-12.1728	3.42319e-26	1.5973e-25	37.9287
RPS25	-1269.31	583.545	-12.1719	3.44465e-26	1.5973e-25	37.9242
BDKRB2	-21.4197	11.6274	-12.1698	3.4974e-26	1.60983e-25	37.9133
CSRP3	-17.9952	4.52067	-12.1631	3.6724e-26	1.67805e-25	37.8782
GPR37L1	-28.9118	17.533	-12.1585	3.79382e-26	1.72097e-25	37.8549
PLCG2	-11.3185	10.5922	-12.1531	3.94494e-26	1.77307e-25	37.8268
SULT1C2	-13.2209	6.62962	-12.1524	3.96532e-26	1.77307e-25	37.8231
SLC26A3	-23.2262	5.57655	-12.1443	4.20521e-26	1.86699e-25	37.781
AMPD1	-32.5041	7.52925	-12.1427	4.25354e-26	1.87515e-25	37.7728
C4BPA	-22.8295	6.42205	-12.1329	4.56351e-26	1.99392e-25	37.7222
PTGFR	-20.4825	7.02533	-12.1322	4.58665e-26	1.99392e-25	37.7186
CAV2	-23.5552	19.1001	-12.1259	4.80083e-26	2.07263e-25	37.6858
TRAF3IP3	-9.58007	7.10518	-12.1177	5.09317e-26	2.18378e-25	37.6433
CD1B	-12.2161	5.72162	-12.094	6.03927e-26	2.55445e-25	37.5209
SART1	-492.182	158.189	-12.0908	6.18036e-26	2.59658e-25	37.5043
AMHR2	-26.5083	5.39779	-12.0881	6.30209e-26	2.62215e-25	37.4903
GPX2	-20.6407	10.5182	-12.0876	6.325e-26	2.62215e-25	37.4877
STIL	-71.8858	34.6567	-12.0789	6.73539e-26	2.77392e-25	37.4425
FOXA1	-17.9977	5.5736	-12.0759	6.88189e-26	2.81573e-25	37.427
NR1H4	-9.53711	5.78283	-12.0708	7.13849e-26	2.90175e-25	37.4007
THUMPD1	-395.235	178.219	-12.0667	7.34968e-26	2.96832e-25	37.3797
INS	-9.82828	4.46191	-12.0655	7.41762e-26	2.97656e-25	37.3731
ENPP1	-11.773	6.6381	-12.0443	8.6408e-26	3.44531e-25	37.2633
OASL	-17.4939	12.5611	-12.0389	8.97791e-26	3.55707e-25	37.2358
TMCC2	-37.6302	28.9596	-12.0294	9.61821e-26	3.76913e-25	37.1862
CASP10	-23.8789	7.80064	-12.0291	9.63357e-26	3.76913e-25	37.185
RBMS1	-134.959	71.1189	-12.0175	1.04754e-25	4.07304e-25	37.1247
PLK4	-10.2983	5.7065	-12.0017	1.17396e-25	4.53642e-25	37.0427
LCK	-17.4475	7.70406	-11.9969	1.2151e-25	4.66656e-25	37.0179
RORC	-10.4554	7.27162	-11.9936	1.24416e-25	4.74905e-25	37.0009
CD84	-11.4468	9.05038	-11.9825	1.34727e-25	5.11148e-25	36.9436
TIMP4	-36.0769	10.1183	-11.9712	1.46132e-25	5.51076e-25	36.885
PDE6A	-7.55998	5.57666	-11.9661	1.51606e-25	5.68295e-25	36.8585
PTGER4	-20.3274	7.36247	-11.9632	1.54742e-25	5.76598e-25	36.8438
CPS1	-28.886	17.606	-11.9624	1.55697e-25	5.76724e-25	36.8394
SPRY2	-256.55	132.896	-11.9394	1.8368e-25	6.76375e-25	36.7202
ARNT2	-732.129	417.848	-11.9351	1.89453e-25	6.93554e-25	36.6979
RLBP1	-20.5849	13.0051	-11.9249	2.03781e-25	7.41668e-25	36.6454
GP9	-13.024	6.4458	-11.9115	2.24393e-25	8.10288e-25	36.5759
TLL1	-9.56613	6.50948	-11.911	2.25224e-25	8.10288e-25	36.5732
ATP2A1	-11.3165	6.50808	-11.8851	2.71181e-25	9.70054e-25	36.4393
GBF1	-41.2354	20.6975	-11.8791	2.83218e-25	1.00736e-24	36.408
CPA2	-13.8121	10.2186	-11.8668	3.0934e-25	1.09405e-24	36.3443
FBN1	-46.463	25.8037	-11.8628	3.18407e-25	1.11979e-24	36.3234
GSTM1	-39.9328	29.7142	-11.8566	3.32867e-25	1.1641e-24	36.2914
UMOD	-11.3545	6.34578	-11.8554	3.3567e-25	1.16739e-24	36.2853
MMP14	-15.7146	13.341	-11.8489	3.51735e-25	1.2165e-24	36.2516
RAMP3	-22.4783	12.1233	-11.8331	3.94047e-25	1.35535e-24	36.1696
TMED10	-236.954	129.669	-11.8138	4.52479e-25	1.54782e-24	36.0697
CD6	-10.6213	8.07079	-11.8121	4.58051e-25	1.55837e-24	36.0609
LRP2	-40.4499	27.5865	-11.8059	4.78667e-25	1.61971e-24	36.0291
RBP1	-15.1724	13.7384	-11.7875	5.46241e-25	1.83842e-24	35.9336
GLB1L	-28.2672	12.674	-11.7666	6.34779e-25	2.12498e-24	35.8251
TYR	-9.03657	7.8456	-11.7422	7.55888e-25	2.51695e-24	35.6988
NAT2	-18.8346	5.44616	-11.725	8.54885e-25	2.83152e-24	35.6098
CD2	-8.39922	6.66296	-11.7234	8.6462e-25	2.8487e-24	35.6016
ABCA4	-7.5311	5.90458	-11.717	9.05418e-25	2.9675e-24	35.5682
POSTN	-11.6536	7.39607	-11.7148	9.19688e-25	2.99857e-24	35.5569
GPA33	-32.3619	10.1565	-11.7132	9.30135e-25	3.01691e-24	35.5487
FXYD2	-28.8604	13.7346	-11.7066	9.75481e-25	3.14768e-24	35.5143
HRG	-14.3356	8.18303	-11.7017	1.00977e-24	3.24161e-24	35.4893
TTK	-39.3322	7.84276	-11.6999	1.02347e-24	3.26884e-24	35.4795
CA3	-10.5465	8.44736	-11.6812	1.16974e-24	3.71704e-24	35.3828
GUCY2C	-8.74937	4.96476	-11.6484	1.47921e-24	4.6732e-24	35.2128
CYP17A1	-6.90906	5.77279	-11.6478	1.48557e-24	4.6732e-24	35.2097
SEC24D	-17.8779	13.9843	-11.644	1.52657e-24	4.75441e-24	35.19
PNLIP	-8.71935	4.35261	-11.6154	1.87202e-24	5.80142e-24	35.0422
MON1B	-125.493	70.0315	-11.6122	1.91637e-24	5.90958e-24	35.0252
PKD2	-67.9239	40.2006	-11.6039	2.03235e-24	6.2061e-24	34.9826
ITIH3	-10.8397	7.42704	-11.5872	2.29052e-24	6.92688e-24	34.8959
RASSF1	-29.0475	16.2559	-11.5849	2.32872e-24	7.00857e-24	34.8839
ARL4A	-140.608	79.5424	-11.5806	2.40083e-24	7.191e-24	34.8618
MTSS1	-97.3794	68.6427	-11.579	2.42879e-24	7.2401e-24	34.8534
PPM1G	-42.667	25.7144	-11.5729	2.53656e-24	7.52552e-24	34.8219
BCL2L11	-19.9575	16.0046	-11.5715	2.56267e-24	7.56714e-24	34.8144
CKMT2	-43.7265	27.1723	-11.5698	2.59409e-24	7.62394e-24	34.8056
CCL21	-11.6712	8.24311	-11.5657	2.66983e-24	7.80988e-24	34.7847
KCNMB1	-13.5175	9.7092	-11.5593	2.79642e-24	8.14213e-24	34.7511
MYCBP2	-1633.91	851.537	-11.5518	2.94881e-24	8.54608e-24	34.7126
GPT	-21.1173	16.8517	-11.5341	3.34729e-24	9.65623e-24	34.6206
PTPN22	-6.24928	4.61662	-11.5201	3.69766e-24	1.06181e-23	34.5484
ILK	-69.0404	41.9908	-11.5164	3.79813e-24	1.08568e-23	34.5289
IDE	-54.951	35.5087	-11.5137	3.86969e-24	1.1011e-23	34.5153
DST	-238.652	149.243	-11.5109	3.94782e-24	1.11825e-23	34.5008
DYNC1LI2	-591.794	435.727	-11.5077	4.03999e-24	1.1392e-23	34.4841
INSL4	-9.813	6.07885	-11.484	4.78237e-24	1.33442e-23	34.3615
HSPG2	-23.8967	8.87447	-11.4836	4.79623e-24	1.33442e-23	34.3594
COX6A2	-16.2219	12.0964	-11.4627	5.56982e-24	1.54279e-23	34.2508
HABP2	-15.7774	11.8975	-11.4561	5.8368e-24	1.60962e-23	34.2168
ZYX	-42.3653	23.6914	-11.4535	5.94428e-24	1.63207e-23	34.2035
ALDOB	-13.3893	8.51825	-11.4501	6.09188e-24	1.66529e-23	34.1857
PRM1	-9.40745	5.28573	-11.4313	6.96221e-24	1.89493e-23	34.0886
ABCA3	-156.717	98.9001	-11.4304	7.01051e-24	1.89982e-23	34.0836
TCN1	-10.6244	4.95509	-11.4051	8.39259e-24	2.26455e-23	33.9527
CYP26A1	-22.1616	10.021	-11.4006	8.6666e-24	2.32845e-23	33.9293
MTMR11	-25.316	21.479	-11.394	9.08501e-24	2.43043e-23	33.895
GCG	-5.17594	3.8094	-11.3883	9.45885e-24	2.51968e-23	33.8657
HPGD	-7.26865	6.7408	-11.3807	9.98599e-24	2.64883e-23	33.8262
PBX3	-53.386	28.9738	-11.3693	1.08243e-23	2.85906e-23	33.7676
SLC5A12	-9.13466	5.76862	-11.3668	1.10224e-23	2.89916e-23	33.7544
DAP	-23.4604	15.9217	-11.3594	1.16149e-23	3.04223e-23	33.7162
FABP7	-183.902	76.6246	-11.3494	1.24785e-23	3.25482e-23	33.664
POLA2	-14.5911	12.1346	-11.3388	1.3449e-23	3.49339e-23	33.6095
ABCB4	-8.45151	5.74915	-11.3301	1.43077e-23	3.70107e-23	33.5644
MYOM2	-199.77	101.077	-11.329	1.44253e-23	3.71615e-23	33.5585
LY6H	-125.385	48.2941	-11.3272	1.46112e-23	3.74772e-23	33.5491
ELF3	-11.3969	8.1267	-11.3266	1.46676e-23	3.74772e-23	33.5463
SF3B3	-68.5071	48.1502	-11.3211	1.52535e-23	3.88158e-23	33.5178
KCNH2	-45.0769	45.4224	-11.3189	1.54989e-23	3.92807e-23	33.5062
MYB	-11.1454	6.7425	-11.3126	1.61985e-23	4.08882e-23	33.474
TNKS	-203.023	97.7483	-11.3091	1.66066e-23	4.175e-23	33.4559
MYF6	-15.6905	9.36102	-11.3048	1.71294e-23	4.28921e-23	33.4333
EXT1	-52.2201	32.7095	-11.2936	1.85517e-23	4.62684e-23	33.3752
IL1RAP	-15.6929	10.2998	-11.2921	1.87428e-23	4.65595e-23	33.3677
CGA	-5.93093	5.06127	-11.2864	1.9515e-23	4.82861e-23	33.3383
JTB	-955.437	407.654	-11.2828	2.00296e-23	4.93643e-23	33.3193
STT3A	-15.7387	14.466	-11.275	2.11618e-23	5.19502e-23	33.2792
DEK	-320.554	175.268	-11.2734	2.14002e-23	5.23301e-23	33.271
OR2H1	-5.8577	6.31456	-11.2705	2.18532e-23	5.323e-23	33.2558
PTPRG	-20.2457	16.3611	-11.2645	2.27959e-23	5.5311e-23	33.225
GHR	-42.7638	23.9965	-11.2636	2.29467e-23	5.54324e-23	33.2202
IPO8	-156.022	88.622	-11.2631	2.3023e-23	5.54324e-23	33.2178
ENPEP	-10.0314	6.39343	-11.2511	2.50709e-23	6.01316e-23	33.1556
SCGB2A1	-5.14005	3.46076	-11.2303	2.90561e-23	6.94241e-23	33.048
SFTPC	-11.948	10.4252	-11.2178	3.17682e-23	7.56155e-23	32.9829
PURA	-357.888	196.843	-11.216	3.21641e-23	7.62678e-23	32.9739
PTPRCAP	-28.4371	8.31251	-11.1998	3.60703e-23	8.52076e-23	32.8902
ROR1	-11.9754	10.2789	-11.1989	3.63261e-23	8.54893e-23	32.8851
HOXD9	-14.2227	7.35784	-11.1946	3.74336e-23	8.77657e-23	32.8631
GSTM3	-217.671	118.001	-11.1881	3.9215e-23	9.15992e-23	32.8292
DFFA	-53.6094	46.1772	-11.1828	4.06958e-23	9.47047e-23	32.8021
TPR	-67.0294	45.2673	-11.1748	4.30853e-23	9.98941e-23	32.7605
SYNPO	-31.722	29.4769	-11.1646	4.62959e-23	1.06942e-22	32.708
PIP	-21.5825	11.3984	-11.1592	4.80988e-23	1.10698e-22	32.6801
PNN	-177.837	99.8836	-11.1485	5.18962e-23	1.19e-22	32.6246
ZFYVE9	-39.1977	30.2243	-11.1422	5.42794e-23	1.24011e-22	32.5918
STK17A	-27.2043	19.3848	-11.1331	5.78614e-23	1.31714e-22	32.5451
VIL1	-11.2937	9.1817	-11.1245	6.15204e-23	1.39088e-22	32.5003
SOCS2	-25.7724	22.2306	-11.1244	6.15454e-23	1.39088e-22	32.5
AMBP	-7.62424	6.6782	-11.1235	6.19407e-23	1.39478e-22	32.4953
SAR1A	-183.492	101.904	-11.1221	6.254e-23	1.40323e-22	32.4883
SLC25A24	-26.7949	20.5333	-11.103	7.16265e-23	1.60136e-22	32.3891
SDC1	-13.747	10.5327	-11.0976	7.44231e-23	1.65797e-22	32.3611
PDGFRA	-30.4385	35.4031	-11.0879	7.9667e-23	1.7685e-22	32.3113
CD38	-30.4477	10.1922	-11.0842	8.17809e-23	1.80901e-22	32.2922
WNT10B	-42.469	29.0368	-11.0815	8.33967e-23	1.83825e-22	32.2778
GCH1	-48.4505	28.9869	-11.0776	8.5712e-23	1.88266e-22	32.2578
ORM1	-10.1895	4.54042	-11.0755	8.69689e-23	1.90359e-22	32.2472
RPS24	-244.439	149.258	-11.0655	9.33456e-23	2.03604e-22	32.1954
BCL9	-48.3809	29.7829	-11.0637	9.45466e-23	2.05508e-22	32.1861
ALOX5	-14.7265	12.0272	-11.0527	1.0222e-22	2.21417e-22	32.129
PPP1R12B	-31.2443	25.8826	-11.0477	1.05878e-22	2.28551e-22	32.1032
LARS2	-117	70.7536	-11.0301	1.19894e-22	2.57915e-22	32.0123
ADAR	-814.826	458.773	-11.0218	1.27155e-22	2.726e-22	31.9692
GAS2	-45.4082	25.1125	-11.0153	1.33105e-22	2.84382e-22	31.9357
GAS8	-64.301	39.8739	-10.9997	1.4856e-22	3.16322e-22	31.8553
KCNS3	-84.5207	29.7744	-10.9985	1.49853e-22	3.17993e-22	31.849
KEL	-10.6999	6.31376	-10.9872	1.62227e-22	3.43088e-22	31.7909
THBS1	-12.7035	6.9884	-10.9773	1.74007e-22	3.66761e-22	31.7395
GNL3L	-17.5	11.1052	-10.9727	1.79724e-22	3.77542e-22	31.7158
DKK1	-53.6817	25.1572	-10.9689	1.84583e-22	3.86451e-22	31.6963
MRPL19	-66.8583	33.5716	-10.9673	1.86727e-22	3.89638e-22	31.6878
LMAN2	-14.6625	14.7352	-10.9625	1.93153e-22	4.01707e-22	31.663
PSMA4	-631.664	270.328	-10.9494	2.11841e-22	4.39115e-22	31.5954
IFI27	-25.666	22.9702	-10.9442	2.19732e-22	4.53967e-22	31.5686
TRPM3	-41.6363	27.137	-10.9435	2.20793e-22	4.5466e-22	31.565
EHHADH	-29.8332	16.6593	-10.923	2.55155e-22	5.23696e-22	31.459
SNX19	-48.3749	33.7893	-10.9206	2.59492e-22	5.30857e-22	31.4466
TEK	-24.2288	17.1948	-10.918	2.64263e-22	5.38855e-22	31.4333
ATXN2	-129.577	69.6814	-10.9156	2.68825e-22	5.45928e-22	31.4207
SLC12A2	-110.626	82.9902	-10.9153	2.69475e-22	5.45928e-22	31.4189
LITAF	-37.253	27.7026	-10.9137	2.72392e-22	5.50056e-22	31.4111
GADD45A	-98.7472	49.5925	-10.9111	2.7742e-22	5.58409e-22	31.3976
CTNNAL1	-91.0094	65.6649	-10.902	2.9589e-22	5.93676e-22	31.3504
ANK1	-39.6863	19.7936	-10.9015	2.96881e-22	5.93762e-22	31.3479
EZH2	-15.8803	13.9498	-10.8973	3.05765e-22	6.09582e-22	31.3263
DUSP11	-112.768	58.3917	-10.8943	3.1221e-22	6.19042e-22	31.311
HEXA	-28.4944	26.8027	-10.8942	3.12488e-22	6.19042e-22	31.3103
CDX1	-7.41506	6.16426	-10.8937	3.13623e-22	6.19331e-22	31.3077
GRB14	-171.156	97.892	-10.8925	3.16285e-22	6.22625e-22	31.3015
WDR1	-58.3539	45.9618	-10.8877	3.27237e-22	6.42165e-22	31.2765
MCF2L	-77.9395	50.7553	-10.8836	3.3664e-22	6.58552e-22	31.2557
FTH1	-1155.93	831.211	-10.8647	3.8473e-22	7.50284e-22	31.1577
RRM2	-12.159	7.16083	-10.8446	4.42974e-22	8.61186e-22	31.0543
FMOD	-66.2209	30.3389	-10.8393	4.59707e-22	8.90948e-22	31.0271
NT5E	-18.9666	15.8263	-10.8275	4.99455e-22	9.64997e-22	30.9662
TUFT1	-156.498	94.0053	-10.8025	5.95666e-22	1.14735e-21	30.8368
MPZL1	-19.4709	20.767	-10.7931	6.35986e-22	1.22125e-21	30.7887
RPL19	-763.395	383.739	-10.7902	6.49442e-22	1.24327e-21	30.7733
MBNL1	-102.231	55.2086	-10.7869	6.64272e-22	1.26779e-21	30.7567
TACC1	-189.258	120.873	-10.785	6.73568e-22	1.28162e-21	30.7465
ANKRD7	-10.9573	6.44157	-10.766	7.69578e-22	1.45759e-21	30.6485
ITGBL1	-22.4763	11.8366	-10.7658	7.70709e-22	1.45759e-21	30.6475
RHO	-34.8453	14.1314	-10.764	7.80233e-22	1.47116e-21	30.6384
PLXNC1	-131.191	52.0791	-10.7416	9.13297e-22	1.71689e-21	30.5227
GNAQ	-325.71	174.586	-10.7351	9.55933e-22	1.79166e-21	30.4891
VPS11	-121.086	75.486	-10.7265	1.01509e-21	1.89685e-21	30.445
SLC7A1	-142.505	99.6083	-10.7213	1.05305e-21	1.96194e-21	30.418
EIF2B2	-110.396	64.697	-10.7176	1.08025e-21	2.00664e-21	30.3992
PTPN11	-241.909	132.296	-10.7136	1.11117e-21	2.05797e-21	30.3784
TRPM1	-13.2307	5.7591	-10.7105	1.13551e-21	2.09685e-21	30.3625
PTPRF	-145.012	89.459	-10.7087	1.15032e-21	2.11794e-21	30.353
FADS2	-22.622	13.5001	-10.6978	1.24076e-21	2.27776e-21	30.2973
AFM	-7.72238	4.81143	-10.6955	1.26114e-21	2.3084e-21	30.2853
REL	-21.1212	17.1414	-10.6899	1.31184e-21	2.3942e-21	30.2563
HS3ST1	-28.5122	14.1392	-10.67	1.50807e-21	2.74434e-21	30.1537
TNP1	-12.812	11.2174	-10.6654	1.5574e-21	2.8259e-21	30.13
BIN1	-178.981	100.27	-10.6596	1.62188e-21	2.93439e-21	30.1001
STK10	-11.3905	9.96448	-10.6289	2.00999e-21	3.62609e-21	29.9421
EREG	-7.1113	6.76288	-10.6233	2.09113e-21	3.76164e-21	29.913
CRABP2	-17.9335	15.0991	-10.6216	2.11581e-21	3.79513e-21	29.9043
CXCL13	-5.0804	4.26575	-10.6149	2.2165e-21	3.96436e-21	29.8701
SLC26A4	-63.6373	45.7793	-10.5982	2.49101e-21	4.44265e-21	29.7841
AQP8	-10.2686	6.24094	-10.5946	2.55385e-21	4.5418e-21	29.7657
CA1	-10.0476	8.50438	-10.5862	2.70811e-21	4.80249e-21	29.7225
TTLL4	-13.1489	11.6555	-10.5445	3.6241e-21	6.39067e-21	29.5077
USP20	-56.4117	35.8736	-10.5436	3.64605e-21	6.39829e-21	29.5032
ARID4A	-119.58	53.2416	-10.5435	3.64886e-21	6.39829e-21	29.5026
FBXO11	-201.178	129.503	-10.5377	3.80073e-21	6.64597e-21	29.4726
SP1	-15.1778	17.2867	-10.5313	3.9729e-21	6.92767e-21	29.4399
RAB30	-119.297	80.8374	-10.5252	4.14736e-21	7.20465e-21	29.4082
DDX6	-155.335	101.514	-10.5249	4.15476e-21	7.20465e-21	29.4069
FMO3	-10.0122	5.80998	-10.5176	4.37214e-21	7.56066e-21	29.3692
FNDC3A	-50.6789	30.3231	-10.5147	4.46194e-21	7.6947e-21	29.3542
ETFA	-138.294	56.3049	-10.483	5.56423e-21	9.56926e-21	29.1913
QPCT	-64.8984	32.7458	-10.4807	5.65149e-21	9.69269e-21	29.1798
HSD17B4	-303.626	183.239	-10.4678	6.18391e-21	1.05769e-20	29.1133
SNW1	-251.888	137.274	-10.4671	6.21314e-21	1.05979e-20	29.1098
PPIF	-50.4964	33.8855	-10.4659	6.26686e-21	1.06605e-20	29.1035
COPB2	-62.583	39.2656	-10.4648	6.31328e-21	1.07103e-20	29.098
TRPV6	-39.9486	23.667	-10.4319	7.93837e-21	1.34309e-20	28.9288
NUP155	-28.4866	14.2749	-10.4158	8.87642e-21	1.49775e-20	28.8463
C11orf49	-231.158	119.779	-10.4141	8.98551e-21	1.51208e-20	28.8373
CTNNA2	-371.578	173.854	-10.4101	9.23842e-21	1.55047e-20	28.8168
RBM5	-100.184	72.8037	-10.404	9.63563e-21	1.61281e-20	28.7857
PEX13	-25.0431	17.587	-10.4022	9.75884e-21	1.62908e-20	28.7763
RNF40	-24.1911	18.3602	-10.4005	9.87525e-21	1.64412e-20	28.7675
DENND4C	-35.3882	30.8481	-10.3836	1.11014e-20	1.84336e-20	28.681
EYA4	-15.1432	7.77842	-10.3792	1.1448e-20	1.89588e-20	28.6582
KRIT1	-65.0391	33.4372	-10.3768	1.16429e-20	1.92307e-20	28.6458
AKAP12	-340.03	156.358	-10.3443	1.45865e-20	2.40294e-20	28.4791
PCM1	-110.781	75.0437	-10.3286	1.6266e-20	2.67258e-20	28.3984
ST3GAL4	-10.4956	10.0605	-10.3058	1.90411e-20	3.12035e-20	28.2818
NCK2	-267.203	174.55	-10.301	1.96912e-20	3.21846e-20	28.257
MYO1E	-14.2449	12.2458	-10.2918	2.0984e-20	3.4156e-20	28.2099
LMNB1	-20.2361	15.0233	-10.2917	2.10065e-20	3.4156e-20	28.2091
MET	-58.6878	23.4969	-10.2833	2.22587e-20	3.60982e-20	28.1663
NRAS	-102.979	60.6015	-10.2824	2.23912e-20	3.62193e-20	28.1619
LAMC2	-6.69334	5.62075	-10.2607	2.60255e-20	4.19895e-20	28.0505
SQLE	-71.7914	35.4407	-10.244	2.92154e-20	4.70151e-20	27.9648
AKR7A3	-24.7624	19.5481	-10.2358	3.09136e-20	4.96202e-20	27.923
MYO5A	-377.764	189.437	-10.2093	3.71245e-20	5.94371e-20	27.7873
MRPL33	-407.997	167.351	-10.2058	3.80357e-20	6.06504e-20	27.7693
NSMAF	-71.1115	46.1063	-10.2056	3.80761e-20	6.06504e-20	27.7685
PDGFRL	-17.3027	9.7412	-10.2051	3.82178e-20	6.07217e-20	27.7657
RAP2A	-324.645	190.329	-10.1969	4.04401e-20	6.40898e-20	27.7238
TMOD1	-168.937	83.3223	-10.1957	4.0783e-20	6.447e-20	27.7176
EIF4G2	-600.121	267.771	-10.1908	4.2197e-20	6.65374e-20	27.6923
JAK2	-14.5969	10.7011	-10.1867	4.33817e-20	6.82335e-20	27.6718
ATXN2L	-9.36518	8.95927	-10.1795	4.55919e-20	7.15302e-20	27.6349
AADAC	-10.7767	5.82038	-10.1712	4.82815e-20	7.55605e-20	27.5924
RSU1	-21.1137	21.9184	-10.1607	5.19266e-20	8.08608e-20	27.5384
CAPN7	-49.0982	32.5171	-10.1456	5.76285e-20	8.93757e-20	27.4611
COL10A1	-12.0036	11.8435	-10.1454	5.76802e-20	8.93757e-20	27.4605
RPGRIP1	-20.119	9.49697	-10.1373	6.10149e-20	9.43094e-20	27.4188
ZNHIT1	-105.42	50.5446	-10.1355	6.17869e-20	9.52675e-20	27.4094
NRCAM	-838.57	460.098	-10.1338	6.24912e-20	9.5894e-20	27.401
JRK	-21.7735	22.087	-10.1338	6.24996e-20	9.5894e-20	27.4009
PPP1R12A	-208.766	94.3884	-10.1276	6.52225e-20	9.98271e-20	27.3693
INPP1	-278.533	152.691	-10.1255	6.61577e-20	1.01012e-19	27.3587
CTSL	-170.165	108.367	-10.0967	8.07042e-20	1.22623e-19	27.2112
TRIM3	-14.6585	11.716	-10.0962	8.09564e-20	1.22709e-19	27.2089
GYG1	-463.029	206.784	-10.0953	8.14483e-20	1.23156e-19	27.2044
PDE4B	-139.502	62.8888	-10.0893	8.48745e-20	1.28028e-19	27.1738
PTPN4	-50.329	37.8372	-10.0774	9.21205e-20	1.38624e-19	27.1129
CLCN6	-170.671	97.4849	-10.0764	9.27656e-20	1.3926e-19	27.1077
SPOCK2	-284.764	169.302	-10.071	9.6311e-20	1.44236e-19	27.0799
CAP1	-798.225	342.12	-10.0644	1.00767e-19	1.50549e-19	27.0463
IMPA1	-623.006	277.025	-10.0311	1.26614e-19	1.88715e-19	26.8766
FBXL14	-67.3861	45.4155	-10.029	1.28504e-19	1.91077e-19	26.8656
FGF1	-39.524	46.0579	-10.0253	1.31797e-19	1.95509e-19	26.8468
SMARCA5	-150.882	80.3264	-10.0142	1.42186e-19	2.10422e-19	26.7904
CDK8	-90.4253	45.0506	-10.0078	1.48616e-19	2.19419e-19	26.7575
PKP4	-122.852	82.4358	-10.0018	1.54815e-19	2.28033e-19	26.7272
KRT5	-34.4567	10.4962	-9.99965	1.57155e-19	2.30937e-19	26.716
GAB2	-90.8455	72.7651	-9.99617	1.60958e-19	2.35971e-19	26.6982
SLC22A18	-42.7631	25.2509	-9.99232	1.65264e-19	2.41717e-19	26.6786
PEX14	-58.9065	42.0465	-9.98621	1.72327e-19	2.51462e-19	26.6475
CPA4	-21.058	11.8451	-9.98224	1.77085e-19	2.57803e-19	26.6272
CR2	-9.44663	5.63925	-9.96443	2.00068e-19	2.90587e-19	26.5364
STX1A	-234.98	99.5974	-9.96209	2.0331e-19	2.94611e-19	26.5245
CUL5	-132.981	79.7823	-9.94631	2.26508e-19	3.27469e-19	26.4441
PLEK	-17.423	11.4886	-9.91436	2.81844e-19	4.06531e-19	26.2814
ZNF84	-152.221	85.4549	-9.88769	3.38226e-19	4.86735e-19	26.1456
OGDH	-15.4525	14.8359	-9.88226	3.51e-19	5.03959e-19	26.118
ENPP4	-148.995	76.2198	-9.8648	3.95439e-19	5.66464e-19	26.0292
PAX8	-10.6434	11.3469	-9.85774	4.14972e-19	5.92521e-19	25.9933
CD151	-18.3772	20.7358	-9.85754	4.15522e-19	5.92521e-19	25.9923
OLFM1	-1210.14	592.74	-9.85265	4.2963e-19	6.11246e-19	25.9675
GPX1	-279.541	150.978	-9.83474	4.8548e-19	6.89139e-19	25.8764
CAST	-90.3427	58.1558	-9.83167	4.95743e-19	7.02116e-19	25.8608
GATA4	-8.73177	6.88006	-9.80096	6.11142e-19	8.63376e-19	25.7048
FKBP2	-110.21	62.0041	-9.80067	6.12363e-19	8.63376e-19	25.7033
GNPAT	-238.892	146.091	-9.79189	6.50095e-19	9.14516e-19	25.6587
HDLBP	-120.226	72.788	-9.79109	6.53623e-19	9.17417e-19	25.6547
UGCG	-261.792	105.467	-9.77534	7.27589e-19	1.01895e-18	25.5747
CTSD	-48.5683	29.6926	-9.77032	7.52894e-19	1.05204e-18	25.5492
EDNRA	-18.4026	15.0145	-9.76738	7.68102e-19	1.0709e-18	25.5343
TAX1BP1	-629.134	287.875	-9.76617	7.74449e-19	1.07679e-18	25.5282
GFI1	-6.98563	5.68881	-9.76592	7.75767e-19	1.07679e-18	25.5269
AP3B2	-63.3188	38.4703	-9.75102	8.58505e-19	1.18899e-18	25.4513
ME1	-159.086	80.2566	-9.74996	8.64683e-19	1.1949e-18	25.4459
KPNA4	-156.126	87.8654	-9.74862	8.72602e-19	1.20319e-18	25.4391
FAM50B	-115.82	48.9807	-9.73083	9.84746e-19	1.35484e-18	25.3489
RAPGEF5	-254.175	132.714	-9.72998	9.90455e-19	1.35763e-18	25.3446
UBE4B	-68.787	50.8951	-9.72988	9.91112e-19	1.35763e-18	25.3441
CBX3	-349.611	181.128	-9.71569	1.09138e-18	1.49171e-18	25.2722
PKIA	-388.164	169.52	-9.70971	1.13658e-18	1.55011e-18	25.2419
FAU	-908.69	491.225	-9.70812	1.14889e-18	1.5635e-18	25.2338
DAD1	-344.404	128.82	-9.69505	1.2555e-18	1.70486e-18	25.1676
SNRK	-128.105	73.772	-9.68229	1.36896e-18	1.85491e-18	25.103
PRKCE	-117.363	53.2677	-9.65998	1.59247e-18	2.1531e-18	24.99
TMPO	-28.9432	21.168	-9.65588	1.63731e-18	2.20896e-18	24.9692
POLR3G	-10.961	14.7773	-9.64966	1.70783e-18	2.29914e-18	24.9377
CNNM2	-33.8049	25.8174	-9.6259	2.00578e-18	2.68869e-18	24.8176
PAFAH1B2	-336.176	140.614	-9.61997	2.08793e-18	2.79283e-18	24.7876
NRGN	-423.257	205.325	-9.61805	2.11519e-18	2.82327e-18	24.7779
TAP2	-24.0614	21.9221	-9.61257	2.19513e-18	2.92372e-18	24.7501
SPINK5	-10.6466	6.16997	-9.6069	2.28088e-18	3.03149e-18	24.7215
SSR2	-150.779	83.9443	-9.60619	2.29185e-18	3.03961e-18	24.7179
RFC2	-18.2987	12.671	-9.60582	2.29755e-18	3.04073e-18	24.716
EEA1	-100.35	48.7694	-9.57934	2.7479e-18	3.62908e-18	24.5822
LDHB	-2513.86	1385.44	-9.57559	2.81842e-18	3.71438e-18	24.5632
DR1	-36.841	29.3162	-9.56082	3.11391e-18	4.09518e-18	24.4887
MAPK14	-35.0439	26.2221	-9.55118	3.32317e-18	4.36123e-18	24.44
GLIPR1	-73.159	31.9816	-9.54735	3.41015e-18	4.46602e-18	24.4207
CDH18	-389.373	159.594	-9.5364	3.67151e-18	4.79826e-18	24.3654
PIGR	-15.4312	10.0343	-9.53349	3.7442e-18	4.88307e-18	24.3508
SELP	-14.3749	9.22116	-9.5273	3.90376e-18	5.08056e-18	24.3195
PSMD7	-281.335	119.521	-9.49721	4.78108e-18	6.19763e-18	24.1678
PEX5	-85.2521	55.9955	-9.49718	4.78188e-18	6.19763e-18	24.1676
ABLIM3	-39.528	21.4554	-9.48569	5.16631e-18	6.66826e-18	24.1097
HK1	-684.646	330.509	-9.47736	5.46424e-18	7.0383e-18	24.0678
SUPT3H	-30.1846	24.4604	-9.46788	5.82393e-18	7.48621e-18	24.02
SNRPA1	-291.152	134.35	-9.4556	6.32514e-18	8.11381e-18	23.9582
COPS2	-334.485	132.404	-9.43841	7.09951e-18	9.08854e-18	23.8716
GCC2	-326.073	132.612	-9.42365	7.83945e-18	1.00153e-17	23.7973
GNL1	-116.145	58.3982	-9.41955	8.05796e-18	1.02735e-17	23.7767
BTN3A3	-28.3887	14.4855	-9.41596	8.25457e-18	1.05028e-17	23.7587
PDE6B	-9.13463	10.8688	-9.4122	8.46506e-18	1.07487e-17	23.7398
TDO2	-58.4476	18.7652	-9.41039	8.56849e-18	1.08581e-17	23.7307
NUP133	-92.2137	59.4974	-9.40404	8.94169e-18	1.13081e-17	23.6987
RAB32	-12.8852	11.608	-9.3987	9.26746e-18	1.16964e-17	23.6719
KCNQ3	-146.439	85.2474	-9.38509	1.0153e-17	1.27883e-17	23.6035
ST8SIA4	-12.5354	9.98054	-9.37872	1.05957e-17	1.3319e-17	23.5715
AZIN1	-317.033	120.453	-9.34641	1.31544e-17	1.64693e-17	23.4092
CCT4	-367.657	130.886	-9.34051	1.36842e-17	1.70984e-17	23.3796
CPSF6	-75.0747	44.5951	-9.333	1.43886e-17	1.79427e-17	23.342
E2F4	-44.2352	29.698	-9.33049	1.46324e-17	1.82105e-17	23.3293
CLTB	-166.366	87.0265	-9.322	1.54866e-17	1.92353e-17	23.2868
ASNS	-354.676	160.56	-9.30064	1.78619e-17	2.21416e-17	23.1797
OPCML	-903.541	514.847	-9.29612	1.84091e-17	2.27749e-17	23.157
SNX13	-75.4835	48.0547	-9.29377	1.87011e-17	2.30905e-17	23.1452
MTF2	-56.9583	38.3941	-9.28966	1.92213e-17	2.36861e-17	23.1246
ADAM22	-83.5838	45.8106	-9.28312	2.00787e-17	2.46941e-17	23.0918
API5	-62.8812	39.9044	-9.27691	2.09276e-17	2.56876e-17	23.0607
PSMD6	-167.879	75.8768	-9.26888	2.20789e-17	2.69949e-17	23.0205
GTF3C2	-103.253	66.848	-9.26257	2.30283e-17	2.81008e-17	22.9889
POLR2B	-550.101	271.485	-9.26188	2.31333e-17	2.8174e-17	22.9855
KBTBD11	-338.221	145.08	-9.25693	2.391e-17	2.90634e-17	22.9607
ELAVL4	-515.2	245.549	-9.25211	2.46908e-17	2.99543e-17	22.9366
AK2	-18.1311	20.2894	-9.23975	2.68102e-17	3.24627e-17	22.8747
PARK7	-1610.31	943.732	-9.23939	2.68734e-17	3.24763e-17	22.8729
SNRPC	-43.7517	26.8837	-9.2382	2.7087e-17	3.26714e-17	22.867
RABIF	-57.0382	38.8805	-9.21615	3.13694e-17	3.77639e-17	22.7567
GCLM	-72.4663	37.8838	-9.21063	3.25437e-17	3.91024e-17	22.7291
ETF1	-151.419	77.5466	-9.19844	3.52916e-17	4.23229e-17	22.6682
PLCL1	-60.1164	33.8439	-9.19773	3.54576e-17	4.24406e-17	22.6646
STX6	-68.0852	46.7787	-9.15975	4.56326e-17	5.45153e-17	22.475
CRHBP	-15.8039	8.31698	-9.15515	4.70466e-17	5.60975e-17	22.452
YME1L1	-132.023	77.1125	-9.12185	5.8672e-17	6.98264e-17	22.2859
ITGA9	-17.9679	21.1595	-9.1113	6.29183e-17	7.47379e-17	22.2333
NLGN1	-68.8964	39.9995	-9.06353	8.62988e-17	1.01965e-16	21.9955
AGPS	-61.173	38.9795	-9.06348	8.63282e-17	1.01965e-16	21.9952
FBXO28	-90.361	53.0616	-9.04386	9.82725e-17	1.15854e-16	21.8977
DGKH	-38.1552	31.2124	-9.01575	1.18292e-16	1.39194e-16	21.758
SMARCA2	-168.663	92.3171	-9.01005	1.22827e-16	1.44258e-16	21.7297
DNAJB9	-236.878	109.83	-8.97519	1.54517e-16	1.81137e-16	21.5567
F13A1	-38.5529	22.5084	-8.94605	1.87157e-16	2.18992e-16	21.4122
ARIH1	-43.1737	31.013	-8.94336	1.90497e-16	2.22484e-16	21.3989
TRIM29	-11.1132	8.03529	-8.93614	1.9974e-16	2.32844e-16	21.3632
PDE4D	-34.5121	27.0534	-8.93308	2.03797e-16	2.37132e-16	21.348
PRDM2	-123.672	69.5531	-8.93187	2.05421e-16	2.38578e-16	21.342
LSM3	-42.5991	26.8419	-8.91797	2.25055e-16	2.60897e-16	21.2732
NELL2	-2555.63	1056.8	-8.91176	2.34409e-16	2.71239e-16	21.2424
ERCC3	-79.3604	47.2149	-8.91067	2.36101e-16	2.72693e-16	21.237
EPM2AIP1	-398.094	218.915	-8.90708	2.41715e-16	2.78663e-16	21.2193
TSG101	-281.229	137.873	-8.90016	2.52936e-16	2.91062e-16	21.1851
SCCPDH	-95.8309	52.3014	-8.89478	2.62019e-16	3.00961e-16	21.1584
GFRA2	-50.6048	32.6517	-8.89364	2.63997e-16	3.02677e-16	21.1528
SIX1	-9.51378	6.15752	-8.8859	2.77718e-16	3.17827e-16	21.1145
NDST4	-4.79752	5.0794	-8.85739	3.34728e-16	3.82372e-16	20.9736
PIP5K1B	-122.133	56.6199	-8.84643	3.59599e-16	4.10034e-16	20.9195
RAD1	-35.1739	26.9339	-8.84164	3.71037e-16	4.22307e-16	20.8959
BTN2A1	-81.5573	41.5572	-8.81651	4.37261e-16	4.96779e-16	20.7719
GRIN2A	-582.242	271.771	-8.80851	4.60693e-16	5.22452e-16	20.7325
SETX	-54.4109	34.9035	-8.78829	5.25656e-16	5.95047e-16	20.6328
ARSB	-11.4628	8.91182	-8.65837	1.22297e-15	1.38191e-15	19.9945
DYNLL1	-2138.25	963.787	-8.65501	1.24983e-15	1.40971e-15	19.9781
SERPINI1	-2824.53	1117.61	-8.64483	1.33502e-15	1.50309e-15	19.9282
DHCR24	-347.054	137.089	-8.62839	1.48485e-15	1.66879e-15	19.8477
ACTR3	-459.453	249.685	-8.60424	1.73559e-15	1.9471e-15	19.7296
GRIA4	-80.2295	36.1398	-8.59993	1.78466e-15	1.99857e-15	19.7085
MAPK10	-459.39	209.591	-8.5966	1.8234e-15	2.0383e-15	19.6922
PTGER2	-5.291	5.04573	-8.58593	1.95344e-15	2.17977e-15	19.64
GLRX	-267.156	102.764	-8.58411	1.97646e-15	2.20154e-15	19.6312
GPR176	-52.3534	38.6927	-8.56361	2.25585e-15	2.50828e-15	19.531
UNC5C	-15.7577	16.0294	-8.54468	2.54841e-15	2.82855e-15	19.4387
FHL2	-80.8779	43.7712	-8.4944	3.52087e-15	3.901e-15	19.1937
MLF1	-52.1967	37.0239	-8.47864	3.89565e-15	4.30861e-15	19.1171
NEK2	-10.8799	9.16081	-8.45631	4.49541e-15	4.96319e-15	19.0085
KALRN	-109.404	69.9745	-8.44665	4.78228e-15	5.27061e-15	18.9616
ACTG2	-20.4132	9.12142	-8.38311	7.17859e-15	7.89771e-15	18.6534
AKAP6	-50.2716	30.6876	-8.36057	8.28806e-15	9.10232e-15	18.5444
SPA17	-71.4105	34.7771	-8.3414	9.36443e-15	1.02664e-14	18.4517
HEXB	-204.326	116.313	-8.33189	9.94847e-15	1.08877e-14	18.4057
MKRN1	-378.197	193.291	-8.3214	1.06348e-14	1.16185e-14	18.3551
LDB2	-408.843	190.859	-8.30377	1.1896e-14	1.29737e-14	18.27
USP8	-47.8744	36.1955	-8.23728	1.81322e-14	1.97404e-14	17.9497
FPGT	-19.5999	17.479	-8.22812	1.92146e-14	2.08825e-14	17.9057
NPM3	-19.3386	17.9494	-8.22073	2.0133e-14	2.18428e-14	17.8702
HPD	-3.16916	3.65372	-8.19152	2.42116e-14	2.62223e-14	17.7299
STX7	-144.389	94.2836	-8.18691	2.49271e-14	2.69505e-14	17.7078
DAZL	-6.07974	6.07011	-8.17112	2.75368e-14	2.97207e-14	17.632
ZNF510	-28.5282	17.7358	-8.06998	5.1984e-14	5.60102e-14	17.1485
DPYS	-17.4435	13.3666	-7.93693	1.19206e-13	1.28218e-13	16.5163
PDE6H	-12.124	8.09329	-7.92834	1.25733e-13	1.35007e-13	16.4756
RGS4	-816.405	429.183	-7.76262	3.49775e-13	3.74289e-13	15.695
HSPB3	-44.2425	25.3374	-7.61511	8.61218e-13	9.18437e-13	15.0065
CD9	-14.6765	18.6037	-7.42579	2.70029e-12	2.8748e-12	14.1321
LTBP2	-13.4575	16.7912	-7.3727	3.70968e-12	3.94272e-12	13.8888
RASGRF1	-11.3856	10.3166	-7.3431	4.42573e-12	4.69577e-12	13.7536
ARHGAP29	-18.4119	27.9749	-7.20761	9.87838e-12	1.04281e-11	13.138
RGS10	-7.32948	10.6406	-7.20098	1.02722e-11	1.08256e-11	13.108
IGSF6	-4.72602	7.61874	-7.06192	2.31992e-11	2.44079e-11	12.4828
DDX10	-60.3837	42.0444	-6.96383	4.09867e-11	4.30498e-11	12.0456
CD5	-5.38668	8.37344	-6.58087	3.61105e-10	3.78646e-10	10.3718
PTK7	-6.00026	5.96686	-6.32882	1.45033e-09	1.5157e-09	9.30061
KRT18	-11.1531	9.58767	-6.21736	2.65279e-09	2.76314e-09	8.83504
C7	-10.7417	9.71711	-6.19589	2.9776e-09	3.0963e-09	8.74596
OAS1	-6.32289	9.37184	-5.65762	4.94175e-08	5.13024e-08	6.57815
CRABP1	-15.1562	11.4351	-5.37512	2.01273e-07	2.08259e-07	5.49414
IQGAP2	-2.42885	5.06093	-5.31111	2.74762e-07	2.8383e-07	5.25395
CDH15	-4.14301	6.95742	-4.94752	1.53016e-06	1.57806e-06	3.92958
MARCO	-2.61133	4.72446	-4.4612	1.32272e-05	1.35519e-05	2.27012
BMP5	-15.3746	10.1601	-4.37547	1.90153e-05	1.94503e-05	1.99158
GZMA	-3.47644	6.06719	-4.10608	5.74649e-05	5.86836e-05	1.14476
ADRB2	-8.83428	16.8431	-4.06332	6.81548e-05	6.94868e-05	1.01442
NPC2	-19.9008	58.1834	-4.04919	7.2088e-05	7.33774e-05	0.971576
HSDL2	-11.4479	41.8855	-3.79668	0.000191496	0.000194605	0.227279
DAO	-3.84093	9.66897	-3.4902	0.000587163	0.000595728	-0.621183
MNDA	-4.55459	10.665	-2.87123	0.00450405	0.00454032	-2.142
RAG1	-1.92659	5.39083	-2.81853	0.00528162	0.00531558	-2.25915
LOXL1	-3.50315	6.51324	-2.64267	0.00884008	0.00888265	-2.63564
MEOX2	-2.91141	6.91543	-2.56969	0.0108655	0.0109003	-2.78528
FKBP6	-3.09769	7.98537	-2.09982	0.0369282	0.0369282	-3.65462

## Sheet: GO_CC
ID	Description	GeneRatio	BgRatio	pvalue	p.adjust	qvalue	geneID	Count
GO:0034774	secretory granule lumen	31/623	322/19559	4.83175e-08	1.37923e-05	1.12632e-05	VCL/CEP290/CAT/DNAJC3/FGA/ITIH4/INS/HRG/ITIH3/TCN1/GCG/ORM1/ALOX5/THBS1/QPCT/GYG1/CAP1/CTSD/PAFAH1B2/MAPK14/PSMD7/PSMD6/TGFB3/F13A1/SCCPDH/ARSB/SERPINI1/HEXB/B2M/NPC2/MNDA	31
GO:0060205	cytoplasmic vesicle lumen	31/623	326/19559	6.40632e-08	1.37923e-05	1.12632e-05	VCL/CEP290/CAT/DNAJC3/FGA/ITIH4/INS/HRG/ITIH3/TCN1/GCG/ORM1/ALOX5/THBS1/QPCT/GYG1/CAP1/CTSD/PAFAH1B2/MAPK14/PSMD7/PSMD6/TGFB3/F13A1/SCCPDH/ARSB/SERPINI1/HEXB/B2M/NPC2/MNDA	31
GO:0031983	vesicle lumen	31/623	328/19559	7.36242e-08	1.37923e-05	1.12632e-05	VCL/CEP290/CAT/DNAJC3/FGA/ITIH4/INS/HRG/ITIH3/TCN1/GCG/ORM1/ALOX5/THBS1/QPCT/GYG1/CAP1/CTSD/PAFAH1B2/MAPK14/PSMD7/PSMD6/TGFB3/F13A1/SCCPDH/ARSB/SERPINI1/HEXB/B2M/NPC2/MNDA	31
GO:0005925	focal adhesion	33/623	415/19559	1.50219e-06	0.000211058	0.000172356	CAV1/VCL/CAT/MAP4K4/CBL/EPB41L2/CAV2/VIM/MMP14/ILK/DST/HSPG2/ZYX/ABCB4/TEK/MPZL1/RPL19/ITGBL1/AKAP12/JAK2/RSU1/PPP1R12A/CAP1/CD151/SVIL/MTF2/ACTR3/FHL2/B2M/CD9/PTK7/PPFIBP1/ITGB1	33
GO:0030055	cell-substrate junction	33/623	423/19559	2.27797e-06	0.000256044	0.000209094	CAV1/VCL/CAT/MAP4K4/CBL/EPB41L2/CAV2/VIM/MMP14/ILK/DST/HSPG2/ZYX/ABCB4/TEK/MPZL1/RPL19/ITGBL1/AKAP12/JAK2/RSU1/PPP1R12A/CAP1/CD151/SVIL/MTF2/ACTR3/FHL2/B2M/CD9/PTK7/PPFIBP1/ITGB1	33
GO:0062023	collagen-containing extracellular matrix	33/623	427/19559	2.7917e-06	0.000261489	0.00021354	DCN/IGFBP7/TGM4/EFEMP2/ADAMDEC1/FGA/FBN2/SOD3/FGFR2/ITIH4/FCN2/PCSK6/ANXA11/LRRC15/LOXL2/FBN1/POSTN/HRG/DST/HSPG2/AMBP/ORM1/THBS1/FMOD/LAMC2/COL10A1/CTSL/CD151/CTSD/TGFB3/F13A1/LTBP2/LOXL1	33
GO:0009925	basal plasma membrane	10/623	51/19559	3.93178e-06	0.000315666	0.000257783	ERBB3/PKD2/MST1R/DST/TEK/SLC12A2/SLC7A1/MET/SLC16A1/ITGA9	10
GO:0042641	actomyosin	12/623	79/19559	7.15232e-06	0.00050245	0.000410317	ABLIM1/MYLK/FSCN1/MST1R/ILK/ZYX/ROR1/SYNPO/TEK/MYO5A/STX1A/ABLIM3	12
GO:0045178	basal part of cell	11/623	69/19559	1.06776e-05	0.000666754	0.000544493	ERBB3/HFE/PKD2/MST1R/DST/TEK/SLC12A2/SLC7A1/MET/SLC16A1/ITGA9	11
GO:0016323	basolateral plasma membrane	22/623	246/19559	1.38847e-05	0.000780321	0.000637235	SLC4A4/AQP3/ERBB3/ENPP1/UMOD/PKD2/MST1R/IDE/DST/DSP/HPGD/CD38/TEK/SLC12A2/ANK1/SLC7A1/CTNNA2/MET/CNNM2/SLC16A1/ITGA9/ADCY8	22
GO:0032432	actin filament bundle	11/623	76/19559	2.74117e-05	0.00138267	0.00112914	ABLIM1/MYLK/FSCN1/MST1R/ILK/ZYX/ROR1/SYNPO/VIL1/TEK/ABLIM3	11
GO:0005777	peroxisome	15/623	137/19559	3.19836e-05	0.00138267	0.00112914	ABCD3/CAT/VIM/GBF1/IDE/EHHADH/HSD17B4/PEX13/MYO5A/PEX14/GNPAT/PEX5/AGPS/HSDL2/DAO	15
GO:0042579	microbody	15/623	137/19559	3.19836e-05	0.00138267	0.00112914	ABCD3/CAT/VIM/GBF1/IDE/EHHADH/HSD17B4/PEX13/MYO5A/PEX14/GNPAT/PEX5/AGPS/HSDL2/DAO	15
GO:0005911	cell-cell junction	33/623	493/19559	5.30746e-05	0.00193262	0.00157824	NDRG1/VCL/AQP3/CSK/APC/CD3E/FSCN1/CDH3/CD2/PKD2/ILK/DSP/ZYX/FABP7/ABCB4/SYNPO/PNN/TEK/WDR1/RHO/CTNNA2/KRIT1/MYO1E/EIF4G2/PKP4/CDH18/PARK7/TRIM29/ACTR3/AKAP6/PTK7/KRT18/ITGB1	33
GO:0001725	stress fiber	10/623	68/19559	5.50212e-05	0.00193262	0.00157824	ABLIM1/MYLK/FSCN1/MST1R/ILK/ZYX/ROR1/SYNPO/TEK/ABLIM3	10
GO:0097517	contractile actin filament bundle	10/623	68/19559	5.50212e-05	0.00193262	0.00157824	ABLIM1/MYLK/FSCN1/MST1R/ILK/ZYX/ROR1/SYNPO/TEK/ABLIM3	10
GO:0031904	endosome lumen	7/623	35/19559	9.94192e-05	0.00326503	0.00266633	PRF1/INS/LRP2/SFTPC/JAK2/CTSL/B2M	7
GO:0005778	peroxisomal membrane	9/623	60/19559	0.000110384	0.00326503	0.00266633	ABCD3/CAT/HSD17B4/PEX13/PEX14/GNPAT/PEX5/AGPS/DAO	9
GO:0031903	microbody membrane	9/623	60/19559	0.000110384	0.00326503	0.00266633	ABCD3/CAT/HSD17B4/PEX13/PEX14/GNPAT/PEX5/AGPS/DAO	9
GO:0031672	A band	7/623	37/19559	0.000144039	0.00404751	0.00330533	MYL3/DST/MYOM2/PPP1R12B/ANK1/PPP1R12A/FHL2	7
GO:0101002	ficolin-1-rich granule	13/623	124/19559	0.000165089	0.00421727	0.00344396	VCL/CAT/ALOX5/FTH1/QPCT/GYG1/CTSD/PAFAH1B2/MAPK14/PSMD7/PSMD6/ARSB/MNDA	13
GO:1904813	ficolin-1-rich granule lumen	13/623	124/19559	0.000165089	0.00421727	0.00344396	VCL/CAT/ALOX5/FTH1/QPCT/GYG1/CTSD/PAFAH1B2/MAPK14/PSMD7/PSMD6/ARSB/MNDA	13
GO:0005782	peroxisomal matrix	8/623	52/19559	0.000221194	0.00514013	0.0041976	ABCD3/CAT/IDE/EHHADH/HSD17B4/GNPAT/AGPS/DAO	8
GO:0031907	microbody lumen	8/623	52/19559	0.000221194	0.00514013	0.0041976	ABCD3/CAT/IDE/EHHADH/HSD17B4/GNPAT/AGPS/DAO	8
GO:0043292	contractile fiber	19/623	238/19559	0.000235659	0.00514013	0.0041976	TNNT2/VCL/MYL3/TNNI2/CSRP3/TIMP4/ILK/DST/MYOM2/DEK/SYNPO/PPP1R12B/ANK1/BIN1/TMOD1/PPP1R12A/PDE4B/SVIL/FHL2	19
GO:0043202	lysosomal lumen	11/623	96/19559	0.0002378	0.00514013	0.0041976	DCN/HSPG2/SDC1/HEXA/FMOD/CTSL/GYG1/CTSD/ARSB/HEXB/NPC2	11
GO:0030016	myofibril	18/623	227/19559	0.000369699	0.00769521	0.00628416	TNNT2/VCL/MYL3/TNNI2/CSRP3/TIMP4/ILK/DST/MYOM2/SYNPO/PPP1R12B/ANK1/BIN1/TMOD1/PPP1R12A/PDE4B/SVIL/FHL2	18
GO:0005796	Golgi lumen	11/623	103/19559	0.000440265	0.00883674	0.00721637	DCN/SOD3/PCSK6/INS/UMOD/MMP14/HSPG2/CGA/SDC1/FMOD/HS3ST1	11
GO:0030136	clathrin-coated vesicle	16/623	194/19559	0.000500839	0.00970591	0.00792616	PIK3C2A/SLC18A2/TMED10/LRP2/ABCB4/SFTPC/VPS11/EREG/MYO1E/AP3B2/NRGN/CLTB/STX6/CD9/ADRB2/ADCY8	16
GO:0030135	coated vesicle	21/623	298/19559	0.000609703	0.0114218	0.00932738	PIK3C2A/SLC18A2/TMED10/LRP2/SEC24D/ABCB4/SFTPC/SAR1A/LMAN2/VPS11/EREG/COPB2/MYO1E/AP3B2/NRGN/CLTB/STX6/B2M/CD9/ADRB2/ADCY8	21
GO:0030017	sarcomere	16/623	207/19559	0.00100857	0.0182844	0.0149316	TNNT2/MYL3/TNNI2/CSRP3/TIMP4/ILK/DST/MYOM2/SYNPO/PPP1R12B/ANK1/BIN1/TMOD1/PPP1R12A/PDE4B/FHL2	16
GO:0005775	vacuolar lumen	14/623	173/19559	0.00132008	0.0230151	0.0187948	DCN/DNAJC3/HSPG2/SDC1/HEXA/FMOD/CTSL/GYG1/CAP1/CTSD/ARSB/HEXB/NPC2/MNDA	14
GO:0016324	apical plasma membrane	23/623	361/19559	0.00135142	0.0230151	0.0187948	ERBB3/GP2/MAL/SI/SLC26A3/UMOD/LRP2/SLC5A12/ABCB4/ENPEP/TEK/SLC12A2/SLC7A1/SLC26A4/SLC26A2/SLCO2B1/CTSL/SLC22A18/SLC16A1/PDE4D/CD9/ADRB2/ADCY8	23
GO:0045177	apical part of cell	26/623	433/19559	0.00158559	0.0262089	0.0214031	ERBB3/GP2/MAL/SI/HFE/SLC26A3/UMOD/LRP2/SLC5A12/ABCB4/ENPEP/TEK/SLC12A2/SLC7A1/SLC26A4/AQP8/PCM1/SLC26A2/SLCO2B1/CTSL/SLC22A18/SLC16A1/PDE4D/CD9/ADRB2/ADCY8	26
GO:0005667	transcription regulator complex	25/623	413/19559	0.00173386	0.0264693	0.0216157	MTA1/ETS1/CHD4/ING2/SNAPC4/TLE1/SKI/NFATC4/LDB1/ARNT2/PBX3/MYF6/BCL9/REL/ARID4A/SP1/GATA4/GFI1/DR1/SUPT3H/E2F4/GTF3C2/ERCC3/SIX1/LDB2	25
GO:0042599	lamellar body	4/623	17/19559	0.00174264	0.0264693	0.0216157	LAMP3/ABCA3/SFTPC/SPINK5	4
GO:0042622	photoreceptor outer segment membrane	4/623	17/19559	0.00174264	0.0264693	0.0216157	PDE6A/RHO/PDE6B/PDE6H	4
GO:0042470	melanosome	10/623	105/19559	0.00191045	0.0270695	0.0221059	GPNMB/ANXA11/MMP14/TMED10/TYR/MYO5A/CTSD/RAB32/CCT4/ITGB1	10
GO:0048770	pigment granule	10/623	105/19559	0.00191045	0.0270695	0.0221059	GPNMB/ANXA11/MMP14/TMED10/TYR/MYO5A/CTSD/RAB32/CCT4/ITGB1	10
GO:0009897	external side of plasma membrane	25/623	417/19559	0.0019746	0.0270695	0.0221059	FGA/CD3E/HFE/CD1B/CD6/LRP2/CD2/LY75/IDE/GHR/ENPEP/SDC1/PDGFRA/THBS1/NRCAM/SELP/BTN3A3/NLGN1/GFRA2/BTN2A1/SPA17/B2M/CD9/CD5/ITGB1	25
GO:0019898	extrinsic component of membrane	20/623	306/19559	0.00201313	0.0270695	0.0221059	RGS1/KIF1A/PIK3C2A/MAL/APC/CDH3/CAV2/LCK/UMOD/BCL2L11/TPR/SOCS2/GNAQ/CTNNA2/RNF40/EEA1/CDH18/GFRA2/USP8/CDH15	20
GO:0030027	lamellipodium	15/623	201/19559	0.00202299	0.0270695	0.0221059	ABLIM1/MYLK/PLXND1/APC/FSCN1/PKD2/ILK/VIL1/CTNNA2/ABLIM3/ACTR3/UNC5C/ACTG2/IQGAP2/ITGB1	15
GO:0030662	coated vesicle membrane	14/623	183/19559	0.00223935	0.028654	0.0233998	SLC18A2/TMED10/LRP2/SEC24D/SAR1A/EREG/COPB2/AP3B2/NRGN/CLTB/B2M/CD9/ADRB2/ADCY8	14
GO:0031252	cell leading edge	25/623	421/19559	0.00224337	0.028654	0.0233998	ABLIM1/MYLK/PLXND1/APC/FSCN1/LDB1/VIM/SPRY2/GBF1/PKD2/MTSS1/ILK/DST/VIL1/ANK1/CTNNA2/MYO5A/PLEK/ABLIM3/ACTR3/UNC5C/ACTG2/LDB2/IQGAP2/ITGB1	25
GO:0060170	ciliary membrane	8/623	74/19559	0.00240386	0.0299192	0.024433	GPR37L1/PDE6A/UMOD/PKD2/RHO/PDE6B/CLTB/PDE6H	8
GO:0031091	platelet alpha granule	9/623	91/19559	0.0024489	0.0299192	0.024433	FGA/HRG/ORM1/THBS1/SELP/TGFB3/F13A1/SCCPDH/CD9	9
GO:0005912	adherens junction	13/623	166/19559	0.0025854	0.0309147	0.025246	NDRG1/VCL/APC/CDH3/ZYX/CTNNA2/MYO1E/EIF4G2/PKP4/CDH18/PARK7/TRIM29/KRT18	13
GO:0034399	nuclear periphery	11/623	131/19559	0.00315679	0.0369607	0.0301833	ATXN7/DNTT/VIM/MYB/TPR/ALOX5/SNW1/LMNB1/JAK2/GFI1/LMNA	11
GO:0035580	specific granule lumen	7/623	62/19559	0.00346744	0.0397694	0.0324769	VCL/CEP290/TCN1/ORM1/QPCT/CTSD/B2M	7
GO:0097733	photoreceptor cell cilium	10/623	117/19559	0.00421336	0.0473582	0.0386742	CEP290/PDE6A/ABCA4/SAG/RHO/GNAQ/MYO5A/RPGRIP1/PDE6B/PDE6H	10
GO:0005938	cell cortex	19/623	305/19559	0.00434717	0.0473671	0.0386815	CAV1/FGA/FGFR2/FRMPD1/FSCN1/HFE/EPB41L2/PKD2/DST/WDR1/CTNNA2/AKAP12/LAMC2/TMOD1/CAP1/FGF1/SPINK5/CLTB/MELK	19
GO:1990907	beta-catenin-TCF complex	3/623	11/19559	0.00438272	0.0473671	0.0386815	TLE1/LDB1/BCL9	3

## Sheet: GO_BP
ID	Description	GeneRatio	BgRatio	pvalue	p.adjust	qvalue	geneID	Count
GO:0060537	muscle tissue development	39/619	409/18866	2.62563e-09	1.31491e-05	1.10442e-05	IGFBP5/DCN/MYLK/TNNT2/CAV1/ERBB3/MYL3/FGFR2/SKI/LOX/CSRP3/CAV2/LRP2/PKD2/DSP/MYOM2/MYF6/HOXD9/PDGFRA/WNT10B/BCL9/KEL/DKK1/GPX1/GATA4/UBE4B/MAPK14/SVIL/COPS2/SIX1/FHL2/AKAP6/RGS4/LMNA/ATF3/ITGB1/FZD7/BMP5/MEOX2	39
GO:0014706	striated muscle tissue development	36/619	389/18866	2.36166e-08	5.9136e-05	4.96694e-05	DCN/TNNT2/CAV1/ERBB3/MYL3/FGFR2/SKI/LOX/CSRP3/CAV2/LRP2/DSP/MYOM2/MYF6/HOXD9/PDGFRA/WNT10B/BCL9/KEL/DKK1/GPX1/GATA4/UBE4B/MAPK14/SVIL/COPS2/SIX1/FHL2/AKAP6/RGS4/LMNA/ATF3/ITGB1/FZD7/BMP5/MEOX2	36
GO:0042692	muscle cell differentiation	35/619	390/18866	7.95029e-08	0.000132717	0.000111471	IGFBP5/TNNT2/FGFR2/ADAM12/SKI/NFATC4/LOX/CSRP3/CAV2/MMP14/MYF6/SDC1/PDGFRA/WNT10B/BCL9/KEL/DKK1/EZH2/WDR1/BIN1/EREG/CTNNA2/TMOD1/GPX1/GATA4/MAPK14/SIX1/FHL2/AKAP6/RGS4/CD9/LMNA/CDH15/ITGB1/FZD7	35
GO:0051146	striated muscle cell differentiation	29/619	295/18866	1.54422e-07	0.000157712	0.000132466	IGFBP5/TNNT2/ADAM12/SKI/LOX/CSRP3/CAV2/MMP14/MYF6/SDC1/PDGFRA/WNT10B/BCL9/KEL/DKK1/EZH2/WDR1/TMOD1/GPX1/GATA4/MAPK14/SIX1/FHL2/AKAP6/RGS4/CD9/LMNA/ITGB1/FZD7	29
GO:0055001	muscle cell development	22/619	183/18866	1.57461e-07	0.000157712	0.000132466	TNNT2/SKI/NFATC4/LOX/CSRP3/CAV2/MYF6/SDC1/PDGFRA/WNT10B/KEL/WDR1/BIN1/TMOD1/GPX1/GATA4/SIX1/FHL2/AKAP6/RGS4/LMNA/ITGB1	22
GO:0042445	hormone metabolic process	24/619	221/18866	2.97125e-07	0.000248	0.0002083	CYP1A1/CYP1B1/CYP3A4/DIO1/PCSK6/HFE/FOXA1/RBP1/CYP17A1/IDE/CYP26A1/CGA/GHR/ENPEP/PDGFRA/PTPN11/CRABP2/HSD17B4/CTSL/PAX8/CRHBP/CRABP1/BMP5/HSD17B2	24
GO:0051897	positive regulation of protein kinase B signaling	21/619	178/18866	4.13155e-07	0.000295583	0.000248266	IGFBP5/ERBB3/FGFR2/INS/LCK/SPRY2/RAMP3/LRP2/MST1R/CCL21/ILK/PDGFRA/THBS1/TEK/PTPN11/EREG/MET/FGF1/GPX1/PARK7/ITGB1	21
GO:0055002	striated muscle cell development	20/619	169/18866	7.39508e-07	0.000462932	0.000388825	TNNT2/SKI/LOX/CSRP3/CAV2/MYF6/SDC1/PDGFRA/WNT10B/KEL/WDR1/TMOD1/GPX1/GATA4/SIX1/FHL2/AKAP6/RGS4/LMNA/ITGB1	20
GO:0007178	transmembrane receptor protein serine/threonine kinase signaling pathway	30/619	359/18866	2.95373e-06	0.00164359	0.00138048	CAV1/ING2/CBL/FBN2/SKI/PCSK6/SLC33A1/HFE/LOX/CAV2/VIM/AMHR2/SPRY2/FBN1/LRP2/TTK/ILK/ZYX/HPGD/ZFYVE9/THBS1/DKK1/FMOD/SNW1/JAK2/GATA4/MAPK14/TGFB3/LTBP2/BMP5	30
GO:0007519	skeletal muscle tissue development	18/619	158/18866	4.54372e-06	0.00219535	0.00184392	DCN/CAV1/SKI/CSRP3/CAV2/MYOM2/MYF6/HOXD9/WNT10B/BCL9/KEL/GPX1/MAPK14/SVIL/COPS2/SIX1/ATF3/MEOX2	18
GO:0007517	muscle organ development	32/619	407/18866	5.03325e-06	0.00219535	0.00184392	DCN/MYLK/TNNT2/CAV1/ERBB3/MYL3/FGFR2/SKI/LOX/CSRP3/CAV2/LRP2/DSP/MYOM2/MYF6/HOXD9/WNT10B/BCL9/KEL/DKK1/GPX1/UBE4B/MAPK14/SVIL/COPS2/SIX1/AKAP6/RGS4/TAGLN/ATF3/FZD7/MEOX2	32
GO:0043434	response to peptide hormone	34/619	447/18866	5.26042e-06	0.00219535	0.00184392	IGFBP5/CAV1/CAT/ATP6V0A2/PIK3C2A/REG1B/CSK/APC/CSRP3/CAV2/NR1H4/INS/ENPP1/TIMP4/CPS1/FBN1/GPT/IDE/GCG/GHR/SOCS2/TEK/GRB14/EIF2B2/PTPN11/EREG/SP1/RNF40/DENND4C/MYO5A/JAK2/CRHBP/EPM2AIP1/ADCY8	34
GO:0032496	response to lipopolysaccharide	28/619	334/18866	5.92707e-06	0.00228329	0.00191778	CYP1A1/DCN/CASP8/FGFR2/FMO1/PLCG2/PTGFR/VIM/NR1H4/TIMP4/PTGER4/CPS1/CD6/PTPN22/HPGD/GCH1/LITAF/CXCL13/AKAP12/JAK2/PDE4B/GFI1/PRKCE/MAPK14/SELP/PDE4D/PTGER2/LOXL1	28
GO:0002237	response to molecule of bacterial origin	29/619	356/18866	7.07644e-06	0.00241227	0.00202611	CYP1A1/DCN/CASP8/FGFR2/FMO1/PLCG2/PTGFR/VIM/NR1H4/TIMP4/PTGER4/CPS1/CD6/PTPN22/HPGD/GCH1/LITAF/CXCL13/AKAP12/JAK2/PDE4B/GFI1/PRKCE/MAPK14/SELP/PDE4D/PTGER2/B2M/LOXL1	29
GO:0030198	extracellular matrix organization	31/619	395/18866	7.32558e-06	0.00241227	0.00202611	DCN/ETS1/CAV1/CYP1B1/EFEMP2/FGA/FBN2/ADAM12/FSCN1/LOX/LOXL2/CAV2/TLL1/FBN1/MMP14/POSTN/HSPG2/ELF3/PDGFRA/GAS2/THBS1/FMOD/MYO1E/LAMC2/COL10A1/CTSL/SPOCK2/SPINK5/ITGA9/ITGB1/LOXL1	31
GO:0043062	extracellular structure organization	31/619	396/18866	7.70694e-06	0.00241227	0.00202611	DCN/ETS1/CAV1/CYP1B1/EFEMP2/FGA/FBN2/ADAM12/FSCN1/LOX/LOXL2/CAV2/TLL1/FBN1/MMP14/POSTN/HSPG2/ELF3/PDGFRA/GAS2/THBS1/FMOD/MYO1E/LAMC2/COL10A1/CTSL/SPOCK2/SPINK5/ITGA9/ITGB1/LOXL1	31
GO:0060538	skeletal muscle organ development	18/619	168/18866	1.07666e-05	0.00293754	0.0024673	DCN/CAV1/SKI/CSRP3/CAV2/MYOM2/MYF6/HOXD9/WNT10B/BCL9/KEL/GPX1/MAPK14/SVIL/COPS2/SIX1/ATF3/MEOX2	18
GO:0030048	actin filament-based movement	17/619	153/18866	1.16322e-05	0.00293754	0.0024673	TNNT2/CAV1/MYL3/TNNI2/VIM/ATP2A1/DSP/KCNH2/VIL1/BIN1/NUP155/MYO1E/MYO5A/TMOD1/PDE4B/GATA4/PDE4D	17
GO:0001523	retinoid metabolic process	14/619	108/18866	1.18019e-05	0.00293754	0.0024673	CYP1A1/CYP1B1/CYP3A4/RLBP1/LRP2/RBP1/ABCA4/PNLIP/HSPG2/CYP26A1/SDC1/RHO/CRABP2/CRABP1	14
GO:0010038	response to metal ion	29/619	366/18866	1.20088e-05	0.00293754	0.0024673	CYP1A1/NDRG1/TNNT2/CAV1/CAT/CASP8/AQP3/FGA/SOD3/ANXA11/NFATC4/HFE/LOXL2/CPS1/PKD2/KCNMB1/SLC25A24/SDC1/THBS1/SLC12A2/PPIF/TRPV6/PARK7/CRHBP/NLGN1/B2M/HAAO/CRIP1/ADCY8	29
GO:0070252	actin-mediated cell contraction	15/619	123/18866	1.2318e-05	0.00293754	0.0024673	TNNT2/CAV1/MYL3/TNNI2/VIM/ATP2A1/DSP/KCNH2/VIL1/BIN1/NUP155/TMOD1/PDE4B/GATA4/PDE4D	15
GO:0006721	terpenoid metabolic process	15/619	124/18866	1.35966e-05	0.00309509	0.00259962	CYP1A1/CYP1B1/CYP3A4/HMGCS2/RLBP1/LRP2/RBP1/ABCA4/PNLIP/HSPG2/CYP26A1/SDC1/RHO/CRABP2/CRABP1	15
GO:0043491	protein kinase B signaling	24/619	278/18866	1.67632e-05	0.00364184	0.00305885	IGFBP5/ERBB3/FGFR2/LOX/INS/LCK/SPRY2/RAMP3/LRP2/MST1R/CCL21/ILK/PDGFRA/THBS1/TEK/PTPN11/EREG/MET/FGF1/GPX1/GATA4/PARK7/SETX/ITGB1	24
GO:0010469	regulation of signaling receptor activity	18/619	174/18866	1.74529e-05	0.00364184	0.00305885	CBL/DKK4/HFE/RAMP3/LY6H/CGA/DKK1/EREG/NCK2/CRHBP/NLGN1/PDE4D/TSG101/GRIN2A/GRIA4/RASGRF1/ITGB1/ADRB2	18
GO:0035296	regulation of tube diameter	16/619	143/18866	1.9159e-05	0.00367901	0.00309007	CAV1/FGA/PIK3C2A/NPR1/P2RY2/BDKRB2/INS/CPS1/KCNMB1/CD38/GCH1/KEL/GPX1/EDNRA/GCLM/ADRB2	16
GO:0097746	regulation of blood vessel diameter	16/619	143/18866	1.9159e-05	0.00367901	0.00309007	CAV1/FGA/PIK3C2A/NPR1/P2RY2/BDKRB2/INS/CPS1/KCNMB1/CD38/GCH1/KEL/GPX1/EDNRA/GCLM/ADRB2	16
GO:0006720	isoprenoid metabolic process	16/619	144/18866	2.09119e-05	0.00367901	0.00309007	CYP1A1/CYP1B1/CYP3A4/HMGCS2/RLBP1/LRP2/RBP1/ABCA4/PNLIP/HSPG2/CYP26A1/SDC1/RHO/CRABP2/CRABP1/NPC2	16
GO:0035150	regulation of tube size	16/619	144/18866	2.09119e-05	0.00367901	0.00309007	CAV1/FGA/PIK3C2A/NPR1/P2RY2/BDKRB2/INS/CPS1/KCNMB1/CD38/GCH1/KEL/GPX1/EDNRA/GCLM/ADRB2	16
GO:0043574	peroxisomal transport	11/619	72/18866	2.13042e-05	0.00367901	0.00309007	ABCD3/CAT/IDE/EHHADH/HSD17B4/PEX13/PEX14/GNPAT/PEX5/AGPS/DAO	11
GO:0016101	diterpenoid metabolic process	14/619	114/18866	2.20457e-05	0.00368016	0.00309104	CYP1A1/CYP1B1/CYP3A4/RLBP1/LRP2/RBP1/ABCA4/PNLIP/HSPG2/CYP26A1/SDC1/RHO/CRABP2/CRABP1	14
GO:0008277	regulation of G protein-coupled receptor signaling pathway	16/619	148/18866	2.94311e-05	0.00475454	0.00399343	RGS1/RGS5/RGS11/FRMPD1/PDE6A/RAMP3/SAG/RHO/USP20/MET/PLEK/PDE6B/PDE6H/RGS4/RGS10/ADRB2	16
GO:0051896	regulation of protein kinase B signaling	22/619	253/18866	3.34463e-05	0.00523435	0.00439643	IGFBP5/ERBB3/FGFR2/INS/LCK/SPRY2/RAMP3/LRP2/MST1R/CCL21/ILK/PDGFRA/THBS1/TEK/PTPN11/EREG/MET/FGF1/GPX1/GATA4/PARK7/ITGB1	22
GO:0061041	regulation of wound healing	16/619	151/18866	3.77056e-05	0.0057221	0.00480611	MYLK/CAV1/FGA/F11/HRG/VIL1/PDGFRA/ALOX5/THBS1/SLC12A2/PLEK/ENPP4/PRKCE/SELP/CD9/ITGB1	16
GO:0090130	tissue migration	28/619	374/18866	4.68019e-05	0.00689365	0.00579011	DCN/ETS1/CYP1B1/MAP4K4/PLXND1/PIK3C2A/FGFBP1/LOXL2/PLCG2/HRG/PTPRG/VIL1/THBS1/TEK/GADD45A/PTPN11/CXCL13/SP1/KRIT1/MET/CAPN7/FGF1/GPX1/PRKCE/ARSB/ACTG2/ITGB1/MEOX2	28
GO:0007584	response to nutrient	17/619	171/18866	4.93871e-05	0.00706659	0.00593537	CYP1A1/CAT/AQP3/CD3E/C2/NR1H4/TYR/POSTN/CYP26A1/TNKS/SNW1/GATA4/GNPAT/DAD1/SLC16A1/GCLM/ARSB	17
GO:0032526	response to retinoic acid	13/619	108/18866	5.32186e-05	0.0074033	0.00621817	IGFBP7/AQP3/FGFR2/CYP26A1/MYB/CD38/WNT10B/DKK1/SNW1/SETX/PTK7/FZD7/HSD17B2	13
GO:1901653	cellular response to peptide	29/619	398/18866	5.61013e-05	0.00746276	0.00626811	CAV1/ATP6V0A2/PIK3C2A/CSK/APC/CSRP3/CAV2/VIM/NR1H4/INS/ENPP1/CPS1/FBN1/BCL2L11/GPT/PTPN22/IDE/GCG/GHR/SOCS2/GRB14/PTPN11/SP1/DENND4C/MYO5A/JAK2/CRHBP/ADRB2/ADCY8	29
GO:0003018	vascular process in circulatory system	18/619	190/18866	5.66264e-05	0.00746276	0.00626811	CAV1/FGA/PIK3C2A/NPR1/P2RY2/BDKRB2/INS/CPS1/KCNMB1/CD38/GCH1/KEL/TEK/AKAP12/GPX1/EDNRA/GCLM/ADRB2	18
GO:0048741	skeletal muscle fiber development	7/619	32/18866	6.51289e-05	0.00819176	0.00688042	SKI/CAV2/MYF6/WNT10B/KEL/GPX1/SIX1	7
GO:0007204	positive regulation of cytosolic calcium ion concentration	25/619	322/18866	6.59441e-05	0.00819176	0.00688042	CAV1/NMB/BDKRB2/PLCG2/PTGFR/LCK/PTGER4/RAMP3/PKD2/CCL21/SYNPO/PDGFRA/CD38/TRPM1/CXCL13/TRPV6/MYO5A/JAK2/EDNRA/PRKCE/PDE4D/GRIN2A/PTGER2/AKAP6/ADCY8	25
GO:0006625	protein targeting to peroxisome	10/619	68/18866	7.03366e-05	0.00819176	0.00688042	CAT/IDE/EHHADH/HSD17B4/PEX13/PEX14/GNPAT/PEX5/AGPS/DAO	10
GO:0072662	protein localization to peroxisome	10/619	68/18866	7.03366e-05	0.00819176	0.00688042	CAT/IDE/EHHADH/HSD17B4/PEX13/PEX14/GNPAT/PEX5/AGPS/DAO	10
GO:0072663	establishment of protein localization to peroxisome	10/619	68/18866	7.03366e-05	0.00819176	0.00688042	CAT/IDE/EHHADH/HSD17B4/PEX13/PEX14/GNPAT/PEX5/AGPS/DAO	10
GO:0032970	regulation of actin filament-based process	29/619	405/18866	7.6429e-05	0.00867585	0.00728702	TESK1/CAV1/FSCN1/PTGER4/ATP2A1/HRG/CCL21/ILK/DSP/SYNPO/VIL1/PDGFRA/TEK/WDR1/BIN1/CTNNA2/NCK2/MET/TMOD1/PDE4B/PLEK/GATA4/PRKCE/SVIL/TGFB3/PDE4D/ACTR3/RGS4/IQGAP2	29
GO:0010631	epithelial cell migration	27/619	365/18866	7.7958e-05	0.00867585	0.00728702	DCN/ETS1/CYP1B1/MAP4K4/PLXND1/PIK3C2A/FGFBP1/LOXL2/PLCG2/HRG/PTPRG/VIL1/THBS1/TEK/GADD45A/PTPN11/CXCL13/SP1/KRIT1/MET/CAPN7/FGF1/GPX1/PRKCE/ARSB/ITGB1/MEOX2	27
GO:0007031	peroxisome organization	11/619	83/18866	8.21546e-05	0.00894414	0.00751236	ABCD3/CAT/IDE/EHHADH/HSD17B4/PEX13/PEX14/GNPAT/PEX5/AGPS/DAO	11
GO:0018158	protein oxidation	5/619	15/18866	8.54631e-05	0.00910636	0.00764861	LOX/LOXL2/GPX1/PARK7/LOXL1	5
GO:0002576	platelet degranulation	14/619	129/18866	8.76923e-05	0.00914004	0.0076769	VCL/FGA/ITIH4/HRG/ITIH3/ORM1/THBS1/WDR1/PLEK/SELP/TGFB3/F13A1/SCCPDH/CD9	14
GO:0090132	epithelium migration	27/619	368/18866	8.94293e-05	0.00914004	0.0076769	DCN/ETS1/CYP1B1/MAP4K4/PLXND1/PIK3C2A/FGFBP1/LOXL2/PLCG2/HRG/PTPRG/VIL1/THBS1/TEK/GADD45A/PTPN11/CXCL13/SP1/KRIT1/MET/CAPN7/FGF1/GPX1/PRKCE/ARSB/ITGB1/MEOX2	27
GO:1904062	regulation of cation transmembrane transport	26/619	349/18866	9.37895e-05	0.00918521	0.00771484	CAV1/PLCG2/ATP2A1/RAMP3/FXYD2/PKD2/KCNMB1/KCNH2/KEL/BIN1/PPIF/MYO5A/PDE4B/PRKCE/PARK7/CRHBP/NLGN1/PDE4D/GRIN2A/GRIA4/GLRX/AKAP6/RGS4/RASGRF1/ITGB1/ADRB2	26
GO:0006775	fat-soluble vitamin metabolic process	8/619	45/18866	9.46116e-05	0.00918521	0.00771484	CYP1A1/CYP3A4/RLBP1/LRP2/RBP1/CYP26A1/GFI1/CRABP1	8
GO:0009410	response to xenobiotic stimulus	14/619	130/18866	9.53736e-05	0.00918521	0.00771484	CYP1A1/CYP1B1/CYP3A4/FMO1/RORC/ARNT2/GSTM1/NAT2/CYP26A1/GSTM3/FMO3/AKR7A3/AADAC/GPX1	14
GO:0071375	cellular response to peptide hormone stimulus	25/619	330/18866	9.76372e-05	0.0092258	0.00774892	CAV1/ATP6V0A2/PIK3C2A/CSK/APC/CSRP3/CAV2/NR1H4/INS/ENPP1/CPS1/FBN1/GPT/IDE/GCG/GHR/SOCS2/GRB14/PTPN11/SP1/DENND4C/MYO5A/JAK2/CRHBP/ADCY8	25
GO:0051592	response to calcium ion	15/619	147/18866	0.000100702	0.00933915	0.00784413	TNNT2/CAV1/AQP3/FGA/ANXA11/PKD2/KCNMB1/SLC25A24/SDC1/THBS1/PPIF/TRPV6/CRHBP/NLGN1/ADCY8	15
GO:0031638	zymogen activation	9/619	58/18866	0.000105285	0.00958668	0.00805204	CASP8/CD5L/FGA/F11/MMP14/THBS1/CTSL/GRIN2A/DHCR24	9
GO:1901654	response to ketone	18/619	200/18866	0.00010989	0.0098273	0.00825414	CAV1/IGFBP7/CBL/KLF9/PTGFR/PTGER4/CPS1/CCL21/ABCB4/CD38/THBS1/CBX3/PRKCE/PARK7/TGFB3/PTGER2/USP8/ADCY8	18
GO:0006874	cellular calcium ion homeostasis	31/619	456/18866	0.000113639	0.00993369	0.0083435	CAV1/CTRC/NMB/BDKRB2/CSRP3/PLCG2/PTGFR/CAV2/LCK/PTGER4/ATP2A1/RAMP3/PKD2/CCL21/SYNPO/PDGFRA/CD38/KEL/TRPM1/CXCL13/TRPV6/MYO5A/JAK2/EDNRA/PRKCE/PDE4D/GRIN2A/PTGER2/AKAP6/HEXB/ADCY8	31
GO:1903034	regulation of response to wounding	17/619	183/18866	0.000115047	0.00993369	0.0083435	MYLK/CAV1/FGA/F11/HRG/VIL1/PDGFRA/ALOX5/THBS1/SLC12A2/PTPRF/PLEK/ENPP4/PRKCE/SELP/CD9/ITGB1	17
GO:0014904	myotube cell development	7/619	35/18866	0.000119468	0.0101406	0.00851732	SKI/CAV2/MYF6/WNT10B/KEL/GPX1/SIX1	7
GO:0006979	response to oxidative stress	31/619	458/18866	0.000122966	0.010239	0.00859997	ETS1/CAT/CYP1B1/SOD3/GPR37L1/GPX2/INS/MMP14/CA3/PKD2/MYB/SLC25A24/SDC1/PDGFRA/CD38/GCH1/ALOX5/EZH2/SP1/PPIF/MET/JAK2/GPX1/GATA4/KPNA4/PARK7/GCLM/ERCC3/SETX/DHCR24/MELK	31
GO:0007179	transforming growth factor beta receptor signaling pathway	18/619	202/18866	0.000124717	0.010239	0.00859997	CAV1/ING2/CBL/FBN2/SKI/LOX/CAV2/AMHR2/SPRY2/FBN1/ZYX/HPGD/ZFYVE9/THBS1/FMOD/SNW1/TGFB3/LTBP2	18
GO:0006805	xenobiotic metabolic process	13/619	118/18866	0.000133366	0.0107527	0.00903142	CYP1A1/CYP1B1/CYP3A4/FMO1/RORC/ARNT2/GSTM1/NAT2/CYP26A1/GSTM3/FMO3/AKR7A3/AADAC	13
GO:0051480	regulation of cytosolic calcium ion concentration	26/619	357/18866	0.000135268	0.0107527	0.00903142	CAV1/NMB/BDKRB2/PLCG2/PTGFR/CAV2/LCK/PTGER4/RAMP3/PKD2/CCL21/SYNPO/PDGFRA/CD38/TRPM1/CXCL13/TRPV6/MYO5A/JAK2/EDNRA/PRKCE/PDE4D/GRIN2A/PTGER2/AKAP6/ADCY8	26
GO:0051100	negative regulation of binding	16/619	169/18866	0.000145352	0.0113738	0.00955309	CAV1/LHX2/NFATC4/HFE/TNKS/GNL3L/DKK1/PTPRF/MET/JAK2/PEX14/PARK7/NEK2/B2M/GZMA/ADRB2	16
GO:0062197	cellular response to chemical stress	26/619	360/18866	0.000154617	0.0119127	0.0100057	MYLK/ETS1/CAV1/CAT/CYP1B1/SOD3/BDKRB2/GPR37L1/GPX2/INS/PKD2/MYB/SLC25A24/PDGFRA/GCH1/ALOX5/EZH2/PPIF/MET/JAK2/GPX1/GATA4/PARK7/SETX/MAPK10/MELK	26
GO:0006936	muscle contraction	26/619	362/18866	0.00016885	0.0126693	0.0106412	MYLK/TNNT2/CAV1/VCL/MYL3/PIK3C2A/TNNI2/BDKRB2/CSRP3/VIM/ATP2A1/CKMT2/DSP/MYOM2/KCNH2/CD38/PPP1R12B/BIN1/NUP155/TMOD1/PDE4B/GATA4/EDNRA/PDE4D/ACTG2/ADRB2	26
GO:0070542	response to fatty acid	11/619	90/18866	0.000172189	0.0126693	0.0106412	CAT/GLDC/NFATC4/PTGFR/NR1H4/PTGER4/CPS1/CCL21/GNPAT/PRKCE/PTGER2	11
GO:0003012	muscle system process	31/619	467/18866	0.000174022	0.0126693	0.0106412	IGFBP5/MYLK/TNNT2/CAV1/VCL/MYL3/PIK3C2A/TNNI2/BDKRB2/CSRP3/VIM/ATP2A1/CKMT2/DSP/MYOM2/KCNH2/CD38/PPP1R12B/EZH2/BIN1/NUP155/TMOD1/PDE4B/GATA4/EDNRA/PDE4D/ACTG2/AKAP6/RGS4/LMNA/ADRB2	31
GO:0001822	kidney development	22/619	283/18866	0.000174557	0.0126693	0.0106412	DCN/CEP290/CAT/FGFR2/FBN1/UMOD/TMED10/PKD2/MTSS1/BCL2L11/ILK/CYP26A1/HPGD/ENPEP/SDC1/PDGFRA/TEK/MYO1E/FGF1/PAX8/NUP133/SIX1	22
GO:0055074	calcium ion homeostasis	31/619	468/18866	0.00018073	0.01293	0.0108601	CAV1/CTRC/NMB/BDKRB2/CSRP3/PLCG2/PTGFR/CAV2/LCK/PTGER4/ATP2A1/RAMP3/PKD2/CCL21/SYNPO/PDGFRA/CD38/KEL/TRPM1/CXCL13/TRPV6/MYO5A/JAK2/EDNRA/PRKCE/PDE4D/GRIN2A/PTGER2/AKAP6/HEXB/ADCY8	31
GO:0043254	regulation of protein-containing complex assembly	30/619	449/18866	0.00019707	0.0137804	0.0115744	PSRC1/HRK/FSCN1/PTGER4/HRG/BCL2L11/CCL21/VIL1/SAR1A/WNT10B/GNL3L/DKK1/VPS11/PTPN11/BIN1/CXCL13/CTNNA2/NCK2/MET/TMOD1/STX1A/PLEK/PRKCE/SELP/PEX5/SVIL/PARK7/ERCC3/ACTR3/IQGAP2	30
GO:0045785	positive regulation of cell adhesion	29/619	428/18866	0.000198121	0.0137804	0.0115744	ETS1/CAV1/HLA-DMB/MAP4K4/FGA/CSK/CD3E/SART1/FOXA1/LCK/CD6/HRG/CCL21/PTPN22/ILK/MYB/ALOX5/TEK/SLC7A1/PTPN11/CXCL13/NCK2/JAK2/RSU1/SPOCK2/PRKCE/SELP/CD5/RAG1	29
GO:0071466	cellular response to xenobiotic stimulus	13/619	123/18866	0.000202832	0.0139148	0.0116873	CYP1A1/CYP1B1/CYP3A4/FMO1/RORC/ARNT2/GSTM1/NAT2/CYP26A1/GSTM3/FMO3/AKR7A3/AADAC	13
GO:0043393	regulation of protein binding	18/619	211/18866	0.000215393	0.0145769	0.0122434	CAV1/PLXND1/DZIP1/NFATC4/HFE/LOX/IDE/GCG/GAS8/GNL3L/DKK1/PTPRF/MET/PEX14/PARK7/PLCL1/B2M/ADRB2	18
GO:0030168	platelet activation	15/619	158/18866	0.000225254	0.0149453	0.0125529	VCL/FGA/PLCG2/LCK/GP9/HRG/ILK/PDGFRA/GNAQ/PTPN11/PLEK/PRKCE/SELP/DGKH/CD9	15
GO:0032355	response to estradiol	14/619	141/18866	0.000226806	0.0149453	0.0125529	ETS1/CAT/CASP8/PTGFR/FOXA1/ARNT2/RAMP3/POSTN/BCL2L11/HPGD/SOCS2/CD38/EZH2/CRHBP	14
GO:0048738	cardiac muscle tissue development	19/619	231/18866	0.000232781	0.0151398	0.0127162	TNNT2/ERBB3/MYL3/FGFR2/CSRP3/LRP2/DSP/PDGFRA/DKK1/GATA4/UBE4B/MAPK14/FHL2/AKAP6/RGS4/LMNA/ITGB1/FZD7/BMP5	19
GO:0019882	antigen processing and presentation	19/619	232/18866	0.000245975	0.0155484	0.0130594	HLA-DMB/KIF5A/CENPE/HFE/CD1B/SEC24D/CCL21/IDE/DYNC1LI2/THBS1/PSMA4/CTSL/CTSD/TAP2/PSMD7/RAB32/PSMD6/DYNLL1/B2M	19
GO:0001655	urogenital system development	24/619	330/18866	0.000246985	0.0155484	0.0130594	DCN/CEP290/CAT/FGFR2/FOXA1/FBN1/UMOD/TMED10/PKD2/MTSS1/BCL2L11/ILK/CYP26A1/HPGD/ENPEP/SDC1/PDGFRA/TEK/MYO1E/FGF1/PAX8/NUP133/SIX1/CRIP1	24
GO:0036293	response to decreased oxygen levels	26/619	371/18866	0.000248377	0.0155484	0.0130594	CYP1A1/NDRG1/ETS1/CAV1/CAT/AQP3/CBL/SOD3/LOXL2/ARNT2/MMP14/POSTN/KCNMB1/MYB/CD38/THBS1/PSMA4/TEK/EDNRA/PRKCE/PSMD7/MDM4/PSMD6/TGFB3/ERCC3/LMNA	26
GO:0051591	response to cAMP	11/619	94/18866	0.000253939	0.0157003	0.013187	IGFBP5/SLC26A3/CPS1/TYR/PKD2/SDC1/WNT10B/TEK/AQP8/CRHBP/AKAP6	11
GO:0071560	cellular response to transforming growth factor beta stimulus	20/619	252/18866	0.000258741	0.0158021	0.0132725	CAV1/ING2/CBL/FBN2/FGFR2/SKI/LOX/CAV2/AMHR2/SPRY2/FBN1/POSTN/ZYX/HPGD/ZFYVE9/THBS1/FMOD/SNW1/TGFB3/LTBP2	20
GO:0072001	renal system development	22/619	292/18866	0.000271323	0.0163709	0.0137502	DCN/CEP290/CAT/FGFR2/FBN1/UMOD/TMED10/PKD2/MTSS1/BCL2L11/ILK/CYP26A1/HPGD/ENPEP/SDC1/PDGFRA/TEK/MYO1E/FGF1/PAX8/NUP133/SIX1	22
GO:0090092	regulation of transmembrane receptor protein serine/threonine kinase signaling pathway	20/619	254/18866	0.000286996	0.0169309	0.0142206	CAV1/ING2/FBN2/SKI/PCSK6/HFE/LOX/CAV2/SPRY2/FBN1/LRP2/TTK/ILK/THBS1/DKK1/SNW1/JAK2/GATA4/TGFB3/BMP5	20
GO:0043403	skeletal muscle tissue regeneration	7/619	40/18866	0.000287365	0.0169309	0.0142206	MYF6/WNT10B/BCL9/EZH2/GPX1/CD9/FZD7	7
GO:0070482	response to oxygen levels	27/619	396/18866	0.000294817	0.017168	0.0144197	CYP1A1/NDRG1/ETS1/CAV1/CAT/ATP6V0A2/AQP3/CBL/SOD3/LOXL2/ARNT2/MMP14/POSTN/KCNMB1/MYB/CD38/THBS1/PSMA4/TEK/EDNRA/PRKCE/PSMD7/MDM4/PSMD6/TGFB3/ERCC3/LMNA	27
GO:0038127	ERBB signaling pathway	14/619	145/18866	0.00030342	0.0174658	0.0146699	ERBB3/CBL/PIK3C2A/IFI6/RPS6KA5/SPRY2/VIL1/PTPN11/EREG/NCK2/CUL5/PIGR/TSG101/PDE6H	14
GO:0071320	cellular response to cAMP	8/619	53/18866	0.000309002	0.017585	0.01477	IGFBP5/SLC26A3/CPS1/PKD2/WNT10B/AQP8/CRHBP/AKAP6	8
GO:0022898	regulation of transmembrane transporter activity	21/619	276/18866	0.000325087	0.0182925	0.0153643	CAV1/PLCG2/INS/ATP2A1/FXYD2/PKD2/PPIF/MYO5A/PDE4B/PRKCE/PARK7/CRHBP/NLGN1/PDE4D/GRIN2A/GRIA4/GLRX/AKAP6/RASGRF1/ITGB1/ADRB2	21
GO:0030072	peptide hormone secretion	20/619	257/18866	0.000334438	0.0186096	0.0156306	FGA/HFE/NR1H4/INS/GCG/CD38/ALOX5/KCNS3/SNX19/PTPN11/MYO5A/JAK2/STX1A/PAX8/PRKCE/SLC16A1/PARK7/CRHBP/KALRN/ADCY8	20
GO:0030193	regulation of blood coagulation	10/619	82/18866	0.000343257	0.0188904	0.0158664	CAV1/FGA/F11/HRG/PDGFRA/THBS1/PLEK/ENPP4/SELP/CD9	10
GO:0071559	response to transforming growth factor beta	20/619	258/18866	0.000351705	0.019145	0.0160802	CAV1/ING2/CBL/FBN2/FGFR2/SKI/LOX/CAV2/AMHR2/SPRY2/FBN1/POSTN/ZYX/HPGD/ZFYVE9/THBS1/FMOD/SNW1/TGFB3/LTBP2	20
GO:0001666	response to hypoxia	25/619	359/18866	0.000356891	0.0192184	0.0161419	CYP1A1/NDRG1/ETS1/CAV1/CAT/AQP3/SOD3/LOXL2/ARNT2/MMP14/POSTN/KCNMB1/MYB/CD38/THBS1/PSMA4/TEK/EDNRA/PRKCE/PSMD7/MDM4/PSMD6/TGFB3/ERCC3/LMNA	25
GO:0033137	negative regulation of peptidyl-serine phosphorylation	6/619	30/18866	0.000368937	0.0195104	0.0163872	CAV1/BDKRB2/DKK1/GADD45A/NCK2/PDE4D	6
GO:0052547	regulation of peptidase activity	30/619	466/18866	0.000370105	0.0195104	0.0163872	CAV1/CASP8/AIM2/SPINK1/ITIH4/IFI6/LAMP3/CASP10/LCK/TIMP4/HRG/ITIH3/BCL2L11/DAP/VIL1/AMBP/THBS1/BIN1/JAK2/SPOCK2/GPX1/CAST/CTSD/SPINK5/MAPK14/PARK7/GRIN2A/SERPINI1/DHCR24/RAG1	30
GO:0022409	positive regulation of cell-cell adhesion	21/619	279/18866	0.000375607	0.0195686	0.016436	ETS1/CAV1/HLA-DMB/FGA/CSK/CD3E/SART1/FOXA1/LCK/CD6/CCL21/PTPN22/MYB/ALOX5/SLC7A1/PTPN11/CXCL13/NCK2/SELP/CD5/RAG1	21
GO:1900046	regulation of hemostasis	10/619	83/18866	0.000379024	0.0195686	0.016436	CAV1/FGA/F11/HRG/PDGFRA/THBS1/PLEK/ENPP4/SELP/CD9	10
GO:0007044	cell-substrate junction assembly	11/619	99/18866	0.000400102	0.020446	0.017173	VCL/MAP4K4/LDB1/MMP14/HRG/DST/THBS1/TEK/LAMC2/KRT5/CD151	11
GO:0072503	cellular divalent inorganic cation homeostasis	31/619	492/18866	0.000428882	0.0216953	0.0182223	CAV1/CTRC/NMB/BDKRB2/CSRP3/PLCG2/PTGFR/CAV2/LCK/PTGER4/ATP2A1/RAMP3/PKD2/CCL21/SYNPO/PDGFRA/CD38/KEL/TRPM1/CXCL13/TRPV6/MYO5A/JAK2/EDNRA/PRKCE/PDE4D/GRIN2A/PTGER2/AKAP6/HEXB/ADCY8	31
GO:0086004	regulation of cardiac muscle cell contraction	7/619	43/18866	0.000456194	0.0226026	0.0189843	CAV1/ATP2A1/DSP/BIN1/PDE4B/GATA4/PDE4D	7
GO:0031581	hemidesmosome assembly	4/619	12/18866	0.000460356	0.0226026	0.0189843	DST/LAMC2/KRT5/CD151	4
GO:0070493	thrombin-activated receptor signaling pathway	4/619	12/18866	0.000460356	0.0226026	0.0189843	HPGD/MET/PLEK/IQGAP2	4
GO:0014902	myotube differentiation	12/619	117/18866	0.000465077	0.0226127	0.0189928	ADAM12/SKI/CAV2/MMP14/MYF6/WNT10B/BCL9/KEL/GPX1/MAPK14/SIX1/CD9	12
GO:0046683	response to organophosphorus	13/619	134/18866	0.000470644	0.0226633	0.0190353	IGFBP5/P2RY2/DNTT/SLC26A3/CPS1/TYR/PKD2/SDC1/WNT10B/TEK/AQP8/CRHBP/AKAP6	13
GO:0033627	cell adhesion mediated by integrin	9/619	71/18866	0.000504686	0.0240711	0.0202178	CYP1B1/CD3E/FBN1/HRG/CCL21/ITGBL1/PTPN11/CXCL13/ITGB1	9
GO:0150115	cell-substrate junction organization	11/619	102/18866	0.000517687	0.0244583	0.020543	VCL/MAP4K4/LDB1/MMP14/HRG/DST/THBS1/TEK/LAMC2/KRT5/CD151	11
GO:0008210	estrogen metabolic process	6/619	32/18866	0.00053256	0.0249258	0.0209357	CYP1A1/CYP1B1/CYP3A4/PDGFRA/HSD17B4/HSD17B2	6
GO:0001942	hair follicle development	10/619	87/18866	0.00055462	0.0252727	0.021227	IGFBP5/DKK4/FGFR2/LHX2/CDH3/WNT10B/DKK1/MYO5A/SPINK5/LDB2	10
GO:0034329	cell junction assembly	28/619	434/18866	0.000555112	0.0252727	0.021227	CAV1/VCL/MAP4K4/PLXND1/APC/FSCN1/LDB1/NR1H4/MMP14/HRG/ILK/DST/IL1RAP/THBS1/DKK1/TEK/WDR1/LAMC2/NRCAM/SPOCK2/PKP4/KRT5/CD151/GNPAT/CDH18/NLGN1/SIX1/CD9	28
GO:0052548	regulation of endopeptidase activity	28/619	434/18866	0.000555112	0.0252727	0.021227	CASP8/AIM2/SPINK1/ITIH4/IFI6/LAMP3/CASP10/LCK/TIMP4/HRG/ITIH3/BCL2L11/DAP/VIL1/AMBP/THBS1/BIN1/JAK2/SPOCK2/GPX1/CAST/CTSD/SPINK5/PARK7/GRIN2A/SERPINI1/DHCR24/RAG1	28
GO:0072593	reactive oxygen species metabolic process	21/619	288/18866	0.000570539	0.0256601	0.0215524	CYP1A1/CAV1/CAT/CYP1B1/SOD3/IFI6/FOXM1/SLC18A2/INS/CPS1/GBF1/PKD2/STK17A/GCH1/ALOX5/THBS1/GADD45A/JAK2/GPX1/MAPK14/PARK7	21
GO:2000272	negative regulation of signaling receptor activity	8/619	58/18866	0.000578903	0.0256601	0.0215524	CBL/DKK4/HFE/RAMP3/LY6H/DKK1/CRHBP/TSG101	8
GO:0006790	sulfur compound metabolic process	25/619	371/18866	0.000578991	0.0256601	0.0215524	DCN/GSTM5/HMGCS2/SULT1C2/ENPP1/CPS1/GSTM1/GHR/GSTM3/HEXA/FMOD/SP1/HSD17B4/ST3GAL4/SLC26A2/SPOCK2/OGDH/PAX8/GPX1/TDO2/PARK7/GCLM/NDST4/ARSB/HEXB	25
GO:0014068	positive regulation of phosphatidylinositol 3-kinase signaling	10/619	88/18866	0.00060771	0.0262765	0.0220701	DCN/CAT/ERBB3/CBL/INS/ROR1/PDGFRA/TEK/JAK2/SELP	10
GO:0050818	regulation of coagulation	10/619	88/18866	0.00060771	0.0262765	0.0220701	CAV1/FGA/F11/HRG/PDGFRA/THBS1/PLEK/ENPP4/SELP/CD9	10
GO:0097191	extrinsic apoptotic signaling pathway	18/619	230/18866	0.000610005	0.0262765	0.0220701	CAV1/CASP8/FGA/ERBB3/MAL/IFI6/BCL2L11/THBS1/IFI27/EYA4/JAK2/GPX1/PARK7/GCLM/LMNA/ATF3/KRT18/BMP5	18
GO:0034599	cellular response to oxidative stress	22/619	310/18866	0.000613888	0.0262765	0.0220701	ETS1/CAT/CYP1B1/SOD3/GPR37L1/GPX2/INS/PKD2/MYB/SLC25A24/PDGFRA/GCH1/ALOX5/EZH2/PPIF/MET/JAK2/GPX1/GATA4/PARK7/SETX/MELK	22
GO:0001667	ameboidal-type cell migration	30/619	481/18866	0.00062309	0.0264444	0.0222111	DCN/ETS1/CYP1B1/MAP4K4/PLXND1/PIK3C2A/FGFBP1/LOXL2/PLCG2/HRG/ILK/PTPRG/VIL1/THBS1/TEK/GADD45A/PTPN11/CXCL13/SP1/KRIT1/AKAP12/MET/CAPN7/CAP1/FGF1/GPX1/PRKCE/ARSB/ITGB1/MEOX2	30
GO:0042573	retinoic acid metabolic process	6/619	33/18866	0.000633053	0.0265721	0.0223184	CYP1A1/CYP3A4/RBP1/CYP26A1/CRABP2/CRABP1	6
GO:0031953	negative regulation of protein autophosphorylation	4/619	13/18866	0.000647766	0.0265721	0.0223184	TESK1/CAV1/ENPP1/GFRA2	4
GO:0008202	steroid metabolic process	23/619	332/18866	0.000650177	0.0265721	0.0223184	CYP1A1/CAT/IGFBP7/CYP1B1/CYP3A4/HMGCS2/NR1H4/RORC/LRP2/CYP17A1/CYP26A1/CGA/PDGFRA/SP1/HSD17B4/SQLE/FGF1/HDLBP/GFI1/DHCR24/BMP5/NPC2/HSD17B2	23
GO:0048008	platelet-derived growth factor receptor signaling pathway	8/619	59/18866	0.000650783	0.0265721	0.0223184	CBL/PIK3C2A/LOX/PDGFRA/PTPN11/MYO1E/PDGFRL/JAK2	8
GO:0032409	regulation of transporter activity	21/619	291/18866	0.000652629	0.0265721	0.0223184	CAV1/PLCG2/INS/ATP2A1/FXYD2/PKD2/PPIF/MYO5A/PDE4B/PRKCE/PARK7/CRHBP/NLGN1/PDE4D/GRIN2A/GRIA4/GLRX/AKAP6/RASGRF1/ITGB1/ADRB2	21
GO:0022404	molting cycle process	10/619	89/18866	0.000664929	0.0266397	0.0223752	IGFBP5/DKK4/FGFR2/LHX2/CDH3/WNT10B/DKK1/MYO5A/SPINK5/LDB2	10
GO:0022405	hair cycle process	10/619	89/18866	0.000664929	0.0266397	0.0223752	IGFBP5/DKK4/FGFR2/LHX2/CDH3/WNT10B/DKK1/MYO5A/SPINK5/LDB2	10
GO:0086003	cardiac muscle cell contraction	9/619	74/18866	0.000686638	0.027079	0.0227441	CAV1/ATP2A1/DSP/KCNH2/BIN1/NUP155/PDE4B/GATA4/PDE4D	9
GO:0090276	regulation of peptide hormone secretion	17/619	213/18866	0.000686707	0.027079	0.0227441	FGA/HFE/NR1H4/INS/GCG/CD38/ALOX5/KCNS3/PTPN11/JAK2/STX1A/PAX8/PRKCE/SLC16A1/CRHBP/KALRN/ADCY8	17
GO:0060048	cardiac muscle contraction	13/619	140/18866	0.00071465	0.027316	0.0229432	TNNT2/CAV1/MYL3/TNNI2/CSRP3/ATP2A1/DSP/KCNH2/BIN1/NUP155/PDE4B/GATA4/PDE4D	13
GO:0032091	negative regulation of protein binding	11/619	106/18866	0.000718166	0.027316	0.0229432	CAV1/NFATC4/HFE/GNL3L/DKK1/PTPRF/MET/PEX14/PARK7/B2M/ADRB2	11
GO:0030203	glycosaminoglycan metabolic process	14/619	158/18866	0.000723384	0.027316	0.0229432	DCN/ITIH4/ITIH3/HSPG2/EXT1/SDC1/HEXA/FMOD/HS3ST1/ST3GAL4/SPOCK2/NDST4/ARSB/HEXB	14
GO:0098773	skin epidermis development	10/619	90/18866	0.000726522	0.027316	0.0229432	IGFBP5/DKK4/FGFR2/LHX2/CDH3/WNT10B/DKK1/MYO5A/SPINK5/LDB2	10
GO:0046879	hormone secretion	22/619	314/18866	0.000727937	0.027316	0.0229432	FGA/NMB/HFE/NR1H4/INS/GCG/MYB/CD38/ALOX5/KCNS3/SNX19/PTPN11/MYO5A/JAK2/STX1A/PAX8/PRKCE/SLC16A1/PARK7/CRHBP/KALRN/ADCY8	22
GO:0048747	muscle fiber development	8/619	60/18866	0.000729689	0.027316	0.0229432	SKI/LOX/CAV2/MYF6/WNT10B/KEL/GPX1/SIX1	8
GO:0007173	epidermal growth factor receptor signaling pathway	12/619	123/18866	0.000730898	0.027316	0.0229432	CBL/PIK3C2A/IFI6/RPS6KA5/SPRY2/VIL1/PTPN11/EREG/NCK2/PIGR/TSG101/PDE6H	12
GO:0097305	response to alcohol	18/619	234/18866	0.000746261	0.0273296	0.0229547	CAT/IGFBP7/CASP8/CBL/FGFR2/KLF9/PTGFR/PTGER4/CA3/CCL21/KCNMB1/HPGD/PRKCE/CRHBP/GRIN2A/PTGER2/RGS4/ADCY8	18
GO:0018149	peptide cross-linking	6/619	34/18866	0.000747636	0.0273296	0.0229547	DCN/TGM4/DSP/THBS1/SPOCK2/F13A1	6
GO:0042759	long-chain fatty acid biosynthetic process	6/619	34/18866	0.000747636	0.0273296	0.0229547	CYP1A1/CYP3A4/GSTM1/HPGD/ALOX5/MYO5A	6
GO:0048608	reproductive structure development	28/619	443/18866	0.000762737	0.0274805	0.0230814	FANCG/DCN/ING2/CASP8/CBL/FGFR2/AMHR2/FOXA1/PLK4/MMP14/LRP2/PKD2/BCL2L11/SDC1/PDGFRA/GAS2/EIF2B2/PTPN11/EREG/ARID4A/FNDC3A/HSD17B4/GATA4/MAPK14/DHCR24/BMP5/CRIP1/HSD17B2	28
GO:0048732	gland development	28/619	443/18866	0.000762737	0.0274805	0.0230814	CYP1A1/IGFBP5/ETS1/CAV1/PLXND1/FGFR2/HFE/FOXA1/CPS1/TYR/PKD2/BCL2L11/ELF3/HOXD9/SOCS2/PDGFRA/EZH2/MET/JAK2/FGF1/PAX8/GPX1/ASNS/TGFB3/SIX1/KALRN/CRIP1/RAG1	28
GO:1903039	positive regulation of leukocyte cell-cell adhesion	18/619	235/18866	0.000784144	0.02805	0.0235597	ETS1/CAV1/HLA-DMB/CSK/CD3E/SART1/LCK/CD6/CCL21/PTPN22/MYB/ALOX5/SLC7A1/PTPN11/NCK2/SELP/CD5/RAG1	18
GO:1903115	regulation of actin filament-based movement	7/619	47/18866	0.000795067	0.028239	0.0237184	CAV1/ATP2A1/DSP/BIN1/PDE4B/GATA4/PDE4D	7
GO:0034765	regulation of ion transmembrane transport	30/619	489/18866	0.000812248	0.0283826	0.0238391	CAV1/PLCG2/ATP2A1/RAMP3/FXYD2/PKD2/KCNMB1/KCNH2/KCNS3/KEL/THBS1/WDR1/BIN1/PPIF/MYO5A/PDE4B/PRKCE/KCNQ3/PARK7/CRHBP/NLGN1/PDE4D/GRIN2A/GRIA4/GLRX/AKAP6/RGS4/RASGRF1/ITGB1/ADRB2	30
GO:0090303	positive regulation of wound healing	8/619	61/18866	0.000816114	0.0283826	0.0238391	MYLK/HRG/THBS1/PLEK/ENPP4/PRKCE/SELP/ITGB1	8
GO:1902041	regulation of extrinsic apoptotic signaling pathway via death domain receptors	8/619	61/18866	0.000816114	0.0283826	0.0238391	CASP8/FGA/MAL/THBS1/GPX1/PARK7/ATF3/BMP5	8
GO:0010810	regulation of cell-substrate adhesion	17/619	217/18866	0.000845739	0.0291074	0.0244479	VCL/MAP4K4/FGA/CD3E/LDB1/MMP14/POSTN/HRG/CCL21/ILK/THBS1/TEK/JAK2/RSU1/SPOCK2/PRKCE/FZD7	17
GO:0060070	canonical Wnt signaling pathway	23/619	339/18866	0.000863129	0.0291074	0.0244479	MITF/CAV1/TLE1/DKK4/FGFR2/APC/SCEL/CDH3/ILK/TNKS/SDC1/WNT10B/BCL9/DKK1/PSMA4/GNAQ/JRK/MAPK14/PSMD7/PSMD6/USP8/PTK7/FZD7	23
GO:0046777	protein autophosphorylation	18/619	237/18866	0.000864878	0.0291074	0.0244479	TESK1/CAV1/GPNMB/CSK/FGFR2/INS/ENPP1/LCK/TTK/PDGFRA/TEK/STK10/RAP2A/JAK2/GFRA2/NEK2/STK17B/MELK	18
GO:0031334	positive regulation of protein-containing complex assembly	19/619	257/18866	0.000869981	0.0291074	0.0244479	PSRC1/HRK/FSCN1/BCL2L11/CCL21/VIL1/WNT10B/GNL3L/BIN1/CXCL13/CTNNA2/NCK2/MET/PLEK/PRKCE/PARK7/ERCC3/ACTR3/IQGAP2	19
GO:0061458	reproductive system development	28/619	447/18866	0.000874974	0.0291074	0.0244479	FANCG/DCN/ING2/CASP8/CBL/FGFR2/AMHR2/FOXA1/PLK4/MMP14/LRP2/PKD2/BCL2L11/SDC1/PDGFRA/GAS2/EIF2B2/PTPN11/EREG/ARID4A/FNDC3A/HSD17B4/GATA4/MAPK14/DHCR24/BMP5/CRIP1/HSD17B2	28
GO:0007603	phototransduction, visible light	6/619	35/18866	0.000877602	0.0291074	0.0244479	PDE6A/ABCA4/SAG/RHO/GNAQ/PDE6B	6
GO:0001771	immunological synapse formation	4/619	14/18866	0.000883451	0.0291074	0.0244479	PRF1/CD6/CCL21/NCK2	4
GO:0030207	chondroitin sulfate catabolic process	4/619	14/18866	0.000883451	0.0291074	0.0244479	DCN/HEXA/ARSB/HEXB	4
GO:0031952	regulation of protein autophosphorylation	7/619	48/18866	0.000904874	0.0292513	0.0245687	TESK1/CAV1/GPNMB/INS/ENPP1/RAP2A/GFRA2	7
GO:0018958	phenol-containing compound metabolic process	11/619	109/18866	0.000907639	0.0292513	0.0245687	DIO1/NPR1/CDH3/TYR/CGA/GCH1/MYO5A/PAX8/PARK7/GRIN2A/DAO	11
GO:0010951	negative regulation of endopeptidase activity	19/619	258/18866	0.000911183	0.0292513	0.0245687	SPINK1/ITIH4/IFI6/LAMP3/TIMP4/HRG/ITIH3/VIL1/AMBP/THBS1/BIN1/SPOCK2/GPX1/CAST/SPINK5/PARK7/SERPINI1/DHCR24/RAG1	19
GO:1901617	organic hydroxy compound biosynthetic process	19/619	258/18866	0.000911183	0.0292513	0.0245687	CYP3A4/HMGCS2/CDH3/PLCG2/NR1H4/TYR/GCH1/SP1/HSD17B4/SQLE/MYO5A/IMPA1/FGF1/PLEK/GFI1/PARK7/DHCR24/BMP5/DAO	19
GO:0019058	viral life cycle	23/619	341/18866	0.000934106	0.0297962	0.0250264	CAV1/SLAMF1/GYPA/LAMP3/LRRC15/CAV2/OASL/IDE/DEK/TPR/ADAR/IFI27/DDX6/NUP155/CTSL/CR2/TRIM14/EEA1/NUP133/TSG101/OAS1/ITGB1/FKBP6	23
GO:0019883	antigen processing and presentation of endogenous antigen	5/619	24/18866	0.000946996	0.0300046	0.0252014	HFE/CD1B/IDE/TAP2/B2M	5
GO:2000116	regulation of cysteine-type endopeptidase activity	18/619	239/18866	0.000952622	0.0300046	0.0252014	CASP8/AIM2/IFI6/LAMP3/CASP10/LCK/BCL2L11/DAP/VIL1/THBS1/JAK2/GPX1/CAST/CTSD/PARK7/GRIN2A/DHCR24/RAG1	18
GO:0007548	sex differentiation	20/619	280/18866	0.000985733	0.0308534	0.0259144	FANCG/ING2/CBL/AMHR2/MMP14/LRP2/CYP17A1/BCL2L11/SDC1/PDGFRA/GAS2/EIF2B2/PTPN11/EREG/ARID4A/FNDC3A/HSD17B4/GATA4/DHCR24/BMP5	20
GO:0007159	leukocyte cell-cell adhesion	24/619	364/18866	0.00100002	0.0310533	0.0260823	ETS1/CAV1/HLA-DMB/GPNMB/CSK/CD3E/HFE/SART1/LCK/UMOD/CD6/CCL21/PTPN22/MYB/ALOX5/NT5E/SLC7A1/PTPN11/STK10/NCK2/SELP/CD5/ITGB1/RAG1	24
GO:0010632	regulation of epithelial cell migration	21/619	301/18866	0.00100452	0.0310533	0.0260823	DCN/ETS1/MAP4K4/PIK3C2A/FGFBP1/PLCG2/HRG/PTPRG/VIL1/THBS1/TEK/GADD45A/CXCL13/SP1/KRIT1/MET/CAPN7/FGF1/PRKCE/ARSB/MEOX2	21
GO:0010092	specification of animal organ identity	6/619	36/18866	0.00102429	0.0314703	0.0264325	FGFR2/LRP2/DKK1/FGF1/PAX8/SIX1	6
GO:0046661	male sex differentiation	14/619	164/18866	0.00104236	0.0316601	0.0265919	ING2/CBL/AMHR2/MMP14/LRP2/BCL2L11/SDC1/PDGFRA/ARID4A/FNDC3A/HSD17B4/GATA4/DHCR24/BMP5	14
GO:0009914	hormone transport	22/619	323/18866	0.00105357	0.0316601	0.0265919	FGA/NMB/HFE/NR1H4/INS/GCG/MYB/CD38/ALOX5/KCNS3/SNX19/PTPN11/MYO5A/JAK2/STX1A/PAX8/PRKCE/SLC16A1/PARK7/CRHBP/KALRN/ADCY8	22
GO:0042542	response to hydrogen peroxide	13/619	146/18866	0.0010574	0.0316601	0.0265919	ETS1/CAT/CYP1B1/GPR37L1/MYB/SDC1/EZH2/PPIF/MET/GPX1/KPNA4/PARK7/SETX	13
GO:0044344	cellular response to fibroblast growth factor stimulus	13/619	146/18866	0.0010574	0.0316601	0.0265919	CBL/FGFR2/FGFBP1/CPS1/SPRY2/POSTN/THBS1/PTPN11/CXCL13/FGF1/POLR2B/GCLM/SETX	13
GO:0030177	positive regulation of Wnt signaling pathway	15/619	183/18866	0.00106208	0.0316601	0.0265919	CAV1/FGFR2/SKI/SCEL/CDH3/ILK/TNKS/WNT10B/DKK1/PSMA4/JRK/PSMD7/PSMD6/USP8/PTK7	15
GO:1903522	regulation of blood circulation	21/619	303/18866	0.00109173	0.0323513	0.0271725	TNNT2/CAV1/FGA/MYL3/NPR1/BDKRB2/CSRP3/ATP2A1/FXYD2/DSP/KCNH2/CD38/GCH1/BIN1/NUP155/JAK2/PDE4B/GATA4/PDE4D/PTGER2/RGS4	21
GO:0042246	tissue regeneration	9/619	79/18866	0.00110643	0.032594	0.0273763	POSTN/MYF6/WNT10B/BCL9/EZH2/GPX1/GATA4/CD9/FZD7	9
GO:0051098	regulation of binding	24/619	367/18866	0.00111866	0.0327616	0.0275171	CAV1/PLXND1/DZIP1/LHX2/SKI/NFATC4/HFE/LOX/IDE/GCG/TNKS/GAS8/GNL3L/DKK1/PTPRF/MET/JAK2/PEX14/PARK7/PLCL1/NEK2/B2M/GZMA/ADRB2	24
GO:2001026	regulation of endothelial cell chemotaxis	5/619	25/18866	0.00115212	0.0333951	0.0280492	HRG/THBS1/CXCL13/MET/FGF1	5
GO:0009404	toxin metabolic process	4/619	15/18866	0.00117363	0.0333951	0.0280492	CYP1A1/CYP1B1/FMO1/AKR7A3	4
GO:0010763	positive regulation of fibroblast migration	4/619	15/18866	0.00117363	0.0333951	0.0280492	THBS1/AKAP12/PRKCE/ITGB1	4
GO:0033623	regulation of integrin activation	4/619	15/18866	0.00117363	0.0333951	0.0280492	PTGER4/CXCL13/PLEK/SELP	4
GO:0060009	Sertoli cell development	4/619	15/18866	0.00117363	0.0333951	0.0280492	SDC1/ARID4A/FNDC3A/HSD17B4	4
GO:0001503	ossification	26/619	412/18866	0.0011864	0.0335678	0.0281943	IGFBP5/CAT/FBN2/GPNMB/FGFR2/SKI/LOX/ENPP1/PTGER4/MMP14/ILK/EXT1/WNT10B/ALOX5/ADAR/DKK1/TEK/TUFT1/PTPN11/HSD17B4/SLC26A2/MAPK14/TGFB3/FHL2/BMP5/ADRB2	26
GO:0032412	regulation of ion transmembrane transporter activity	19/619	265/18866	0.00124925	0.0351473	0.0295209	CAV1/PLCG2/ATP2A1/FXYD2/PKD2/PPIF/MYO5A/PDE4B/PRKCE/CRHBP/NLGN1/PDE4D/GRIN2A/GRIA4/GLRX/AKAP6/RASGRF1/ITGB1/ADRB2	19
GO:0042593	glucose homeostasis	18/619	245/18866	0.00126289	0.0352679	0.0296222	IGFBP5/GCKR/NMB/CSRP3/FOXA1/NR1H4/INS/GCG/ALOX5/PTPN11/GATA4/PRKCE/HK1/SLC16A1/PARK7/GCLM/OAS1/ADCY8	18
GO:0046887	positive regulation of hormone secretion	12/619	131/18866	0.00127297	0.0352679	0.0296222	FGA/NMB/HFE/NR1H4/INS/GCG/MYB/CD38/PTPN11/JAK2/PRKCE/ADCY8	12
GO:0014074	response to purine-containing compound	13/619	149/18866	0.00127466	0.0352679	0.0296222	IGFBP5/P2RY2/DNTT/SLC26A3/CPS1/TYR/PKD2/SDC1/WNT10B/TEK/AQP8/CRHBP/AKAP6	13
GO:0033500	carbohydrate homeostasis	18/619	246/18866	0.00132215	0.036381	0.0305571	IGFBP5/GCKR/NMB/CSRP3/FOXA1/NR1H4/INS/GCG/ALOX5/PTPN11/GATA4/PRKCE/HK1/SLC16A1/PARK7/GCLM/OAS1/ADCY8	18
GO:0090263	positive regulation of canonical Wnt signaling pathway	13/619	150/18866	0.00135486	0.0368757	0.0309726	CAV1/FGFR2/SCEL/CDH3/ILK/TNKS/WNT10B/PSMA4/JRK/PSMD7/PSMD6/USP8/PTK7	13
GO:0097530	granulocyte migration	13/619	150/18866	0.00135486	0.0368757	0.0309726	GP2/CCL20/PTGER4/GBF1/UMOD/CCL21/THBS1/WDR1/CXCL13/PDE4B/MAPK14/ITGA9/PDE4D	13
GO:0046883	regulation of hormone secretion	19/619	267/18866	0.00136354	0.0368913	0.0309857	FGA/NMB/HFE/NR1H4/INS/GCG/MYB/CD38/ALOX5/KCNS3/PTPN11/JAK2/STX1A/PAX8/PRKCE/SLC16A1/CRHBP/KALRN/ADCY8	19
GO:0042110	T cell activation	29/619	483/18866	0.00137016	0.0368913	0.0309857	CAV1/HLA-DMB/CASP8/SIT1/GPNMB/LMO1/CSK/CD3E/HFE/SART1/INS/LCK/RORC/PTGER4/CD6/CD2/CCL21/PTPN22/MYB/SLC7A1/PTPN11/NCK2/CTSL/CD151/SPINK5/B2M/CD5/FZD7/RAG1	29
GO:0042326	negative regulation of phosphorylation	29/619	484/18866	0.00141359	0.0378569	0.0317967	TESK1/CAV1/GCKR/DNAJC3/CBL/SPINK1/CSK/APC/FOXM1/BDKRB2/ENPP1/SPRY2/PTPN22/ILK/AMBP/ADAR/DKK1/GADD45A/GNAQ/PPIF/NCK2/PKIA/PARK7/PDE4D/TSG101/GFRA2/DYNLL1/RGS4/ATF3	29
GO:1902905	positive regulation of supramolecular fiber organization	16/619	208/18866	0.00143722	0.0379418	0.0318681	PSRC1/TESK1/CCL21/SYNPO/VIL1/WDR1/BIN1/CTNNA2/NCK2/MET/PLEK/GPX1/PRKCE/TGFB3/ACTR3/IQGAP2	16
GO:0060562	epithelial tube morphogenesis	22/619	331/18866	0.00144146	0.0379418	0.0318681	CEP290/PLXND1/FGFR2/LHX2/SKI/NFATC4/STIL/FOXA1/SPRY2/MMP14/LRP2/PKD2/MTSS1/ILK/MET/FGF1/PAX8/GATA4/EDNRA/SIX1/PTK7/BMP5	22
GO:0018108	peptidyl-tyrosine phosphorylation	24/619	374/18866	0.00144369	0.0379418	0.0318681	TESK1/CAV1/ERBB3/CBL/SPINK1/CSK/FGFR2/CD3E/LCK/HRG/TTK/MST1R/GHR/ROR1/PDGFRA/TEK/PTPN11/EREG/NCK2/MET/JAK2/PRKCE/TSG101/MELK	24
GO:0090287	regulation of cellular response to growth factor stimulus	21/619	310/18866	0.00145008	0.0379418	0.0318681	DCN/CAV1/ING2/FBN2/FGFBP1/SKI/PCSK6/LOX/CAV2/SPRY2/FBN1/LRP2/HRG/ILK/THBS1/DKK1/CXCL13/SNW1/FGF1/GATA4/TGFB3	21
GO:0010959	regulation of metal ion transport	25/619	396/18866	0.00145464	0.0379418	0.0318681	MYLK/CAV1/SPINK1/HFE/PLCG2/CD84/ATP2A1/RAMP3/FXYD2/PKD2/KCNMB1/GCG/KCNH2/KEL/BIN1/MYO5A/PDE4B/PRKCE/PDE4D/GLRX/AKAP6/RGS4/B2M/ITGB1/ADRB2	25
GO:0042493	response to drug	25/619	397/18866	0.00150581	0.0387552	0.0325513	CYP1A1/ABCD3/CAT/CYP3A4/AIM2/LOX/CDH3/LCK/TIMP4/CPS1/ABCA3/KCNH2/CD38/THBS1/RAP2A/PPP1R12A/PDE4B/GATA4/GNPAT/DAD1/TDO2/GCLM/CRHBP/GRIN2A/B2M	25
GO:0009612	response to mechanical stimulus	16/619	209/18866	0.00151044	0.0387552	0.0325513	DCN/ETS1/CASP8/SCEL/CSRP3/PTGER4/MMP14/POSTN/PKD2/THBS1/GADD45A/PTPN11/CLCN6/GATA4/MAPK14/ASNS	16
GO:0007567	parturition	4/619	16/18866	0.00152452	0.0387552	0.0325513	CYP1A1/PTGFR/HPGD/KALRN	4
GO:0048820	hair follicle maturation	4/619	16/18866	0.00152452	0.0387552	0.0325513	CDH3/WNT10B/MYO5A/SPINK5	4
GO:0071599	otic vesicle development	4/619	16/18866	0.00152452	0.0387552	0.0325513	CEP290/FGFR2/PAX8/SIX1	4
GO:0034754	cellular hormone metabolic process	12/619	134/18866	0.00154742	0.0390341	0.0327855	CYP1A1/CYP1B1/CYP3A4/RBP1/CYP17A1/CYP26A1/PDGFRA/CRABP2/HSD17B4/CRABP1/BMP5/HSD17B2	12
GO:0043312	neutrophil degranulation	29/619	487/18866	0.00155107	0.0390341	0.0327855	VCL/CEP290/CAT/DNAJC3/DSP/TCN1/ORM1/ALOX5/FTH1/STK10/QPCT/NRAS/GYG1/CAP1/ENPP4/CTSD/PAFAH1B2/MAPK14/GLIPR1/PIGR/PSMD7/PSMD6/ARSB/DYNLL1/HEXB/B2M/IQGAP2/NPC2/MNDA	29
GO:0051495	positive regulation of cytoskeleton organization	17/619	230/18866	0.00159685	0.0399851	0.0335843	PSRC1/TESK1/PLK4/CCL21/SYNPO/VIL1/TEK/WDR1/BIN1/CTNNA2/NCK2/MET/PLEK/PRKCE/TGFB3/ACTR3/IQGAP2	17
GO:0018212	peptidyl-tyrosine modification	24/619	377/18866	0.00160608	0.0400161	0.0336103	TESK1/CAV1/ERBB3/CBL/SPINK1/CSK/FGFR2/CD3E/LCK/HRG/TTK/MST1R/GHR/ROR1/PDGFRA/TEK/PTPN11/EREG/NCK2/MET/JAK2/PRKCE/TSG101/MELK	24
GO:0071774	response to fibroblast growth factor	13/619	153/18866	0.00162102	0.0401884	0.033755	CBL/FGFR2/FGFBP1/CPS1/SPRY2/POSTN/THBS1/PTPN11/CXCL13/FGF1/POLR2B/GCLM/SETX	13
GO:0006022	aminoglycan metabolic process	14/619	172/18866	0.00164455	0.0405709	0.0340763	DCN/ITIH4/ITIH3/HSPG2/EXT1/SDC1/HEXA/FMOD/HS3ST1/ST3GAL4/SPOCK2/NDST4/ARSB/HEXB	14
GO:1900120	regulation of receptor binding	5/619	27/18866	0.00165843	0.040713	0.0341956	HFE/LOX/PTPRF/PLCL1/B2M	5
GO:0010466	negative regulation of peptidase activity	19/619	272/18866	0.00168885	0.0412574	0.0346529	SPINK1/ITIH4/IFI6/LAMP3/TIMP4/HRG/ITIH3/VIL1/AMBP/THBS1/BIN1/SPOCK2/GPX1/CAST/SPINK5/PARK7/SERPINI1/DHCR24/RAG1	19
GO:0002283	neutrophil activation involved in immune response	29/619	490/18866	0.00169998	0.0413276	0.0347119	VCL/CEP290/CAT/DNAJC3/DSP/TCN1/ORM1/ALOX5/FTH1/STK10/QPCT/NRAS/GYG1/CAP1/ENPP4/CTSD/PAFAH1B2/MAPK14/GLIPR1/PIGR/PSMD7/PSMD6/ARSB/DYNLL1/HEXB/B2M/IQGAP2/NPC2/MNDA	29
GO:0048754	branching morphogenesis of an epithelial tube	13/619	155/18866	0.00182145	0.0438273	0.0368114	PLXND1/FGFR2/NFATC4/FOXA1/SPRY2/MMP14/PKD2/ILK/MET/FGF1/PAX8/EDNRA/SIX1	13
GO:0003205	cardiac chamber development	14/619	174/18866	0.00183359	0.0438273	0.0368114	TNNT2/PLXND1/MYL3/FGFR2/LRP2/DSP/TEK/PAX8/GATA4/UBE4B/MDM4/FHL2/PTK7/BMP5	14
GO:0030032	lamellipodium assembly	8/619	69/18866	0.00184353	0.0438273	0.0368114	ABLIM1/VCL/FSCN1/HRG/NCK2/ABLIM3/ACTR3/ITGB1	8
GO:0060828	regulation of canonical Wnt signaling pathway	20/619	295/18866	0.00184369	0.0438273	0.0368114	CAV1/TLE1/DKK4/FGFR2/APC/SCEL/CDH3/ILK/TNKS/WNT10B/DKK1/PSMA4/GNAQ/JRK/MAPK14/PSMD7/PSMD6/USP8/PTK7/FZD7	20
GO:0045765	regulation of angiogenesis	25/619	403/18866	0.00184656	0.0438273	0.0368114	DCN/ETS1/CYP1B1/PLXND1/GPNMB/PIK3C2A/FGFBP1/NPR1/ADAM12/SPRY2/HRG/HSPG2/ALOX5/THBS1/TEK/SLC12A2/GADD45A/CXCL13/SP1/KRIT1/FGF1/GATA4/SPINK5/ITGB1/MEOX2	25
GO:1903829	positive regulation of cellular protein localization	22/619	338/18866	0.00187538	0.0443015	0.0372097	GPR137B/CEP290/CASP8/APC/EPB41L2/INS/RAMP3/TPR/VIL1/SAR1A/GAS8/GNL3L/VPS11/PCM1/JAK2/PRKCE/MAPK14/ABLIM3/CCT4/PARK7/TSG101/ITGB1	22
GO:0048002	antigen processing and presentation of peptide antigen	15/619	194/18866	0.00189959	0.0444154	0.0373054	HLA-DMB/KIF5A/CENPE/HFE/SEC24D/IDE/DYNC1LI2/PSMA4/CTSL/CTSD/TAP2/PSMD7/PSMD6/DYNLL1/B2M	15
GO:0032956	regulation of actin cytoskeleton organization	23/619	360/18866	0.0019009	0.0444154	0.0373054	TESK1/FSCN1/PTGER4/HRG/CCL21/ILK/SYNPO/VIL1/PDGFRA/TEK/WDR1/BIN1/CTNNA2/NCK2/MET/TMOD1/PLEK/PRKCE/SVIL/TGFB3/ACTR3/RGS4/IQGAP2	23
GO:1903076	regulation of protein localization to plasma membrane	10/619	102/18866	0.0019071	0.0444154	0.0373054	CSK/LRRC15/CSRP3/INS/MMP14/RAMP3/VIL1/PRKCE/STX7/ITGB1	10
GO:0007050	cell cycle arrest	17/619	234/18866	0.00191875	0.0444154	0.0373054	APC/FOXM1/PKD2/RASSF1/PPM1G/ILK/WNT10B/GAS2/THBS1/GADD45A/BIN1/EIF4G2/MDM4/E2F4/TSG101/DHCR24/MLF1	17
GO:0002483	antigen processing and presentation of endogenous peptide antigen	4/619	17/18866	0.00194229	0.0444154	0.0373054	HFE/IDE/TAP2/B2M	4
GO:0019885	antigen processing and presentation of endogenous peptide antigen via MHC class I	4/619	17/18866	0.00194229	0.0444154	0.0373054	HFE/IDE/TAP2/B2M	4
GO:0048385	regulation of retinoic acid receptor signaling pathway	4/619	17/18866	0.00194229	0.0444154	0.0373054	CYP26A1/EZH2/CRABP2/SNW1	4
GO:0030194	positive regulation of blood coagulation	5/619	28/18866	0.00196516	0.0445317	0.0374031	HRG/THBS1/PLEK/ENPP4/SELP	5
GO:1900048	positive regulation of hemostasis	5/619	28/18866	0.00196516	0.0445317	0.0374031	HRG/THBS1/PLEK/ENPP4/SELP	5
GO:0003015	heart process	20/619	297/18866	0.00199573	0.0449335	0.0377405	TNNT2/CAV1/MYL3/NPR1/TNNI2/CSRP3/ATP2A1/RAMP3/FXYD2/DSP/KCNH2/GCH1/BIN1/NUP155/JAK2/PDE4B/GPX1/GATA4/PDE4D/RGS4	20
GO:0000302	response to reactive oxygen species	17/619	235/18866	0.00200723	0.0449335	0.0377405	ETS1/CAT/CYP1B1/SOD3/GPR37L1/PKD2/MYB/SDC1/PDGFRA/GCH1/EZH2/PPIF/MET/GPX1/KPNA4/PARK7/SETX	17
GO:0051047	positive regulation of secretion	22/619	340/18866	0.00201811	0.0449335	0.0377405	FGA/NPR1/NMB/P2RY2/HFE/NR1H4/INS/PTGER4/GCG/MYB/SDC1/CD38/SLC12A2/PTPN11/JAK2/GAB2/STX1A/PRKCE/TGFB3/NLGN1/TSG101/ADCY8	22
GO:0070374	positive regulation of ERK1 and ERK2 cascade	16/619	215/18866	0.00201878	0.0449335	0.0377405	FGA/GPNMB/SLAMF1/FGFR2/CCL20/SPRY2/RAMP3/CCL21/PTPN22/GCG/PDGFRA/TEK/PTPN11/AKAP12/GATA4/MARCO	16
GO:0009416	response to light stimulus	21/619	319/18866	0.00205456	0.0455275	0.0382395	MTA1/CAT/NFATC4/PDE6A/TYR/ABCA4/SAG/SYNPO/RHO/GNAQ/TRPM1/GPX1/UBE4B/PDE6B/ASNS/ERCC3/GRIN2A/MAPK10/ITGB1/CRIP1/RAG1	21
GO:0044282	small molecule catabolic process	27/619	452/18866	0.00212324	0.0468423	0.0393437	CYP1A1/ABCD3/GLDC/APOBEC2/GPT/ALDOB/CYP26A1/HPGD/EHHADH/HEXA/NT5E/ETFA/HSD17B4/PEX13/INPP1/IMPA1/OGDH/ENPP4/HK1/TDO2/PARK7/HEXB/HPD/DPYS/HAAO/CRABP1/DAO	27
GO:0060402	calcium ion transport into cytosol	13/619	158/18866	0.00216013	0.0474471	0.0398518	CAV1/PLCG2/LCK/RAMP3/PKD2/CCL21/TRPM1/TRPV6/MYO5A/PRKCE/PDE4D/GRIN2A/AKAP6	13
GO:0097581	lamellipodium organization	9/619	87/18866	0.002189	0.0478712	0.0402079	ABLIM1/VCL/FSCN1/HRG/VIL1/NCK2/ABLIM3/ACTR3/ITGB1	9
GO:0006694	steroid biosynthetic process	15/619	197/18866	0.00220566	0.0480259	0.0403379	CYP1A1/IGFBP7/CYP3A4/HMGCS2/NR1H4/CYP17A1/CGA/SP1/HSD17B4/SQLE/FGF1/GFI1/DHCR24/BMP5/HSD17B2	15
GO:0019216	regulation of lipid metabolic process	26/619	431/18866	0.00222554	0.0482489	0.0405252	CYP1A1/CAV1/IGFBP7/HMGCS2/NR1H4/INS/RORC/CCL21/HPGD/ABCB4/CGA/SOCS2/PDGFRA/TEK/SP1/SQLE/NSMAF/AADAC/FGF1/GFI1/ME1/PRKCE/GLIPR1/FHL2/BMP5/NPC2	26
GO:0003007	heart morphogenesis	18/619	258/18866	0.00223832	0.0482708	0.0405435	TNNT2/PLXND1/MYL3/FGFR2/STIL/LRP2/PKD2/ILK/DSP/DKK1/TEK/OLFM1/GATA4/UBE4B/MDM4/SIX1/FHL2/BMP5	18
GO:0007596	blood coagulation	22/619	343/18866	0.00224946	0.0482708	0.0405435	CAV1/VCL/FGA/F11/PLCG2/LCK/GP9/HRG/ILK/PDGFRA/THBS1/GNAQ/PTPN11/JAK2/PLEK/ENPP4/GATA4/PRKCE/SELP/DGKH/F13A1/CD9	22
GO:0010811	positive regulation of cell-substrate adhesion	11/619	122/18866	0.00226765	0.0482708	0.0405435	MAP4K4/FGA/CD3E/HRG/CCL21/ILK/TEK/JAK2/RSU1/SPOCK2/PRKCE	11
GO:0045471	response to ethanol	11/619	122/18866	0.00226765	0.0482708	0.0405435	CAT/CASP8/CBL/FGFR2/CA3/KCNMB1/HPGD/PRKCE/CRHBP/GRIN2A/RGS4	11
GO:0031295	T cell costimulation	7/619	56/18866	0.00227474	0.0482708	0.0405435	CAV1/CSK/CD3E/LCK/CCL21/PTPN11/CD5	7
GO:0050820	positive regulation of coagulation	5/619	29/18866	0.00231134	0.0488405	0.041022	HRG/THBS1/PLEK/ENPP4/SELP	5

## Sheet: GO_MF
ID	Description	GeneRatio	BgRatio	pvalue	p.adjust	qvalue	geneID	Count
GO:0097110	scaffold protein binding	11/619	60/18352	4.48498e-06	0.00366871	0.0033	CASP8/CAV2/VIM/DSP/KCNH2/NCK2/KRT5/PARK7/NLGN1/PDE4D/KRT18	11
GO:0005539	glycosaminoglycan binding	22/619	232/18352	1.32321e-05	0.00541194	0.00486803	DCN/GPNMB/SOD3/REG1B/FGFR2/FGFBP1/PCSK6/F11/FBN1/POSTN/HRG/HABP2/THBS1/PTPRF/CXCL13/LAMC2/SPOCK2/FGF1/SELP/HK1/NELL2/LTBP2	22
GO:0003779	actin binding	32/619	437/18352	3.61027e-05	0.00976324	0.00878202	ABLIM1/MYLK/TNNT2/VCL/MYL3/FSCN1/TNNI2/EPB41L2/CSRP3/MTSS1/DST/MYOM2/SYNPO/PIP/VIL1/GAS2/CTNNAL1/WDR1/BIN1/CTNNA2/MYO1E/MYO5A/TMOD1/CAP1/PRKCE/SVIL/ABLIM3/ACTR3/TAGLN/IQGAP2/ITGB1/ADCY8	32
GO:0019838	growth factor binding	15/619	136/18352	5.59949e-05	0.00976324	0.00878202	IGFBP5/IGFBP7/ERBB3/FGFR2/FGFBP1/PCSK6/LRP2/GHR/PDGFRA/THBS1/TEK/CXCL13/API5/TGFB3/LTBP2	15
GO:0008201	heparin binding	17/619	169/18352	5.96775e-05	0.00976324	0.00878202	GPNMB/SOD3/FGFR2/FGFBP1/PCSK6/F11/FBN1/POSTN/HRG/THBS1/PTPRF/CXCL13/LAMC2/FGF1/SELP/NELL2/LTBP2	17
GO:0042277	peptide binding	24/619	308/18352	0.00013149	0.0179265	0.0161249	CAT/NPR1/GPR37L1/CD1B/GSTM1/RAMP3/GUCY2C/IDE/HSPG2/GHR/ENPEP/GSTM3/PPIF/KPNA4/PEX5/CLTB/CRHBP/NLGN1/GRIN2A/DHCR24/GRIA4/MARCO/ADRB2/CRIP1	24
GO:0016918	retinal binding	5/619	17/18352	0.000189685	0.0189536	0.0170487	RLBP1/RBP1/RHO/CRABP2/CRABP1	5
GO:0005201	extracellular matrix structural constituent	16/619	169/18352	0.000198358	0.0189536	0.0170487	DCN/IGFBP7/EFEMP2/FGA/FBN2/GP2/FBN1/UMOD/POSTN/HSPG2/THBS1/FMOD/TUFT1/LAMC2/COL10A1/LTBP2	16
GO:0004955	prostaglandin receptor activity	4/619	10/18352	0.000228847	0.0189536	0.0170487	PTGFR/PTGER4/HPGD/PTGER2	4
GO:1901681	sulfur compound binding	21/619	262/18352	0.000231707	0.0189536	0.0170487	GPNMB/SOD3/FGFR2/FGFBP1/PCSK6/F11/ENPP1/FBN1/GSTM1/POSTN/HRG/GSTM3/THBS1/PTPRF/CXCL13/LAMC2/FGF1/OGDH/SELP/NELL2/LTBP2	21
GO:0004954	prostanoid receptor activity	4/619	11/18352	0.000350038	0.0260301	0.023414	PTGFR/PTGER4/HPGD/PTGER2	4
GO:0045296	cadherin binding	24/619	332/18352	0.000401091	0.027341	0.0245932	NDRG1/VCL/ARHGAP1/CBL/FSCN1/CDH3/CTNNAL1/PTPN11/DDX6/CTNNA2/EIF4G2/ATXN2L/PKP4/CAST/HDLBP/TMPO/CDH18/PARK7/TRIM29/USP8/KRT18/PPFIBP1/CDH15/ITGB1	24
GO:0016638	oxidoreductase activity, acting on the CH-NH2 group of donors	5/619	20/18352	0.000436984	0.0274964	0.0247329	GLDC/LOX/LOXL2/DAO/LOXL1	5
GO:0033218	amide binding	26/619	381/18352	0.00056357	0.0329286	0.0296192	CAT/NPR1/GPR37L1/CD1B/GSTM1/RAMP3/GUCY2C/IDE/HSPG2/GHR/ENPEP/GSTM3/PPIF/FKBP2/KPNA4/PEX5/CLTB/CRHBP/NLGN1/GRIN2A/DHCR24/GRIA4/MARCO/ADRB2/CRIP1/FKBP6	26
GO:0051015	actin filament binding	17/619	206/18352	0.000638724	0.0333865	0.0300311	ABLIM1/FSCN1/MYOM2/VIL1/GAS2/CTNNAL1/WDR1/BIN1/CTNNA2/MYO1E/MYO5A/TMOD1/SVIL/ABLIM3/ACTR3/TAGLN/IQGAP2	17
GO:0004713	protein tyrosine kinase activity	13/619	135/18352	0.000653036	0.0333865	0.0300311	TESK1/ERBB3/CSK/FGFR2/LCK/TTK/MST1R/PDGFRA/TEK/MET/PDGFRL/JAK2/MELK	13
GO:0008179	adenylate cyclase binding	4/619	13/18352	0.000718622	0.0345784	0.0311032	AKAP12/CAP1/AKAP6/ADRB2	4
GO:0008081	phosphoric diester hydrolase activity	10/619	89/18352	0.000820874	0.0356739	0.0320886	BDKRB2/PLCG2/ENPP1/PDE6A/PDE4B/EDNRA/PDE6B/PLCL1/PDE4D/PDE6H	10
GO:0004114	3',5'-cyclic-nucleotide phosphodiesterase activity	5/619	23/18352	0.000872222	0.0356739	0.0320886	PDE6A/PDE4B/PDE6B/PDE4D/PDE6H	5
GO:0017134	fibroblast growth factor binding	5/619	23/18352	0.000872222	0.0356739	0.0320886	FGFR2/FGFBP1/THBS1/CXCL13/API5	5
GO:0005501	retinoid binding	6/619	36/18352	0.00118069	0.0419916	0.0377714	RLBP1/RBP1/CYP26A1/RHO/CRABP2/CRABP1	6
GO:0019825	oxygen binding	6/619	36/18352	0.00118069	0.0419916	0.0377714	CYP1A1/CYP1B1/CYP3A4/CYP17A1/CYP26A1/TDO2	6
GO:0043394	proteoglycan binding	6/619	36/18352	0.00118069	0.0419916	0.0377714	GPNMB/FCN2/HRG/THBS1/PTPRF/CTSL	6
GO:0004953	icosanoid receptor activity	4/619	15/18352	0.0013001	0.0426203	0.0383369	PTGFR/PTGER4/HPGD/PTGER2	4
GO:0004112	cyclic-nucleotide phosphodiesterase activity	5/619	25/18352	0.00130258	0.0426203	0.0383369	PDE6A/PDE4B/PDE6B/PDE4D/PDE6H	5
GO:0019840	isoprenoid binding	6/619	37/18352	0.00136961	0.0430899	0.0387593	RLBP1/RBP1/CYP26A1/RHO/CRABP2/CRABP1	6
GO:0016641	oxidoreductase activity, acting on the CH-NH2 group of donors, oxygen as acceptor	4/619	16/18352	0.00168756	0.048903	0.0439881	LOX/LOXL2/DAO/LOXL1	4
GO:0019841	retinol binding	4/619	16/18352	0.00168756	0.048903	0.0439881	RLBP1/RBP1/CRABP2/CRABP1	4
GO:0042578	phosphoric ester hydrolase activity	24/619	369/18352	0.00173372	0.048903	0.0439881	BDKRB2/PLCG2/ENPP1/LCK/PDE6A/CA3/PPM1G/PTPN22/MTMR11/PTPRG/DUSP11/NT5E/PTPN11/PTPRF/EYA4/INPP1/PDE4B/PTPN4/IMPA1/EDNRA/PDE6B/PLCL1/PDE4D/PDE6H	24

## Sheet: Diagnostic markers Screening
lasso	SVM-REF	Random Forest
PDE6H	RGS1	SLC26A2
CD5L	CYP1B1	CYP1B1
HSPB3	RGS4	IGFBP5
DGKH	RPS6KA5	ARHGAP1
DCN	CASP8	DCN
MITF	SLC26A2	CHD4
TESK1	DDX10	SLC4A4
RGS1	FGA	RPS6KA2
CAV1	SELP	ELK4
GCKR	IGFBP5	KIF1A
ADAM12	CSK	PLXND1
PDGFRA	HSPB3	P2RY14
DHCR2	CD5L	B2M
STX7	P2RY14	MITF
DDX10	APC	CEP290
PPFIBP1	RASGRF1	SLC16A1
NDRG1	AIM2	LHX2
	FMOD	KIF21B
	DCN	ETS1
	NPM3	CTRC
	DSP	MTA1
	ADAM12	FGFR2
	LHX2	RGS1
	PDGFRA	ANXA11
	GFRA2	PMP2
		DSP
		CAT
		GPNMB
		EFEMP2
		RPS25
