# Supplementary material for: Identification of biomarkers differentiating Alzheimer’s disease from other neurodegenerative diseases by integrated bioinformatic analysis and machine-learning strategies
Source: Front Mol Neurosci. 2023 May 10;16:1152279. doi: 10.3389/fnmol.2023.1152279 (PMC10205980; doi:10.3389/fnmol.2023.1152279)
Supplement: Supplementary file 3 [file Table_2.XLSX]

## Sheet: AD-GSE5281
!Series_title	Alzheimer's disease and the normal aged brain (steph-affy-human-433773)
!Series_geo_accession	GSE5281
!Series_status	Public on Jul 10 2006
!Series_submission_date	Jul 10 2006
!Series_last_update_date	Nov 08 2019
!Series_pubmed_id	17077275
!Series_pubmed_id	18332434
!Series_pubmed_id	29937276
!Series_pubmed_id	18270320
!Series_summary	Information about the genes that are preferentially expressed during the course of Alzheimer disease (AD) could improve our understanding of the molecular mechanisms involved in the pathogenesis of this common cause of cognitive impairment in older persons, provide new opportunities in the diagnosis, early detection, and tracking of this disorder, and provide novel targets for the discovery of in…
!Series_summary	Aim 1. Collect brain samples from three Alzheimer Disease Centers (ADCs) for subsequent gene expression profiling. Individuals will be stratified with respect to diagnostic groups (using both clinical and neuropathological criteria), age groups, and APOE genotype. 150 individual brains will be sampled from the Arizona ADC, the Duke University ADC, and the Washington University ADC. Miniscule samp…
!Series_summary	Scientific progress in the last few years has improved our understanding of AD and raised the hope of identifying treatments to halt the progression and prevent the onset of this disorder. For instance, researchers have begun to characterize the cascade of molecular events which lead to the major histopathological features of the disorder: neuritic plaques, which contain extra-cellular deposits o…
!Series_summary	We will perform LCM on 6 brain regions with about 14 biological replicates per brain region. The brain regions are as follows: 1) entorhinal cortex 2) hippocampus 3) medial temporal gyrus 4) posterior cingulate 5) superior frontal gyrus and 6) primary visual cortex. We will collect layer III pyramidal cells from the white matter in each region, isolate total RNA from LCMed cell lysates, and perfo…
!Series_summary	Keywords: other
!Series_type	Expression profiling by array
!Series_contributor	Dietrich,A,Stephan
!Series_contributor	Winnie,S,Liang
!Series_contact_name	Winnie,,Liang
!Series_contact_email	wliang@tgen.org
!Series_contact_institute	Translational Genomics
!Series_contact_address	445 N. Fifth Street
!Series_contact_city	Phoenix
!Series_contact_state	AZ
!Series_contact_zip/postal_code	85012
!Series_contact_country	USA
!Series_supplementary_file	ftp://ftp.ncbi.nlm.nih.gov/geo/series/GSE5nnn/GSE5281/suppl/GSE5281_RAW.tar
!Series_supplementary_file	ftp://ftp.ncbi.nlm.nih.gov/geo/series/GSE5nnn/GSE5281/suppl/GSE5281_sample_characteristics.xls
!Series_platform_id	GPL570
!Series_platform_taxid	9606
!Series_sample_taxid	9606
!Series_relation	BioProject: https://www.ncbi.nlm.nih.gov/bioproject/PRJNA96387
!Sample_title	SFG control 1	SFG control 2	SFG control 3	SFG control 4	SFG control 5	SFG control 6	SFG control 7	SFG control 8	SFG control 9	SFG control 10	SFG control 11	SFG_affected_1	SFG_affected_2	SFG_affected_3	SFG_affected_4	SFG_affected_5	SFG_affected_6	SFG_affected_7	SFG_affected_8	SFG_affected_9	SFG_affected_10	SFG_affected_11	SFG_affected_12	SFG_affected_13	SFG_affected_14	SFG_affected_15	SFG_affected_16	SFG_affected_17	SFG_affected_18	SFG_affected_19	SFG_affected_20	SFG_affected_21	SFG_affected_22	SFG_affected_23
!Sample_geo_accession	GSM119666	GSM119667	GSM119668	GSM119669	GSM119670	GSM119671	GSM119672	GSM119673	GSM119674	GSM119675	GSM119676	GSM238842	GSM238843	GSM238844	GSM238845	GSM238846	GSM238847	GSM238848	GSM238851	GSM238854	GSM238855	GSM238856	GSM238857	GSM238858	GSM238860	GSM238861	GSM238862	GSM238863	GSM238864	GSM238865	GSM238867	GSM238868	GSM238870	GSM238871
!Sample_status	Public on Jul 10 2006	Public on Jul 10 2006	Public on Jul 10 2006	Public on Jul 10 2006	Public on Jul 10 2006	Public on Jul 10 2006	Public on Jul 10 2006	Public on Jul 10 2006	Public on Jul 10 2006	Public on Jul 10 2006	Public on Jul 10 2006	Public on Oct 23 2007	Public on Oct 23 2007	Public on Oct 23 2007	Public on Oct 23 2007	Public on Oct 23 2007	Public on Oct 23 2007	Public on Oct 23 2007	Public on Oct 23 2007	Public on Oct 23 2007	Public on Oct 23 2007	Public on Oct 23 2007	Public on Oct 23 2007	Public on Oct 23 2007	Public on Oct 23 2007	Public on Oct 23 2007	Public on Oct 23 2007	Public on Oct 23 2007	Public on Oct 23 2007	Public on Oct 23 2007	Public on Oct 23 2007	Public on Oct 23 2007	Public on Oct 23 2007	Public on Oct 23 2007
!Sample_submission_date	Jul 10 2006	Jul 10 2006	Jul 10 2006	Jul 10 2006	Jul 10 2006	Jul 10 2006	Jul 10 2006	Jul 10 2006	Jul 10 2006	Jul 10 2006	Jul 10 2006	Oct 19 2007	Oct 19 2007	Oct 19 2007	Oct 19 2007	Oct 19 2007	Oct 19 2007	Oct 19 2007	Oct 19 2007	Oct 19 2007	Oct 19 2007	Oct 19 2007	Oct 19 2007	Oct 19 2007	Oct 19 2007	Oct 19 2007	Oct 19 2007	Oct 19 2007	Oct 19 2007	Oct 19 2007	Oct 19 2007	Oct 19 2007	Oct 19 2007	Oct 19 2007
!Sample_last_update_date	Jun 26 2019	Jun 26 2019	Jun 26 2019	Jun 26 2019	Jun 26 2019	Jun 26 2019	Jun 26 2019	Jun 26 2019	Jun 26 2019	Jun 26 2019	Jun 26 2019	Jun 26 2019	Jun 26 2019	Jun 26 2019	Jun 26 2019	Jun 26 2019	Jun 26 2019	Jun 26 2019	Jun 26 2019	Jun 26 2019	Jun 26 2019	Jun 26 2019	Jun 26 2019	Jun 26 2019	Jun 26 2019	Jun 26 2019	Jun 26 2019	Jun 26 2019	Jun 26 2019	Jun 26 2019	Jun 26 2019	Jun 26 2019	Jun 26 2019	Jun 26 2019
!Sample_type	RNA	RNA	RNA	RNA	RNA	RNA	RNA	RNA	RNA	RNA	RNA	RNA	RNA	RNA	RNA	RNA	RNA	RNA	RNA	RNA	RNA	RNA	RNA	RNA	RNA	RNA	RNA	RNA	RNA	RNA	RNA	RNA	RNA	RNA
!Sample_channel_count	1	1	1	1	1	1	1	1	1	1	1	1	1	1	1	1	1	1	1	1	1	1	1	1	1	1	1	1	1	1	1	1	1	1
!Sample_source_name_ch1	brain, Superior Frontal Gyrus	brain, Superior Frontal Gyrus	brain, Superior Frontal Gyrus	brain, Superior Frontal Gyrus	brain, Superior Frontal Gyrus	brain, Superior Frontal Gyrus	brain, Superior Frontal Gyrus	brain, Superior Frontal Gyrus	brain, Superior Frontal Gyrus	brain, Superior Frontal Gyrus	brain, Superior Frontal Gyrus	brain, Superior frontal gyrus	brain, Superior frontal gyrus	brain, Superior frontal gyrus	brain, Superior frontal gyrus	brain, Superior frontal gyrus	brain, Superior frontal gyrus	brain, Superior frontal gyrus	brain, Superior frontal gyrus	brain, Superior frontal gyrus	brain, Superior frontal gyrus	brain, Superior frontal gyrus	brain, Superior frontal gyrus	brain, Superior frontal gyrus	brain, Superior frontal gyrus	brain, Superior frontal gyrus	brain, Superior frontal gyrus	brain, Superior frontal gyrus	brain, Superior frontal gyrus	brain, Superior frontal gyrus	brain, Superior frontal gyrus	brain, Superior frontal gyrus	brain, Superior frontal gyrus	brain, Superior frontal gyrus
!Sample_organism_ch1	Homo sapiens	Homo sapiens	Homo sapiens	Homo sapiens	Homo sapiens	Homo sapiens	Homo sapiens	Homo sapiens	Homo sapiens	Homo sapiens	Homo sapiens	Homo sapiens	Homo sapiens	Homo sapiens	Homo sapiens	Homo sapiens	Homo sapiens	Homo sapiens	Homo sapiens	Homo sapiens	Homo sapiens	Homo sapiens	Homo sapiens	Homo sapiens	Homo sapiens	Homo sapiens	Homo sapiens	Homo sapiens	Homo sapiens	Homo sapiens	Homo sapiens	Homo sapiens	Homo sapiens	Homo sapiens
!Sample_characteristics_ch1	Sample Amount: 10 ug	Sample Amount: 10 ug	Sample Amount: 10 ug	Sample Amount: 10 ug	Sample Amount: 10 ug	Sample Amount: 10 ug	Sample Amount: 10 ug	Sample Amount: 10 ug	Sample Amount: 10 ug	Sample Amount: 10 ug	Sample Amount: 10 ug	Sample Amount: 10 ng	Sample Amount: 10 ng	Sample Amount: 10 ng	Sample Amount: 10 ng	Sample Amount: 10 ng	Sample Amount: 10 ng	Sample Amount: 10 ng	Sample Amount: 10 ng	Sample Amount: 10 ng	Sample Amount: 10 ng	Sample Amount: 10 ng	Sample Amount: 10 ng	Sample Amount: 10 ng	Sample Amount: 10 ng	Sample Amount: 10 ng	Sample Amount: 10 ng	Sample Amount: 10 ng	Sample Amount: 10 ng	sample amount: 10 ng	sample amount: 10 ng	sample amount: 10 ng	sample amount: 10 ng	sample amount: 10 ng
!Sample_characteristics_ch1	Bio-Source Name: SFG control 1	Bio-Source Name: SFG control 2	Bio-Source Name: SFG control 3	Bio-Source Name: SFG control 4	Bio-Source Name: SFG control 5	Bio-Source Name: SFG control 6	Bio-Source Name: SFG control 7	Bio-Source Name: SFG control 8	Bio-Source Name: SFG control 9	Bio-Source Name: SFG control 10	Bio-Source Name: SFG control 11	Bio-Source Name: SFG_affected_1	Bio-Source Name: SFG_affected_2	Bio-Source Name: SFG_affected_3	Bio-Source Name: SFG_affected_4	Bio-Source Name: SFG_affected_5	Bio-Source Name: SFG_affected_6	Bio-Source Name: SFG_affected_7	Bio-Source Name: SFG_affected_8	Bio-Source Name: SFG_affected_9	Bio-Source Name: SFG_affected_10	Bio-Source Name: SFG_affected_11	Bio-Source Name: SFG_affected_12	Bio-Source Name: SFG_affected_13	Bio-Source Name: SFG_affected_14	Bio-Source Name: SFG_affected_15	Bio-Source Name: SFG_affected_16	Bio-Source Name: SFG_affected_17	Bio-Source Name: SFG_affected_18	bio-source name: SFG_affected_19	bio-source name: SFG_affected_20	bio-source name: SFG_affected_21	bio-source name: SFG_affected_22	bio-source name: SFG_affected_23
!Sample_characteristics_ch1	Organism: Human聽	Organism: Human聽	Organism: Human聽	Organism: Human聽	Organism: Human聽	Organism: Human聽	Organism: Human聽	Organism: Human聽	Organism: Human聽	Organism: Human聽	Organism: Human聽	Organism: Human聽	Organism: Human聽	Organism: Human聽	Organism: Human聽	Organism: Human聽	Organism: Human聽	Organism: Human聽	Organism: Human聽	Organism: Human聽	Organism: Human聽	Organism: Human聽	Organism: Human聽	Organism: Human聽	Organism: Human聽	Organism: Human聽	Organism: Human聽	Organism: Human聽	Organism: Human聽	organism: Human聽	organism: Human聽	organism: Human聽	organism: Human聽	organism: Human聽
!Sample_characteristics_ch1	Organ/Tissue Type: brain聽	Organ/Tissue Type: brain聽	Organ/Tissue Type: brain聽	Organ/Tissue Type: brain聽	Organ/Tissue Type: brain聽	Organ/Tissue Type: brain聽	Organ/Tissue Type: brain聽	Organ/Tissue Type: brain聽	Organ/Tissue Type: brain聽	Organ/Tissue Type: brain聽	Organ/Tissue Type: brain聽	Organ/Tissue Type: brain聽	Organ/Tissue Type: brain聽	Organ/Tissue Type: brain聽	Organ/Tissue Type: brain聽	Organ/Tissue Type: brain聽	Organ/Tissue Type: brain聽	Organ/Tissue Type: brain聽	Organ/Tissue Type: brain聽	Organ/Tissue Type: brain聽	Organ/Tissue Type: brain聽	Organ/Tissue Type: brain聽	Organ/Tissue Type: brain聽	Organ/Tissue Type: brain聽	Organ/Tissue Type: brain聽	Organ/Tissue Type: brain聽	Organ/Tissue Type: brain聽	Organ/Tissue Type: brain聽	Organ/Tissue Type: brain聽	organ/tissue type: brain聽	organ/tissue type: brain聽	organ/tissue type: brain聽	organ/tissue type: brain聽	organ/tissue type: brain聽
!Sample_characteristics_ch1	Organ Region: Superior Frontal Gyrus聽	Organ Region: Superior Frontal Gyrus聽	Organ Region: Superior Frontal Gyrus聽	Organ Region: Superior Frontal Gyrus聽	Organ Region: Superior Frontal Gyrus聽	Organ Region: Superior Frontal Gyrus聽	Organ Region: Superior Frontal Gyrus聽	Organ Region: Superior Frontal Gyrus聽	Organ Region: Superior Frontal Gyrus聽	Organ Region: Superior Frontal Gyrus聽	Organ Region: Superior Frontal Gyrus聽	Organ Region: Superior Frontal Gyrus聽	Organ Region: Superior Frontal Gyrus聽	Organ Region: Superior Frontal Gyrus聽	Organ Region: Superior Frontal Gyrus聽	Organ Region: Superior Frontal Gyrus聽	Organ Region: Superior Frontal Gyrus聽	Organ Region: Superior Frontal Gyrus聽	Organ Region: Superior Frontal Gyrus聽	Organ Region: Superior Frontal Gyrus聽	Organ Region: Superior Frontal Gyrus聽	Organ Region: Superior Frontal Gyrus聽	Organ Region: Superior Frontal Gyrus聽	Organ Region: Superior Frontal Gyrus聽	Organ Region: Superior Frontal Gyrus聽	Organ Region: Superior Frontal Gyrus聽	Organ Region: Superior Frontal Gyrus聽	Organ Region: Superior Frontal Gyrus聽	Organ Region: Superior Frontal Gyrus聽	organ region: Superior Frontal Gyrus聽	organ region: Superior Frontal Gyrus聽	organ region: Superior Frontal Gyrus聽	organ region: Superior Frontal Gyrus聽	organ region: Superior Frontal Gyrus聽
!Sample_characteristics_ch1	Cell Type: layer III neurons聽	Cell Type: layer III neurons聽	Cell Type: layer III neurons聽	Cell Type: layer III neurons聽	Cell Type: layer III neurons聽	Cell Type: layer III neurons聽	Cell Type: layer III neurons聽	Cell Type: layer III neurons聽	Cell Type: layer III neurons聽	Cell Type: layer III neurons聽	Cell Type: layer III neurons聽	Cell Type: pyramidal neuron聽	Cell Type: pyramidal neuron聽	Cell Type: pyramidal neuron聽	Cell Type: pyramidal neuron聽	Cell Type: pyramidal neuron聽	Cell Type: pyramidal neuron聽	Cell Type: pyramidal neuron聽	Cell Type: pyramidal neuron聽	Cell Type: pyramidal neuron聽	Cell Type: pyramidal neuron聽	Cell Type: pyramidal neuron聽	Cell Type: pyramidal neuron聽	Cell Type: pyramidal neuron聽	Cell Type: pyramidal neuron聽	Cell Type: pyramidal neuron聽	Cell Type: pyramidal neuron聽	Cell Type: pyramidal neuron聽	Cell Type: pyramidal neuron聽	cell type: pyramidal neuron聽	cell type: pyramidal neuron聽	cell type: pyramidal neuron聽	cell type: pyramidal neuron聽	cell type: layer III neurons聽
!Sample_characteristics_ch1	Ethnicity: Caucasian聽	Ethnicity: Caucasian聽	Ethnicity: Caucasian聽	Ethnicity: Caucasian聽	Ethnicity: Caucasian聽	Ethnicity: Caucasian聽	Ethnicity: Caucasian聽	Ethnicity: Caucasian聽	Ethnicity: Caucasian聽	Ethnicity: Caucasian聽	Ethnicity: Caucasian聽	Ethnicity: unknown聽	Ethnicity: unknown聽	Ethnicity: unknown聽	Ethnicity: unknown聽	Ethnicity: unknown聽	Ethnicity: unknown聽	Ethnicity: unknown聽	Ethnicity: unknown聽	Ethnicity: unknown聽	Ethnicity: unknown聽	Ethnicity: unknown聽	Ethnicity: unknown聽	Ethnicity: unknown聽	Ethnicity: unknown聽	Ethnicity: unknown聽	Ethnicity: unknown聽	Ethnicity: unknown聽	Ethnicity: unknown聽	ethnicity: unknown聽	ethnicity: unknown聽	ethnicity: unknown聽	ethnicity: unknown聽	ethnicity: Caucasian聽
!Sample_characteristics_ch1	Developmental Stage: Adult聽	Developmental Stage: Adult聽	Developmental Stage: Adult聽	Developmental Stage: Adult聽	Developmental Stage: Adult聽	Developmental Stage: Adult聽	Developmental Stage: Adult聽	Developmental Stage: Adult聽	Developmental Stage: Adult聽	Developmental Stage: Adult聽	Developmental Stage: Adult聽	Developmental Stage: Adult聽	Developmental Stage: Adult聽	Developmental Stage: Adult聽	Developmental Stage: Adult聽	Developmental Stage: Adult聽	Developmental Stage: Adult聽	Developmental Stage: Adult聽	Developmental Stage: Adult聽	Developmental Stage: Adult聽	Developmental Stage: Adult聽	Developmental Stage: Adult聽	Developmental Stage: Adult聽	Developmental Stage: Adult聽	Developmental Stage: Adult聽	Developmental Stage: Adult聽	Developmental Stage: Adult聽	Developmental Stage: Adult聽	Developmental Stage: Adult聽	developmental stage: Adult聽	developmental stage: Adult聽	developmental stage: Adult聽	developmental stage: Adult聽	developmental stage: Adult聽
!Sample_characteristics_ch1	Disease State: normal聽	Disease State: normal聽	Disease State: normal聽	Disease State: normal聽	Disease State: normal聽	Disease State: normal聽	Disease State: normal聽	Disease State: normal聽	Disease State: normal聽	Disease State: normal聽	Disease State: normal聽	Disease State: Alzheimer's Disease聽	Disease State: Alzheimer's Disease聽	Disease State: Alzheimer's Disease聽	Disease State: Alzheimer's Disease聽	Disease State: Alzheimer's Disease聽	Disease State: Alzheimer's Disease聽	Disease State: Alzheimer's Disease聽	Disease State: Alzheimer's Disease聽	Disease State: Alzheimer's Disease聽	Disease State: Alzheimer's Disease聽	Disease State: Alzheimer's Disease聽	Disease State: Alzheimer's Disease聽	Disease State: Alzheimer's Disease聽	Disease State: Alzheimer's Disease聽	Disease State: Alzheimer's Disease聽	Disease State: Alzheimer's Disease聽	Disease State: Alzheimer's Disease聽	Disease State: Alzheimer's Disease聽	disease state: Alzheimer's Disease聽	disease state: Alzheimer's Disease聽	disease state: Alzheimer's Disease聽	disease state: Alzheimer's Disease聽	disease state: Alzheimer's Disease聽
!Sample_characteristics_ch1	Sex: male聽	Sex: female聽	Sex: female聽	Sex: female聽	Sex: female聽	Sex: male聽	Sex: male聽	Sex: male聽	Sex: male聽	Sex: male聽	Sex: male聽	Sex: female聽	Sex: male聽	Sex: male聽	Sex: male聽	Sex: male聽	Sex: male聽	Sex: male聽	Sex: female聽	Sex: male聽	Sex: female聽	Sex: female聽	Sex: female聽	Sex: female聽	Sex: female聽	Sex: female聽	Sex: male聽	Sex: male聽	Sex: female聽	sex: male聽	sex: male聽	sex: male聽	sex: male聽	sex: female聽
!Sample_characteristics_ch1	Genetic Variation: None聽	Genetic Variation: None聽	Genetic Variation: None聽	Genetic Variation: None聽	Genetic Variation: None聽	Genetic Variation: None聽	Genetic Variation: None聽	Genetic Variation: None聽	Genetic Variation: None聽	Genetic Variation: None聽	Genetic Variation: None聽	Genetic Variation: None聽	Genetic Variation: None聽	Genetic Variation: None聽	Genetic Variation: None聽	Genetic Variation: None聽	Genetic Variation: None聽	Genetic Variation: None聽	Genetic Variation: None聽	Genetic Variation: None聽	Genetic Variation: None聽	Genetic Variation: None聽	Genetic Variation: None聽	Genetic Variation: None聽	Genetic Variation: None聽	Genetic Variation: None聽	Genetic Variation: None聽	Genetic Variation: None聽	Genetic Variation: None聽	genetic variation: None聽	genetic variation: None聽	genetic variation: None聽	genetic variation: None聽	genetic variation: None聽
!Sample_characteristics_ch1	Age: 79 years	Age: 88 years	Age: 82 years	Age: 73 years	Age: 102 years	Age: 63 years	Age: 79 years	Age: 76 years	Age: 83 years	Age: 69 years	Age: 78 years	Age: 73 years	Age: 81 years	Age: 72 years	Age: 75 years	Age: 78 years	Age: 75 years	Age: 87 years	Age: 95 years	Age: 68 years	Age: 95 years	Age: 70.8 years	Age: 85 years	Age: 83 years	Age: 77 years	Age: 83 years	Age: 68 years	Age: 79 years	Age: 82 years	age: 80 years	age: 88 years	age: 74 years	age: 72 years	age: 80 years
!Sample_molecule_ch1	total RNA	total RNA	total RNA	total RNA	total RNA	total RNA	total RNA	total RNA	total RNA	total RNA	total RNA	total RNA	total RNA	total RNA	total RNA	total RNA	total RNA	total RNA	total RNA	total RNA	total RNA	total RNA	total RNA	total RNA	total RNA	total RNA	total RNA	total RNA	total RNA	total RNA	total RNA	total RNA	total RNA	total RNA
!Sample_extract_protocol_ch1												Arcturus PicoPure	Arcturus PicoPure	Arcturus PicoPure	Arcturus PicoPure	Arcturus PicoPure	Arcturus PicoPure	Arcturus PicoPure	Arcturus PicoPure	Arcturus PicoPure	Arcturus PicoPure	Arcturus PicoPure	Arcturus PicoPure	Arcturus PicoPure	Arcturus PicoPure	Arcturus PicoPure	Arcturus PicoPure	Arcturus PicoPure	Arcturus PicoPure	Arcturus PicoPure	Arcturus PicoPure	Arcturus PicoPure	Arcturus PicoPure	Arcturus PicoPure
!Sample_label_ch1												biotin	biotin	biotin	biotin	biotin	biotin	biotin	biotin	biotin	biotin	biotin	biotin	biotin	biotin	biotin	biotin	biotin	biotin	biotin	biotin	biotin	biotin	biotin
!Sample_label_protocol_ch1												Affymetrix double-round expression profiling	Affymetrix double-round expression profiling	Affymetrix double-round expression profiling	Affymetrix double-round expression profiling	Affymetrix double-round expression profiling	Affymetrix double-round expression profiling	Affymetrix double-round expression profiling	Affymetrix double-round expression profiling	Affymetrix double-round expression profiling	Affymetrix double-round expression profiling	Affymetrix double-round expression profiling	Affymetrix double-round expression profiling	Affymetrix double-round expression profiling	Affymetrix double-round expression profiling	Affymetrix double-round expression profiling	Affymetrix double-round expression profiling	Affymetrix double-round expression profiling	Affymetrix double-round expression profiling	Affymetrix double-round expression profiling	Affymetrix double-round expression profiling	Affymetrix double-round expression profiling	Affymetrix double-round expression profiling	Affymetrix double-round expression profiling
!Sample_taxid_ch1	9606	9606	9606	9606	9606	9606	9606	9606	9606	9606	9606	9606	9606	9606	9606	9606	9606	9606	9606	9606	9606	9606	9606	9606	9606	9606	9606	9606	9606	9606	9606	9606	9606	9606
!Sample_hyb_protocol												Affymetrix's manufacturer's protocol: hybridization onto Affymetrix Human Genome U133 Plus 2.0 array	Affymetrix's manufacturer's protocol: hybridization onto Affymetrix Human Genome U133 Plus 2.0 array	Affymetrix's manufacturer's protocol: hybridization onto Affymetrix Human Genome U133 Plus 2.0 array	Affymetrix's manufacturer's protocol: hybridization onto Affymetrix Human Genome U133 Plus 2.0 array	Affymetrix's manufacturer's protocol: hybridization onto Affymetrix Human Genome U133 Plus 2.0 array	Affymetrix's manufacturer's protocol: hybridization onto Affymetrix Human Genome U133 Plus 2.0 array	Affymetrix's manufacturer's protocol: hybridization onto Affymetrix Human Genome U133 Plus 2.0 array	Affymetrix's manufacturer's protocol: hybridization onto Affymetrix Human Genome U133 Plus 2.0 array	Affymetrix's manufacturer's protocol: hybridization onto Affymetrix Human Genome U133 Plus 2.0 array	Affymetrix's manufacturer's protocol: hybridization onto Affymetrix Human Genome U133 Plus 2.0 array	Affymetrix's manufacturer's protocol: hybridization onto Affymetrix Human Genome U133 Plus 2.0 array	Affymetrix's manufacturer's protocol: hybridization onto Affymetrix Human Genome U133 Plus 2.0 array	Affymetrix's manufacturer's protocol: hybridization onto Affymetrix Human Genome U133 Plus 2.0 array	Affymetrix's manufacturer's protocol: hybridization onto Affymetrix Human Genome U133 Plus 2.0 array	Affymetrix's manufacturer's protocol: hybridization onto Affymetrix Human Genome U133 Plus 2.0 array	Affymetrix's manufacturer's protocol: hybridization onto Affymetrix Human Genome U133 Plus 2.0 array	Affymetrix's manufacturer's protocol: hybridization onto Affymetrix Human Genome U133 Plus 2.0 array	Affymetrix's manufacturer's protocol: hybridization onto Affymetrix Human Genome U133 Plus 2.0 array	Affymetrix's manufacturer's protocol: hybridization onto Affymetrix Human Genome U133 Plus 2.0 array	Affymetrix's manufacturer's protocol: hybridization onto Affymetrix Human Genome U133 Plus 2.0 array	Affymetrix's manufacturer's protocol: hybridization onto Affymetrix Human Genome U133 Plus 2.0 array	Affymetrix's manufacturer's protocol: hybridization onto Affymetrix Human Genome U133 Plus 2.0 array	Affymetrix's manufacturer's protocol: hybridization onto Affymetrix Human Genome U133 Plus 2.0 array
!Sample_scan_protocol												Affymetrix GCOS	Affymetrix GCOS	Affymetrix GCOS	Affymetrix GCOS	Affymetrix GCOS	Affymetrix GCOS	Affymetrix GCOS	Affymetrix GCOS	Affymetrix GCOS	Affymetrix GCOS	Affymetrix GCOS	Affymetrix GCOS	Affymetrix GCOS	Affymetrix GCOS	Affymetrix GCOS	Affymetrix GCOS	Affymetrix GCOS	Affymetrix GCOS	Affymetrix GCOS	Affymetrix GCOS	Affymetrix GCOS	Affymetrix GCOS	Affymetrix GCOS
!Sample_description	arrayconsortium.tgen.org::biosample.435038	arrayconsortium.tgen.org::biosample.435053	arrayconsortium.tgen.org::biosample.435067	arrayconsortium.tgen.org::biosample.435081	arrayconsortium.tgen.org::biosample.435095	arrayconsortium.tgen.org::biosample.435109	arrayconsortium.tgen.org::biosample.435123	arrayconsortium.tgen.org::biosample.435137	arrayconsortium.tgen.org::biosample.435151	arrayconsortium.tgen.org::biosample.435165	arrayconsortium.tgen.org::biosample.435179	arrayconsortium.tgen.org::biosample.458387	arrayconsortium.tgen.org::biosample.458416	arrayconsortium.tgen.org::biosample.458444	arrayconsortium.tgen.org::biosample.458491	arrayconsortium.tgen.org::biosample.458519	arrayconsortium.tgen.org::biosample.458548	arrayconsortium.tgen.org::biosample.458576	arrayconsortium.tgen.org::biosample.458605	arrayconsortium.tgen.org::biosample.458633	arrayconsortium.tgen.org::biosample.458661	arrayconsortium.tgen.org::biosample.458690	arrayconsortium.tgen.org::biosample.458718	arrayconsortium.tgen.org::biosample.458746	arrayconsortium.tgen.org::biosample.458774	arrayconsortium.tgen.org::biosample.458802	arrayconsortium.tgen.org::biosample.458831	arrayconsortium.tgen.org::biosample.458859	arrayconsortium.tgen.org::biosample.458887	arrayconsortium.tgen.org::biosample.458915	arrayconsortium.tgen.org::biosample.458944	arrayconsortium.tgen.org::biosample.458972	arrayconsortium.tgen.org::biosample.459000	arrayconsortium.tgen.org::biosample.568723
!Sample_description	AD control	AD control	AD control	AD control	AD control	AD control	AD control	AD control	AD control	AD control	AD control	cortical layer III neurons	cortical layer III neurons	cortical layer III neurons	cortical layer III neurons	cortical layer III neurons	cortical layer III neurons	cortical layer III neurons	cortical layer III neurons	cortical layer III neurons	cortical layer III neurons	cortical layer III neurons	cortical layer III neurons	cortical layer III neurons	cortical layer III neurons	cortical layer III neurons	cortical layer III neurons	cortical layer III neurons	cortical layer III neurons	cortical layer III neurons	cortical layer III neurons	cortical layer III neurons	cortical layer III neurons	cortical layer III neurons
!Sample_data_processing												MAS5.0; target scaling to 150	MAS5.0; target scaling to 150	MAS5.0; target scaling to 150	MAS5.0; target scaling to 150	MAS5.0; target scaling to 150	MAS5.0; target scaling to 150	MAS5.0; target scaling to 150	MAS5.0; target scaling to 150	MAS5.0; target scaling to 150	MAS5.0; target scaling to 150	MAS5.0; target scaling to 150	MAS5.0; target scaling to 150	MAS5.0; target scaling to 150	MAS5.0; target scaling to 150	MAS5.0; target scaling to 150	MAS5.0; target scaling to 150	MAS5.0; target scaling to 150	MAS5.0; target scaling to 150	MAS5.0; target scaling to 150	MAS5.0; target scaling to 150	MAS5.0; target scaling to 150	MAS5.0; target scaling to 150	MAS5.0; target scaling to 150
!Sample_platform_id	GPL570	GPL570	GPL570	GPL570	GPL570	GPL570	GPL570	GPL570	GPL570	GPL570	GPL570	GPL570	GPL570	GPL570	GPL570	GPL570	GPL570	GPL570	GPL570	GPL570	GPL570	GPL570	GPL570	GPL570	GPL570	GPL570	GPL570	GPL570	GPL570	GPL570	GPL570	GPL570	GPL570	GPL570
!Sample_contact_name	Winnie,,Liang	Winnie,,Liang	Winnie,,Liang	Winnie,,Liang	Winnie,,Liang	Winnie,,Liang	Winnie,,Liang	Winnie,,Liang	Winnie,,Liang	Winnie,,Liang	Winnie,,Liang	Winnie,,Liang	Winnie,,Liang	Winnie,,Liang	Winnie,,Liang	Winnie,,Liang	Winnie,,Liang	Winnie,,Liang	Winnie,,Liang	Winnie,,Liang	Winnie,,Liang	Winnie,,Liang	Winnie,,Liang	Winnie,,Liang	Winnie,,Liang	Winnie,,Liang	Winnie,,Liang	Winnie,,Liang	Winnie,,Liang	Winnie,,Liang	Winnie,,Liang	Winnie,,Liang	Winnie,,Liang	Winnie,,Liang
!Sample_contact_email	wliang@tgen.org	wliang@tgen.org	wliang@tgen.org	wliang@tgen.org	wliang@tgen.org	wliang@tgen.org	wliang@tgen.org	wliang@tgen.org	wliang@tgen.org	wliang@tgen.org	wliang@tgen.org	wliang@tgen.org	wliang@tgen.org	wliang@tgen.org	wliang@tgen.org	wliang@tgen.org	wliang@tgen.org	wliang@tgen.org	wliang@tgen.org	wliang@tgen.org	wliang@tgen.org	wliang@tgen.org	wliang@tgen.org	wliang@tgen.org	wliang@tgen.org	wliang@tgen.org	wliang@tgen.org	wliang@tgen.org	wliang@tgen.org	wliang@tgen.org	wliang@tgen.org	wliang@tgen.org	wliang@tgen.org	wliang@tgen.org
!Sample_contact_institute	Translational Genomics	Translational Genomics	Translational Genomics	Translational Genomics	Translational Genomics	Translational Genomics	Translational Genomics	Translational Genomics	Translational Genomics	Translational Genomics	Translational Genomics	Translational Genomics	Translational Genomics	Translational Genomics	Translational Genomics	Translational Genomics	Translational Genomics	Translational Genomics	Translational Genomics	Translational Genomics	Translational Genomics	Translational Genomics	Translational Genomics	Translational Genomics	Translational Genomics	Translational Genomics	Translational Genomics	Translational Genomics	Translational Genomics	Translational Genomics	Translational Genomics	Translational Genomics	Translational Genomics	Translational Genomics
!Sample_contact_address	445 N. Fifth Street	445 N. Fifth Street	445 N. Fifth Street	445 N. Fifth Street	445 N. Fifth Street	445 N. Fifth Street	445 N. Fifth Street	445 N. Fifth Street	445 N. Fifth Street	445 N. Fifth Street	445 N. Fifth Street	445 N. Fifth Street	445 N. Fifth Street	445 N. Fifth Street	445 N. Fifth Street	445 N. Fifth Street	445 N. Fifth Street	445 N. Fifth Street	445 N. Fifth Street	445 N. Fifth Street	445 N. Fifth Street	445 N. Fifth Street	445 N. Fifth Street	445 N. Fifth Street	445 N. Fifth Street	445 N. Fifth Street	445 N. Fifth Street	445 N. Fifth Street	445 N. Fifth Street	445 N. Fifth Street	445 N. Fifth Street	445 N. Fifth Street	445 N. Fifth Street	445 N. Fifth Street
!Sample_contact_city	Phoenix	Phoenix	Phoenix	Phoenix	Phoenix	Phoenix	Phoenix	Phoenix	Phoenix	Phoenix	Phoenix	Phoenix	Phoenix	Phoenix	Phoenix	Phoenix	Phoenix	Phoenix	Phoenix	Phoenix	Phoenix	Phoenix	Phoenix	Phoenix	Phoenix	Phoenix	Phoenix	Phoenix	Phoenix	Phoenix	Phoenix	Phoenix	Phoenix	Phoenix
!Sample_contact_state	AZ	AZ	AZ	AZ	AZ	AZ	AZ	AZ	AZ	AZ	AZ	AZ	AZ	AZ	AZ	AZ	AZ	AZ	AZ	AZ	AZ	AZ	AZ	AZ	AZ	AZ	AZ	AZ	AZ	AZ	AZ	AZ	AZ	AZ
!Sample_contact_zip/postal_code	85012	85012	85012	85012	85012	85012	85012	85012	85012	85012	85012	85012	85012	85012	85012	85012	85012	85012	85012	85012	85012	85012	85012	85012	85012	85012	85012	85012	85012	85012	85012	85012	85012	85012
!Sample_contact_country	USA	USA	USA	USA	USA	USA	USA	USA	USA	USA	USA	USA	USA	USA	USA	USA	USA	USA	USA	USA	USA	USA	USA	USA	USA	USA	USA	USA	USA	USA	USA	USA	USA	USA
!Sample_supplementary_file	ftp://ftp.ncbi.nlm.nih.gov/geo/samples/GSM119nnn/GSM119666/suppl/GSM119666.CEL.gz	ftp://ftp.ncbi.nlm.nih.gov/geo/samples/GSM119nnn/GSM119667/suppl/GSM119667.CEL.gz	ftp://ftp.ncbi.nlm.nih.gov/geo/samples/GSM119nnn/GSM119668/suppl/GSM119668.CEL.gz	ftp://ftp.ncbi.nlm.nih.gov/geo/samples/GSM119nnn/GSM119669/suppl/GSM119669.CEL.gz	ftp://ftp.ncbi.nlm.nih.gov/geo/samples/GSM119nnn/GSM119670/suppl/GSM119670.CEL.gz	ftp://ftp.ncbi.nlm.nih.gov/geo/samples/GSM119nnn/GSM119671/suppl/GSM119671.CEL.gz	ftp://ftp.ncbi.nlm.nih.gov/geo/samples/GSM119nnn/GSM119672/suppl/GSM119672.CEL.gz	ftp://ftp.ncbi.nlm.nih.gov/geo/samples/GSM119nnn/GSM119673/suppl/GSM119673.CEL.gz	ftp://ftp.ncbi.nlm.nih.gov/geo/samples/GSM119nnn/GSM119674/suppl/GSM119674.CEL.gz	ftp://ftp.ncbi.nlm.nih.gov/geo/samples/GSM119nnn/GSM119675/suppl/GSM119675.CEL.gz	ftp://ftp.ncbi.nlm.nih.gov/geo/samples/GSM119nnn/GSM119676/suppl/GSM119676.CEL.gz	ftp://ftp.ncbi.nlm.nih.gov/geo/samples/GSM238nnn/GSM238842/suppl/GSM238842.CEL.gz	ftp://ftp.ncbi.nlm.nih.gov/geo/samples/GSM238nnn/GSM238843/suppl/GSM238843.CEL.gz	ftp://ftp.ncbi.nlm.nih.gov/geo/samples/GSM238nnn/GSM238844/suppl/GSM238844.CEL.gz	ftp://ftp.ncbi.nlm.nih.gov/geo/samples/GSM238nnn/GSM238845/suppl/GSM238845.CEL.gz	ftp://ftp.ncbi.nlm.nih.gov/geo/samples/GSM238nnn/GSM238846/suppl/GSM238846.CEL.gz	ftp://ftp.ncbi.nlm.nih.gov/geo/samples/GSM238nnn/GSM238847/suppl/GSM238847.CEL.gz	ftp://ftp.ncbi.nlm.nih.gov/geo/samples/GSM238nnn/GSM238848/suppl/GSM238848.CEL.gz	ftp://ftp.ncbi.nlm.nih.gov/geo/samples/GSM238nnn/GSM238851/suppl/GSM238851.CEL.gz	ftp://ftp.ncbi.nlm.nih.gov/geo/samples/GSM238nnn/GSM238854/suppl/GSM238854.CEL.gz	ftp://ftp.ncbi.nlm.nih.gov/geo/samples/GSM238nnn/GSM238855/suppl/GSM238855.CEL.gz	ftp://ftp.ncbi.nlm.nih.gov/geo/samples/GSM238nnn/GSM238856/suppl/GSM238856.CEL.gz	ftp://ftp.ncbi.nlm.nih.gov/geo/samples/GSM238nnn/GSM238857/suppl/GSM238857.CEL.gz	ftp://ftp.ncbi.nlm.nih.gov/geo/samples/GSM238nnn/GSM238858/suppl/GSM238858.CEL.gz	ftp://ftp.ncbi.nlm.nih.gov/geo/samples/GSM238nnn/GSM238860/suppl/GSM238860.CEL.gz	ftp://ftp.ncbi.nlm.nih.gov/geo/samples/GSM238nnn/GSM238861/suppl/GSM238861.CEL.gz	ftp://ftp.ncbi.nlm.nih.gov/geo/samples/GSM238nnn/GSM238862/suppl/GSM238862.CEL.gz	ftp://ftp.ncbi.nlm.nih.gov/geo/samples/GSM238nnn/GSM238863/suppl/GSM238863.CEL.gz	ftp://ftp.ncbi.nlm.nih.gov/geo/samples/GSM238nnn/GSM238864/suppl/GSM238864.CEL.gz	ftp://ftp.ncbi.nlm.nih.gov/geo/samples/GSM238nnn/GSM238865/suppl/GSM238865.CEL.gz	ftp://ftp.ncbi.nlm.nih.gov/geo/samples/GSM238nnn/GSM238867/suppl/GSM238867.CEL.gz	ftp://ftp.ncbi.nlm.nih.gov/geo/samples/GSM238nnn/GSM238868/suppl/GSM238868.CEL.gz	ftp://ftp.ncbi.nlm.nih.gov/geo/samples/GSM238nnn/GSM238870/suppl/GSM238870.CEL.gz	ftp://ftp.ncbi.nlm.nih.gov/geo/samples/GSM238nnn/GSM238871/suppl/GSM238871.CEL.gz
!Sample_supplementary_file												ftp://ftp.ncbi.nlm.nih.gov/geo/samples/GSM238nnn/GSM238842/suppl/GSM238842.CHP.gz	ftp://ftp.ncbi.nlm.nih.gov/geo/samples/GSM238nnn/GSM238843/suppl/GSM238843.CHP.gz	ftp://ftp.ncbi.nlm.nih.gov/geo/samples/GSM238nnn/GSM238844/suppl/GSM238844.CHP.gz	ftp://ftp.ncbi.nlm.nih.gov/geo/samples/GSM238nnn/GSM238845/suppl/GSM238845.CHP.gz	ftp://ftp.ncbi.nlm.nih.gov/geo/samples/GSM238nnn/GSM238846/suppl/GSM238846.CHP.gz	ftp://ftp.ncbi.nlm.nih.gov/geo/samples/GSM238nnn/GSM238847/suppl/GSM238847.CHP.gz	ftp://ftp.ncbi.nlm.nih.gov/geo/samples/GSM238nnn/GSM238848/suppl/GSM238848.CHP.gz	ftp://ftp.ncbi.nlm.nih.gov/geo/samples/GSM238nnn/GSM238851/suppl/GSM238851.CHP.gz	ftp://ftp.ncbi.nlm.nih.gov/geo/samples/GSM238nnn/GSM238854/suppl/GSM238854.CHP.gz	ftp://ftp.ncbi.nlm.nih.gov/geo/samples/GSM238nnn/GSM238855/suppl/GSM238855.CHP.gz	ftp://ftp.ncbi.nlm.nih.gov/geo/samples/GSM238nnn/GSM238856/suppl/GSM238856.CHP.gz	ftp://ftp.ncbi.nlm.nih.gov/geo/samples/GSM238nnn/GSM238857/suppl/GSM238857.CHP.gz	ftp://ftp.ncbi.nlm.nih.gov/geo/samples/GSM238nnn/GSM238858/suppl/GSM238858.CHP.gz	ftp://ftp.ncbi.nlm.nih.gov/geo/samples/GSM238nnn/GSM238860/suppl/GSM238860.CHP.gz	ftp://ftp.ncbi.nlm.nih.gov/geo/samples/GSM238nnn/GSM238861/suppl/GSM238861.CHP.gz	ftp://ftp.ncbi.nlm.nih.gov/geo/samples/GSM238nnn/GSM238862/suppl/GSM238862.CHP.gz	ftp://ftp.ncbi.nlm.nih.gov/geo/samples/GSM238nnn/GSM238863/suppl/GSM238863.CHP.gz	ftp://ftp.ncbi.nlm.nih.gov/geo/samples/GSM238nnn/GSM238864/suppl/GSM238864.CHP.gz	ftp://ftp.ncbi.nlm.nih.gov/geo/samples/GSM238nnn/GSM238865/suppl/GSM238865.CHP.gz	ftp://ftp.ncbi.nlm.nih.gov/geo/samples/GSM238nnn/GSM238867/suppl/GSM238867.CHP.gz	ftp://ftp.ncbi.nlm.nih.gov/geo/samples/GSM238nnn/GSM238868/suppl/GSM238868.CHP.gz	ftp://ftp.ncbi.nlm.nih.gov/geo/samples/GSM238nnn/GSM238870/suppl/GSM238870.CHP.gz	ftp://ftp.ncbi.nlm.nih.gov/geo/samples/GSM238nnn/GSM238871/suppl/GSM238871.CHP.gz
!Sample_data_row_count	54675	54675	54675	54675	54675	54675	54675	54675	54675	54675	54675	54675	54675	54675	54675	54675	54675	54675	54675	54675	54675	54675	54675	54675	54675	54675	54675	54675	54675	54675	54675	54675	54675	54675
!Sample_relation	Reanalyzed by: GSE64985	Reanalyzed by: GSE64985	Reanalyzed by: GSE64985	Reanalyzed by: GSE64985	Reanalyzed by: GSE64985	Reanalyzed by: GSE64985	Reanalyzed by: GSE64985	Reanalyzed by: GSE64985	Reanalyzed by: GSE64985	Reanalyzed by: GSE64985	Reanalyzed by: GSE64985	Reanalyzed by: GSE64985	Reanalyzed by: GSE64985	Reanalyzed by: GSE64985	Reanalyzed by: GSE64985	Reanalyzed by: GSE64985	Reanalyzed by: GSE64985	Reanalyzed by: GSE64985	Reanalyzed by: GSE64985	Reanalyzed by: GSE64985	Reanalyzed by: GSE64985	Reanalyzed by: GSE64985	Reanalyzed by: GSE64985	Reanalyzed by: GSE64985	Reanalyzed by: GSE64985	Reanalyzed by: GSE64985	Reanalyzed by: GSE64985	Reanalyzed by: GSE64985	Reanalyzed by: GSE64985	Reanalyzed by: GSE64985	Reanalyzed by: GSE64985	Reanalyzed by: GSE64985	Reanalyzed by: GSE64985	Reanalyzed by: GSE64985
!Sample_relation	Reanalyzed by: GSE119087	Reanalyzed by: GSE119087	Reanalyzed by: GSE119087	Reanalyzed by: GSE119087	Reanalyzed by: GSE119087	Reanalyzed by: GSE119087	Reanalyzed by: GSE119087	Reanalyzed by: GSE119087	Reanalyzed by: GSE119087	Reanalyzed by: GSE119087	Reanalyzed by: GSE119087	Reanalyzed by: GSE119087	Reanalyzed by: GSE119087	Reanalyzed by: GSE119087	Reanalyzed by: GSE119087	Reanalyzed by: GSE119087	Reanalyzed by: GSE119087	Reanalyzed by: GSE119087	Reanalyzed by: GSE119087	Reanalyzed by: GSE119087	Reanalyzed by: GSE119087	Reanalyzed by: GSE119087	Reanalyzed by: GSE119087	Reanalyzed by: GSE119087	Reanalyzed by: GSE119087	Reanalyzed by: GSE119087	Reanalyzed by: GSE119087	Reanalyzed by: GSE119087	Reanalyzed by: GSE119087	Reanalyzed by: GSE119087	Reanalyzed by: GSE119087	Reanalyzed by: GSE119087	Reanalyzed by: GSE119087	Reanalyzed by: GSE119087
!Sample_relation	Reanalyzed by: GSE133349	Reanalyzed by: GSE133349	Reanalyzed by: GSE133349	Reanalyzed by: GSE133349	Reanalyzed by: GSE133349	Reanalyzed by: GSE133349	Reanalyzed by: GSE133349	Reanalyzed by: GSE133349	Reanalyzed by: GSE133349	Reanalyzed by: GSE133349	Reanalyzed by: GSE133349	Reanalyzed by: GSE133349	Reanalyzed by: GSE133349	Reanalyzed by: GSE133349	Reanalyzed by: GSE133349	Reanalyzed by: GSE133349	Reanalyzed by: GSE133349	Reanalyzed by: GSE133349	Reanalyzed by: GSE133349	Reanalyzed by: GSE133349	Reanalyzed by: GSE133349	Reanalyzed by: GSE133349	Reanalyzed by: GSE133349	Reanalyzed by: GSE133349	Reanalyzed by: GSE133349	Reanalyzed by: GSE133349	Reanalyzed by: GSE133349	Reanalyzed by: GSE133349	Reanalyzed by: GSE133349	Reanalyzed by: GSE133349	Reanalyzed by: GSE133349	Reanalyzed by: GSE133349	Reanalyzed by: GSE133349	Reanalyzed by: GSE133349
!series_matrix_table_begin
ID_REF	GSM119666	GSM119667	GSM119668	GSM119669	GSM119670	GSM119671	GSM119672	GSM119673	GSM119674	GSM119675	GSM119676	GSM238842	GSM238843	GSM238844	GSM238845	GSM238846	GSM238847	GSM238848	GSM238851	GSM238854	GSM238855	GSM238856	GSM238857	GSM238858	GSM238860	GSM238861	GSM238862	GSM238863	GSM238864	GSM238865	GSM238867	GSM238868	GSM238870	GSM238871

## Sheet: AD-GSE131617
!Series_title	Genes associated with the progression of neurofibrillary tangles in Alzheimer's disease
!Series_geo_accession	GSE131617
!Series_status	Public on May 24 2019
!Series_submission_date	May 22 2019
!Series_last_update_date	May 12 2020
!Series_pubmed_id	26126179
!Series_pubmed_id	31942999
!Series_web_link	http://dx.doi.org/10.1038/tp.2014.35
!Series_summary	Transcriptome analysis of post-mortem brain tissue specimens from three brain regions (BRs), entorinal, temporal and frontal cortices, of 71 Japanese brain-donor subjects to identify genes relevant to the expansion of neurofibrillary tangles. In total, 213 brain tissue specimens (= 71 subjects 脳 3 BRs) were involved in this study. The spreading of neurofibrillary tangles (NFTs), intraneuronal agg…
!Series_overall_design	We analyzed total RNA of the post-mortem brain tissues from the 71 subjects (36 females, 35 males) using the Affymetrix GeneChip Human Exon 1.0 ST Arrays. All reactions were carried out according to the manufacturer鈥檚 instruction manual (P/N 701880, Rev. 4). Although no techinical replicates for the GeneChip analysis were performed, we attempted to replicate the association of the genes identifie…
!Series_overall_design	[contributor] Japanese Alzheimer鈥檚 Disease Neuroimaging Initiative (J-ADNI)
!Series_type	Expression profiling by array
!Series_contributor	Akinori,,Miyashita
!Series_contributor	Hiroyuki,,Hatsuta
!Series_contributor	Masataka,,Kikuchi
!Series_contributor	Akihiro,,Nakaya
!Series_contributor	Yuko,,Saito
!Series_contributor	Tamao,,Tsukie
!Series_contributor	Norikazu,,Hara
!Series_contributor	Soichi,,Ogishima
!Series_contributor	Nobutaka,,Kitamura
!Series_contributor	Kohei,,Akazawa
!Series_contributor	Akiyoshi,,Kakita
!Series_contributor	Hitoshi,,Takahashi
!Series_contributor	Shigeo,,Murayama
!Series_contributor	Yasuo,,Ihara
!Series_contributor	Takeshi,,Ikeuchi
!Series_contributor	Ryozo,,Kuwano
!Series_sample_id	GSM3790983 GSM3790984 GSM3790985 GSM3790986 GSM3790987 GSM3790988 GSM3790989 GSM3790990 GSM3790991 GSM3790992 GSM3790993 GSM3790994 GSM3790995 GSM3790996 GSM3790997 GSM3790998 GSM3790999 GSM3791000 GSM3791001 GSM3791002 GSM3791003 GSM3791004 GSM3791005 GSM3791006 GSM3791007 GSM3791008 GSM3791009 GSM3791010 GSM3791011 GSM3791012 GSM3791013 GSM3791014 GSM3791015 GSM3791016 GSM3791017 GSM3791018 GSM…
!Series_contact_name	Akinori,,Miyashita
!Series_contact_email	miyashi2020@bri.niigata-u.ac.jp
!Series_contact_phone	-2515
!Series_contact_department	Department of Molecular Genetics
!Series_contact_institute	Brain Research Institute, Niigata University
!Series_contact_address	1-757 Asahimachi, Chuo-ku
!Series_contact_city	Niigata
!Series_contact_zip/postal_code	951-8585
!Series_contact_country	Japan
!Series_supplementary_file	ftp://ftp.ncbi.nlm.nih.gov/geo/series/GSE131nnn/GSE131617/suppl/GSE131617_RAW.tar
!Series_supplementary_file	ftp://ftp.ncbi.nlm.nih.gov/geo/series/GSE131nnn/GSE131617/suppl/GSE131617_Subject_info_Miyashita_TranslPsychiatry_2014_Supple_TS8.xlsx
!Series_platform_id	GPL5175
!Series_platform_id	GPL5188
!Series_platform_taxid	9606
!Series_sample_taxid	9606
!Series_relation	BioProject: https://www.ncbi.nlm.nih.gov/bioproject/PRJNA544416
!Sample_title	Braak_NFT_stage_V-VI_subject-01_FC (gene-level)	Braak_NFT_stage_V-VI_subject-02_FC (gene-level)	Braak_NFT_stage_V-VI_subject-03_FC (gene-level)	Braak_NFT_stage_V-VI_subject-04_FC (gene-level)	Braak_NFT_stage_V-VI_subject-05_FC (gene-level)	Braak_NFT_stage_V-VI_subject-06_FC (gene-level)	Braak_NFT_stage_V-VI_subject-07_FC (gene-level)	Braak_NFT_stage_V-VI_subject-08_FC (gene-level)	Braak_NFT_stage_V-VI_subject-09_FC (gene-level)	Braak_NFT_stage_V-VI_subject-10_FC (gene-level)	Braak_NFT_stage_V-VI_subject-11_FC (gene-level)	Braak_NFT_stage_V-VI_subject-12_FC (gene-level)	Braak_NFT_stage_V-VI_subject-13_FC (gene-level)	Braak_NFT_stage_V-VI_subject-14_FC (gene-level)	Braak_NFT_stage_V-VI_subject-15_FC (gene-level)	Braak_NFT_stage_V-VI_subject-16_FC (gene-level)	Braak_NFT_stage_V-VI_subject-17_FC (gene-level)	Braak_NFT_stage_V-VI_subject-18_FC (gene-level)	Braak_NFT_stage_V-VI_subject-19_FC (gene-level)	Braak_NFT_stage_0_subject-01_FC (gene-level)	Braak_NFT_stage_0_subject-02_FC (gene-level)	Braak_NFT_stage_0_subject-03_FC (gene-level)	Braak_NFT_stage_0_subject-04_FC (gene-level)	Braak_NFT_stage_0_subject-05_FC (gene-level)	Braak_NFT_stage_0_subject-06_FC (gene-level)	Braak_NFT_stage_0_subject-07_FC (gene-level)	Braak_NFT_stage_0_subject-08_FC (gene-level)	Braak_NFT_stage_0_subject-09_FC (gene-level)	Braak_NFT_stage_0_subject-10_FC (gene-level)	Braak_NFT_stage_0_subject-11_FC (gene-level)	Braak_NFT_stage_0_subject-12_FC (gene-level)	Braak_NFT_stage_0_subject-13_FC (gene-level)	Braak_NFT_stage_I-II_subject-01_FC (gene-level)	Braak_NFT_stage_I-II_subject-02_FC (gene-level)	Braak_NFT_stage_I-II_subject-03_FC (gene-level)	Braak_NFT_stage_I-II_subject-04_FC (gene-level)	Braak_NFT_stage_I-II_subject-05_FC (gene-level)	Braak_NFT_stage_I-II_subject-06_FC (gene-level)	Braak_NFT_stage_I-II_subject-07_FC (gene-level)	Braak_NFT_stage_I-II_subject-08_FC (gene-level)	Braak_NFT_stage_I-II_subject-09_FC (gene-level)	Braak_NFT_stage_I-II_subject-10_FC (gene-level)	Braak_NFT_stage_I-II_subject-11_FC (gene-level)	Braak_NFT_stage_I-II_subject-12_FC (gene-level)	Braak_NFT_stage_I-II_subject-13_FC (gene-level)	Braak_NFT_stage_I-II_subject-14_FC (gene-level)	Braak_NFT_stage_I-II_subject-15_FC (gene-level)	Braak_NFT_stage_I-II_subject-16_FC (gene-level)	Braak_NFT_stage_I-II_subject-17_FC (gene-level)
!Sample_geo_accession	GSM3791140	GSM3791143	GSM3791146	GSM3791149	GSM3791152	GSM3791155	GSM3791158	GSM3791161	GSM3791164	GSM3791167	GSM3791170	GSM3791173	GSM3791176	GSM3791179	GSM3791182	GSM3791185	GSM3791188	GSM3791191	GSM3791194	GSM3790984	GSM3790987	GSM3790990	GSM3790993	GSM3790996	GSM3790999	GSM3791002	GSM3791005	GSM3791008	GSM3791011	GSM3791014	GSM3791017	GSM3791020	GSM3791023	GSM3791026	GSM3791029	GSM3791032	GSM3791035	GSM3791038	GSM3791041	GSM3791044	GSM3791047	GSM3791050	GSM3791053	GSM3791056	GSM3791059	GSM3791062	GSM3791065	GSM3791068	GSM3791071
!Sample_status	Public on May 24 2019	Public on May 24 2019	Public on May 24 2019	Public on May 24 2019	Public on May 24 2019	Public on May 24 2019	Public on May 24 2019	Public on May 24 2019	Public on May 24 2019	Public on May 24 2019	Public on May 24 2019	Public on May 24 2019	Public on May 24 2019	Public on May 24 2019	Public on May 24 2019	Public on May 24 2019	Public on May 24 2019	Public on May 24 2019	Public on May 24 2019	Public on May 24 2019	Public on May 24 2019	Public on May 24 2019	Public on May 24 2019	Public on May 24 2019	Public on May 24 2019	Public on May 24 2019	Public on May 24 2019	Public on May 24 2019	Public on May 24 2019	Public on May 24 2019	Public on May 24 2019	Public on May 24 2019	Public on May 24 2019	Public on May 24 2019	Public on May 24 2019	Public on May 24 2019	Public on May 24 2019	Public on May 24 2019	Public on May 24 2019	Public on May 24 2019	Public on May 24 2019	Public on May 24 2019	Public on May 24 2019	Public on May 24 2019	Public on May 24 2019	Public on May 24 2019	Public on May 24 2019	Public on May 24 2019	Public on May 24 2019
!Sample_submission_date	May 22 2019	May 22 2019	May 22 2019	May 22 2019	May 22 2019	May 22 2019	May 22 2019	May 22 2019	May 22 2019	May 22 2019	May 22 2019	May 22 2019	May 22 2019	May 22 2019	May 22 2019	May 22 2019	May 22 2019	May 22 2019	May 22 2019	May 22 2019	May 22 2019	May 22 2019	May 22 2019	May 22 2019	May 22 2019	May 22 2019	May 22 2019	May 22 2019	May 22 2019	May 22 2019	May 22 2019	May 22 2019	May 22 2019	May 22 2019	May 22 2019	May 22 2019	May 22 2019	May 22 2019	May 22 2019	May 22 2019	May 22 2019	May 22 2019	May 22 2019	May 22 2019	May 22 2019	May 22 2019	May 22 2019	May 22 2019	May 22 2019
!Sample_last_update_date	May 25 2019	May 25 2019	May 25 2019	May 25 2019	May 25 2019	May 25 2019	May 25 2019	May 25 2019	May 25 2019	May 25 2019	May 25 2019	May 25 2019	May 25 2019	May 25 2019	May 25 2019	May 25 2019	May 25 2019	May 25 2019	May 25 2019	May 25 2019	May 25 2019	May 25 2019	May 25 2019	May 25 2019	May 25 2019	May 25 2019	May 25 2019	May 25 2019	May 25 2019	May 25 2019	May 25 2019	May 25 2019	May 25 2019	May 25 2019	May 25 2019	May 25 2019	May 25 2019	May 25 2019	May 25 2019	May 25 2019	May 25 2019	May 25 2019	May 25 2019	May 25 2019	May 25 2019	May 25 2019	May 25 2019	May 25 2019	May 25 2019
!Sample_type	RNA	RNA	RNA	RNA	RNA	RNA	RNA	RNA	RNA	RNA	RNA	RNA	RNA	RNA	RNA	RNA	RNA	RNA	RNA	RNA	RNA	RNA	RNA	RNA	RNA	RNA	RNA	RNA	RNA	RNA	RNA	RNA	RNA	RNA	RNA	RNA	RNA	RNA	RNA	RNA	RNA	RNA	RNA	RNA	RNA	RNA	RNA	RNA	RNA
!Sample_channel_count	1	1	1	1	1	1	1	1	1	1	1	1	1	1	1	1	1	1	1	1	1	1	1	1	1	1	1	1	1	1	1	1	1	1	1	1	1	1	1	1	1	1	1	1	1	1	1	1	1
!Sample_source_name_ch1	Braak NFT stage V-VI	Braak NFT stage V-VI	Braak NFT stage V-VI	Braak NFT stage V-VI	Braak NFT stage V-VI	Braak NFT stage V-VI	Braak NFT stage V-VI	Braak NFT stage V-VI	Braak NFT stage V-VI	Braak NFT stage V-VI	Braak NFT stage V-VI	Braak NFT stage V-VI	Braak NFT stage V-VI	Braak NFT stage V-VI	Braak NFT stage V-VI	Braak NFT stage V-VI	Braak NFT stage V-VI	Braak NFT stage V-VI	Braak NFT stage V-VI	Braak NFT stage 0	Braak NFT stage 0	Braak NFT stage 0	Braak NFT stage 0	Braak NFT stage 0	Braak NFT stage 0	Braak NFT stage 0	Braak NFT stage 0	Braak NFT stage 0	Braak NFT stage 0	Braak NFT stage 0	Braak NFT stage 0	Braak NFT stage 0	Braak NFT stage I-II	Braak NFT stage I-II	Braak NFT stage I-II	Braak NFT stage I-II	Braak NFT stage I-II	Braak NFT stage I-II	Braak NFT stage I-II	Braak NFT stage I-II	Braak NFT stage I-II	Braak NFT stage I-II	Braak NFT stage I-II	Braak NFT stage I-II	Braak NFT stage I-II	Braak NFT stage I-II	Braak NFT stage I-II	Braak NFT stage I-II	Braak NFT stage I-II
!Sample_organism_ch1	Homo sapiens	Homo sapiens	Homo sapiens	Homo sapiens	Homo sapiens	Homo sapiens	Homo sapiens	Homo sapiens	Homo sapiens	Homo sapiens	Homo sapiens	Homo sapiens	Homo sapiens	Homo sapiens	Homo sapiens	Homo sapiens	Homo sapiens	Homo sapiens	Homo sapiens	Homo sapiens	Homo sapiens	Homo sapiens	Homo sapiens	Homo sapiens	Homo sapiens	Homo sapiens	Homo sapiens	Homo sapiens	Homo sapiens	Homo sapiens	Homo sapiens	Homo sapiens	Homo sapiens	Homo sapiens	Homo sapiens	Homo sapiens	Homo sapiens	Homo sapiens	Homo sapiens	Homo sapiens	Homo sapiens	Homo sapiens	Homo sapiens	Homo sapiens	Homo sapiens	Homo sapiens	Homo sapiens	Homo sapiens	Homo sapiens
!Sample_characteristics_ch1	subject id: BN_V-VI_01	subject id: BN_V-VI_02	subject id: BN_V-VI_03	subject id: BN_V-VI_04	subject id: BN_V-VI_05	subject id: BN_V-VI_06	subject id: BN_V-VI_07	subject id: BN_V-VI_08	subject id: BN_V-VI_09	subject id: BN_V-VI_10	subject id: BN_V-VI_11	subject id: BN_V-VI_12	subject id: BN_V-VI_13	subject id: BN_V-VI_14	subject id: BN_V-VI_15	subject id: BN_V-VI_16	subject id: BN_V-VI_17	subject id: BN_V-VI_18	subject id: BN_V-VI_19	subject id: BN_0_01	subject id: BN_0_02	subject id: BN_0_03	subject id: BN_0_04	subject id: BN_0_05	subject id: BN_0_06	subject id: BN_0_07	subject id: BN_0_08	subject id: BN_0_09	subject id: BN_0_10	subject id: BN_0_11	subject id: BN_0_12	subject id: BN_0_13	subject id: BN_I-II_01	subject id: BN_I-II_02	subject id: BN_I-II_03	subject id: BN_I-II_04	subject id: BN_I-II_05	subject id: BN_I-II_06	subject id: BN_I-II_07	subject id: BN_I-II_08	subject id: BN_I-II_09	subject id: BN_I-II_10	subject id: BN_I-II_11	subject id: BN_I-II_12	subject id: BN_I-II_13	subject id: BN_I-II_14	subject id: BN_I-II_15	subject id: BN_I-II_16	subject id: BN_I-II_17
!Sample_characteristics_ch1	tissue: brain	tissue: brain	tissue: brain	tissue: brain	tissue: brain	tissue: brain	tissue: brain	tissue: brain	tissue: brain	tissue: brain	tissue: brain	tissue: brain	tissue: brain	tissue: brain	tissue: brain	tissue: brain	tissue: brain	tissue: brain	tissue: brain	tissue: brain	tissue: brain	tissue: brain	tissue: brain	tissue: brain	tissue: brain	tissue: brain	tissue: brain	tissue: brain	tissue: brain	tissue: brain	tissue: brain	tissue: brain	tissue: brain	tissue: brain	tissue: brain	tissue: brain	tissue: brain	tissue: brain	tissue: brain	tissue: brain	tissue: brain	tissue: brain	tissue: brain	tissue: brain	tissue: brain	tissue: brain	tissue: brain	tissue: brain	tissue: brain
!Sample_characteristics_ch1	tissue region: Frontal cortex (FC)	tissue region: Frontal cortex (FC)	tissue region: Frontal cortex (FC)	tissue region: Frontal cortex (FC)	tissue region: Frontal cortex (FC)	tissue region: Frontal cortex (FC)	tissue region: Frontal cortex (FC)	tissue region: Frontal cortex (FC)	tissue region: Frontal cortex (FC)	tissue region: Frontal cortex (FC)	tissue region: Frontal cortex (FC)	tissue region: Frontal cortex (FC)	tissue region: Frontal cortex (FC)	tissue region: Frontal cortex (FC)	tissue region: Frontal cortex (FC)	tissue region: Frontal cortex (FC)	tissue region: Frontal cortex (FC)	tissue region: Frontal cortex (FC)	tissue region: Frontal cortex (FC)	tissue region: Frontal cortex (FC)	tissue region: Frontal cortex (FC)	tissue region: Frontal cortex (FC)	tissue region: Frontal cortex (FC)	tissue region: Frontal cortex (FC)	tissue region: Frontal cortex (FC)	tissue region: Frontal cortex (FC)	tissue region: Frontal cortex (FC)	tissue region: Frontal cortex (FC)	tissue region: Frontal cortex (FC)	tissue region: Frontal cortex (FC)	tissue region: Frontal cortex (FC)	tissue region: Frontal cortex (FC)	tissue region: Frontal cortex (FC)	tissue region: Frontal cortex (FC)	tissue region: Frontal cortex (FC)	tissue region: Frontal cortex (FC)	tissue region: Frontal cortex (FC)	tissue region: Frontal cortex (FC)	tissue region: Frontal cortex (FC)	tissue region: Frontal cortex (FC)	tissue region: Frontal cortex (FC)	tissue region: Frontal cortex (FC)	tissue region: Frontal cortex (FC)	tissue region: Frontal cortex (FC)	tissue region: Frontal cortex (FC)	tissue region: Frontal cortex (FC)	tissue region: Frontal cortex (FC)	tissue region: Frontal cortex (FC)	tissue region: Frontal cortex (FC)
!Sample_characteristics_ch1	Sex: M	Sex: F	Sex: F	Sex: M	Sex: F	Sex: F	Sex: M	Sex: F	Sex: F	Sex: M	Sex: F	Sex: M	Sex: F	Sex: F	Sex: F	Sex: F	Sex: M	Sex: F	Sex: F	Sex: M	Sex: F	Sex: M	Sex: M	Sex: M	Sex: M	Sex: F	Sex: M	Sex: M	Sex: M	Sex: F	Sex: M	Sex: F	Sex: F	Sex: M	Sex: M	Sex: M	Sex: F	Sex: F	Sex: F	Sex: M	Sex: F	Sex: M	Sex: M	Sex: F	Sex: F	Sex: M	Sex: M	Sex: F	Sex: M
!Sample_characteristics_ch1	braak nft stage: V-VI	braak nft stage: V-VI	braak nft stage: V-VI	braak nft stage: V-VI	braak nft stage: V-VI	braak nft stage: V-VI	braak nft stage: V-VI	braak nft stage: V-VI	braak nft stage: V-VI	braak nft stage: V-VI	braak nft stage: V-VI	braak nft stage: V-VI	braak nft stage: V-VI	braak nft stage: V-VI	braak nft stage: V-VI	braak nft stage: V-VI	braak nft stage: V-VI	braak nft stage: V-VI	braak nft stage: V-VI	braak nft stage: 0	braak nft stage: 0	braak nft stage: 0	braak nft stage: 0	braak nft stage: 0	braak nft stage: 0	braak nft stage: 0	braak nft stage: 0	braak nft stage: 0	braak nft stage: 0	braak nft stage: 0	braak nft stage: 0	braak nft stage: 0	braak nft stage: I-II	braak nft stage: I-II	braak nft stage: I-II	braak nft stage: I-II	braak nft stage: I-II	braak nft stage: I-II	braak nft stage: I-II	braak nft stage: I-II	braak nft stage: I-II	braak nft stage: I-II	braak nft stage: I-II	braak nft stage: I-II	braak nft stage: I-II	braak nft stage: I-II	braak nft stage: I-II	braak nft stage: I-II	braak nft stage: I-II
!Sample_treatment_protocol_ch1	Not applied	Not applied	Not applied	Not applied	Not applied	Not applied	Not applied	Not applied	Not applied	Not applied	Not applied	Not applied	Not applied	Not applied	Not applied	Not applied	Not applied	Not applied	Not applied	Not applied	Not applied	Not applied	Not applied	Not applied	Not applied	Not applied	Not applied	Not applied	Not applied	Not applied	Not applied	Not applied	Not applied	Not applied	Not applied	Not applied	Not applied	Not applied	Not applied	Not applied	Not applied	Not applied	Not applied	Not applied	Not applied	Not applied	Not applied	Not applied	Not applied
!Sample_growth_protocol_ch1	Not applied	Not applied	Not applied	Not applied	Not applied	Not applied	Not applied	Not applied	Not applied	Not applied	Not applied	Not applied	Not applied	Not applied	Not applied	Not applied	Not applied	Not applied	Not applied	Not applied	Not applied	Not applied	Not applied	Not applied	Not applied	Not applied	Not applied	Not applied	Not applied	Not applied	Not applied	Not applied	Not applied	Not applied	Not applied	Not applied	Not applied	Not applied	Not applied	Not applied	Not applied	Not applied	Not applied	Not applied	Not applied	Not applied	Not applied	Not applied	Not applied
!Sample_molecule_ch1	total RNA	total RNA	total RNA	total RNA	total RNA	total RNA	total RNA	total RNA	total RNA	total RNA	total RNA	total RNA	total RNA	total RNA	total RNA	total RNA	total RNA	total RNA	total RNA	total RNA	total RNA	total RNA	total RNA	total RNA	total RNA	total RNA	total RNA	total RNA	total RNA	total RNA	total RNA	total RNA	total RNA	total RNA	total RNA	total RNA	total RNA	total RNA	total RNA	total RNA	total RNA	total RNA	total RNA	total RNA	total RNA	total RNA	total RNA	total RNA	total RNA
!Sample_extract_protocol_ch1	Total RNA from brain tissues was extracted with a TRIzol Plus RNA Purification System (Life Technologies, Carlsbad, CA, USA). Genomic DNA was removed through on-column DNase I treatment during the RNA preparation. For determination of the RNA integrity number (1 [totally degraded] to 10 [intact]), a 2100 Bioanalyzer instrument was used with the RNA 6000 Pico Assay (Agilent, Santa Clara, CA, USA).…	Total RNA from brain tissues was extracted with a TRIzol Plus RNA Purification System (Life Technologies, Carlsbad, CA, USA). Genomic DNA was removed through on-column DNase I treatment during the RNA preparation. For determination of the RNA integrity number (1 [totally degraded] to 10 [intact]), a 2100 Bioanalyzer instrument was used with the RNA 6000 Pico Assay (Agilent, Santa Clara, CA, USA).…	Total RNA from brain tissues was extracted with a TRIzol Plus RNA Purification System (Life Technologies, Carlsbad, CA, USA). Genomic DNA was removed through on-column DNase I treatment during the RNA preparation. For determination of the RNA integrity number (1 [totally degraded] to 10 [intact]), a 2100 Bioanalyzer instrument was used with the RNA 6000 Pico Assay (Agilent, Santa Clara, CA, USA).…	Total RNA from brain tissues was extracted with a TRIzol Plus RNA Purification System (Life Technologies, Carlsbad, CA, USA). Genomic DNA was removed through on-column DNase I treatment during the RNA preparation. For determination of the RNA integrity number (1 [totally degraded] to 10 [intact]), a 2100 Bioanalyzer instrument was used with the RNA 6000 Pico Assay (Agilent, Santa Clara, CA, USA).…	Total RNA from brain tissues was extracted with a TRIzol Plus RNA Purification System (Life Technologies, Carlsbad, CA, USA). Genomic DNA was removed through on-column DNase I treatment during the RNA preparation. For determination of the RNA integrity number (1 [totally degraded] to 10 [intact]), a 2100 Bioanalyzer instrument was used with the RNA 6000 Pico Assay (Agilent, Santa Clara, CA, USA).…	Total RNA from brain tissues was extracted with a TRIzol Plus RNA Purification System (Life Technologies, Carlsbad, CA, USA). Genomic DNA was removed through on-column DNase I treatment during the RNA preparation. For determination of the RNA integrity number (1 [totally degraded] to 10 [intact]), a 2100 Bioanalyzer instrument was used with the RNA 6000 Pico Assay (Agilent, Santa Clara, CA, USA).…	Total RNA from brain tissues was extracted with a TRIzol Plus RNA Purification System (Life Technologies, Carlsbad, CA, USA). Genomic DNA was removed through on-column DNase I treatment during the RNA preparation. For determination of the RNA integrity number (1 [totally degraded] to 10 [intact]), a 2100 Bioanalyzer instrument was used with the RNA 6000 Pico Assay (Agilent, Santa Clara, CA, USA).…	Total RNA from brain tissues was extracted with a TRIzol Plus RNA Purification System (Life Technologies, Carlsbad, CA, USA). Genomic DNA was removed through on-column DNase I treatment during the RNA preparation. For determination of the RNA integrity number (1 [totally degraded] to 10 [intact]), a 2100 Bioanalyzer instrument was used with the RNA 6000 Pico Assay (Agilent, Santa Clara, CA, USA).…	Total RNA from brain tissues was extracted with a TRIzol Plus RNA Purification System (Life Technologies, Carlsbad, CA, USA). Genomic DNA was removed through on-column DNase I treatment during the RNA preparation. For determination of the RNA integrity number (1 [totally degraded] to 10 [intact]), a 2100 Bioanalyzer instrument was used with the RNA 6000 Pico Assay (Agilent, Santa Clara, CA, USA).…	Total RNA from brain tissues was extracted with a TRIzol Plus RNA Purification System (Life Technologies, Carlsbad, CA, USA). Genomic DNA was removed through on-column DNase I treatment during the RNA preparation. For determination of the RNA integrity number (1 [totally degraded] to 10 [intact]), a 2100 Bioanalyzer instrument was used with the RNA 6000 Pico Assay (Agilent, Santa Clara, CA, USA).…	Total RNA from brain tissues was extracted with a TRIzol Plus RNA Purification System (Life Technologies, Carlsbad, CA, USA). Genomic DNA was removed through on-column DNase I treatment during the RNA preparation. For determination of the RNA integrity number (1 [totally degraded] to 10 [intact]), a 2100 Bioanalyzer instrument was used with the RNA 6000 Pico Assay (Agilent, Santa Clara, CA, USA).…	Total RNA from brain tissues was extracted with a TRIzol Plus RNA Purification System (Life Technologies, Carlsbad, CA, USA). Genomic DNA was removed through on-column DNase I treatment during the RNA preparation. For determination of the RNA integrity number (1 [totally degraded] to 10 [intact]), a 2100 Bioanalyzer instrument was used with the RNA 6000 Pico Assay (Agilent, Santa Clara, CA, USA).…	Total RNA from brain tissues was extracted with a TRIzol Plus RNA Purification System (Life Technologies, Carlsbad, CA, USA). Genomic DNA was removed through on-column DNase I treatment during the RNA preparation. For determination of the RNA integrity number (1 [totally degraded] to 10 [intact]), a 2100 Bioanalyzer instrument was used with the RNA 6000 Pico Assay (Agilent, Santa Clara, CA, USA).…	Total RNA from brain tissues was extracted with a TRIzol Plus RNA Purification System (Life Technologies, Carlsbad, CA, USA). Genomic DNA was removed through on-column DNase I treatment during the RNA preparation. For determination of the RNA integrity number (1 [totally degraded] to 10 [intact]), a 2100 Bioanalyzer instrument was used with the RNA 6000 Pico Assay (Agilent, Santa Clara, CA, USA).…	Total RNA from brain tissues was extracted with a TRIzol Plus RNA Purification System (Life Technologies, Carlsbad, CA, USA). Genomic DNA was removed through on-column DNase I treatment during the RNA preparation. For determination of the RNA integrity number (1 [totally degraded] to 10 [intact]), a 2100 Bioanalyzer instrument was used with the RNA 6000 Pico Assay (Agilent, Santa Clara, CA, USA).…	Total RNA from brain tissues was extracted with a TRIzol Plus RNA Purification System (Life Technologies, Carlsbad, CA, USA). Genomic DNA was removed through on-column DNase I treatment during the RNA preparation. For determination of the RNA integrity number (1 [totally degraded] to 10 [intact]), a 2100 Bioanalyzer instrument was used with the RNA 6000 Pico Assay (Agilent, Santa Clara, CA, USA).…	Total RNA from brain tissues was extracted with a TRIzol Plus RNA Purification System (Life Technologies, Carlsbad, CA, USA). Genomic DNA was removed through on-column DNase I treatment during the RNA preparation. For determination of the RNA integrity number (1 [totally degraded] to 10 [intact]), a 2100 Bioanalyzer instrument was used with the RNA 6000 Pico Assay (Agilent, Santa Clara, CA, USA).…	Total RNA from brain tissues was extracted with a TRIzol Plus RNA Purification System (Life Technologies, Carlsbad, CA, USA). Genomic DNA was removed through on-column DNase I treatment during the RNA preparation. For determination of the RNA integrity number (1 [totally degraded] to 10 [intact]), a 2100 Bioanalyzer instrument was used with the RNA 6000 Pico Assay (Agilent, Santa Clara, CA, USA).…	Total RNA from brain tissues was extracted with a TRIzol Plus RNA Purification System (Life Technologies, Carlsbad, CA, USA). Genomic DNA was removed through on-column DNase I treatment during the RNA preparation. For determination of the RNA integrity number (1 [totally degraded] to 10 [intact]), a 2100 Bioanalyzer instrument was used with the RNA 6000 Pico Assay (Agilent, Santa Clara, CA, USA).…	Total RNA from brain tissues was extracted with a TRIzol Plus RNA Purification System (Life Technologies, Carlsbad, CA, USA). Genomic DNA was removed through on-column DNase I treatment during the RNA preparation. For determination of the RNA integrity number (1 [totally degraded] to 10 [intact]), a 2100 Bioanalyzer instrument was used with the RNA 6000 Pico Assay (Agilent, Santa Clara, CA, USA).…	Total RNA from brain tissues was extracted with a TRIzol Plus RNA Purification System (Life Technologies, Carlsbad, CA, USA). Genomic DNA was removed through on-column DNase I treatment during the RNA preparation. For determination of the RNA integrity number (1 [totally degraded] to 10 [intact]), a 2100 Bioanalyzer instrument was used with the RNA 6000 Pico Assay (Agilent, Santa Clara, CA, USA).…	Total RNA from brain tissues was extracted with a TRIzol Plus RNA Purification System (Life Technologies, Carlsbad, CA, USA). Genomic DNA was removed through on-column DNase I treatment during the RNA preparation. For determination of the RNA integrity number (1 [totally degraded] to 10 [intact]), a 2100 Bioanalyzer instrument was used with the RNA 6000 Pico Assay (Agilent, Santa Clara, CA, USA).…	Total RNA from brain tissues was extracted with a TRIzol Plus RNA Purification System (Life Technologies, Carlsbad, CA, USA). Genomic DNA was removed through on-column DNase I treatment during the RNA preparation. For determination of the RNA integrity number (1 [totally degraded] to 10 [intact]), a 2100 Bioanalyzer instrument was used with the RNA 6000 Pico Assay (Agilent, Santa Clara, CA, USA).…	Total RNA from brain tissues was extracted with a TRIzol Plus RNA Purification System (Life Technologies, Carlsbad, CA, USA). Genomic DNA was removed through on-column DNase I treatment during the RNA preparation. For determination of the RNA integrity number (1 [totally degraded] to 10 [intact]), a 2100 Bioanalyzer instrument was used with the RNA 6000 Pico Assay (Agilent, Santa Clara, CA, USA).…	Total RNA from brain tissues was extracted with a TRIzol Plus RNA Purification System (Life Technologies, Carlsbad, CA, USA). Genomic DNA was removed through on-column DNase I treatment during the RNA preparation. For determination of the RNA integrity number (1 [totally degraded] to 10 [intact]), a 2100 Bioanalyzer instrument was used with the RNA 6000 Pico Assay (Agilent, Santa Clara, CA, USA).…	Total RNA from brain tissues was extracted with a TRIzol Plus RNA Purification System (Life Technologies, Carlsbad, CA, USA). Genomic DNA was removed through on-column DNase I treatment during the RNA preparation. For determination of the RNA integrity number (1 [totally degraded] to 10 [intact]), a 2100 Bioanalyzer instrument was used with the RNA 6000 Pico Assay (Agilent, Santa Clara, CA, USA).…	Total RNA from brain tissues was extracted with a TRIzol Plus RNA Purification System (Life Technologies, Carlsbad, CA, USA). Genomic DNA was removed through on-column DNase I treatment during the RNA preparation. For determination of the RNA integrity number (1 [totally degraded] to 10 [intact]), a 2100 Bioanalyzer instrument was used with the RNA 6000 Pico Assay (Agilent, Santa Clara, CA, USA).…	Total RNA from brain tissues was extracted with a TRIzol Plus RNA Purification System (Life Technologies, Carlsbad, CA, USA). Genomic DNA was removed through on-column DNase I treatment during the RNA preparation. For determination of the RNA integrity number (1 [totally degraded] to 10 [intact]), a 2100 Bioanalyzer instrument was used with the RNA 6000 Pico Assay (Agilent, Santa Clara, CA, USA).…	Total RNA from brain tissues was extracted with a TRIzol Plus RNA Purification System (Life Technologies, Carlsbad, CA, USA). Genomic DNA was removed through on-column DNase I treatment during the RNA preparation. For determination of the RNA integrity number (1 [totally degraded] to 10 [intact]), a 2100 Bioanalyzer instrument was used with the RNA 6000 Pico Assay (Agilent, Santa Clara, CA, USA).…	Total RNA from brain tissues was extracted with a TRIzol Plus RNA Purification System (Life Technologies, Carlsbad, CA, USA). Genomic DNA was removed through on-column DNase I treatment during the RNA preparation. For determination of the RNA integrity number (1 [totally degraded] to 10 [intact]), a 2100 Bioanalyzer instrument was used with the RNA 6000 Pico Assay (Agilent, Santa Clara, CA, USA).…	Total RNA from brain tissues was extracted with a TRIzol Plus RNA Purification System (Life Technologies, Carlsbad, CA, USA). Genomic DNA was removed through on-column DNase I treatment during the RNA preparation. For determination of the RNA integrity number (1 [totally degraded] to 10 [intact]), a 2100 Bioanalyzer instrument was used with the RNA 6000 Pico Assay (Agilent, Santa Clara, CA, USA).…	Total RNA from brain tissues was extracted with a TRIzol Plus RNA Purification System (Life Technologies, Carlsbad, CA, USA). Genomic DNA was removed through on-column DNase I treatment during the RNA preparation. For determination of the RNA integrity number (1 [totally degraded] to 10 [intact]), a 2100 Bioanalyzer instrument was used with the RNA 6000 Pico Assay (Agilent, Santa Clara, CA, USA).…	Total RNA from brain tissues was extracted with a TRIzol Plus RNA Purification System (Life Technologies, Carlsbad, CA, USA). Genomic DNA was removed through on-column DNase I treatment during the RNA preparation. For determination of the RNA integrity number (1 [totally degraded] to 10 [intact]), a 2100 Bioanalyzer instrument was used with the RNA 6000 Pico Assay (Agilent, Santa Clara, CA, USA).…	Total RNA from brain tissues was extracted with a TRIzol Plus RNA Purification System (Life Technologies, Carlsbad, CA, USA). Genomic DNA was removed through on-column DNase I treatment during the RNA preparation. For determination of the RNA integrity number (1 [totally degraded] to 10 [intact]), a 2100 Bioanalyzer instrument was used with the RNA 6000 Pico Assay (Agilent, Santa Clara, CA, USA).…	Total RNA from brain tissues was extracted with a TRIzol Plus RNA Purification System (Life Technologies, Carlsbad, CA, USA). Genomic DNA was removed through on-column DNase I treatment during the RNA preparation. For determination of the RNA integrity number (1 [totally degraded] to 10 [intact]), a 2100 Bioanalyzer instrument was used with the RNA 6000 Pico Assay (Agilent, Santa Clara, CA, USA).…	Total RNA from brain tissues was extracted with a TRIzol Plus RNA Purification System (Life Technologies, Carlsbad, CA, USA). Genomic DNA was removed through on-column DNase I treatment during the RNA preparation. For determination of the RNA integrity number (1 [totally degraded] to 10 [intact]), a 2100 Bioanalyzer instrument was used with the RNA 6000 Pico Assay (Agilent, Santa Clara, CA, USA).…	Total RNA from brain tissues was extracted with a TRIzol Plus RNA Purification System (Life Technologies, Carlsbad, CA, USA). Genomic DNA was removed through on-column DNase I treatment during the RNA preparation. For determination of the RNA integrity number (1 [totally degraded] to 10 [intact]), a 2100 Bioanalyzer instrument was used with the RNA 6000 Pico Assay (Agilent, Santa Clara, CA, USA).…	Total RNA from brain tissues was extracted with a TRIzol Plus RNA Purification System (Life Technologies, Carlsbad, CA, USA). Genomic DNA was removed through on-column DNase I treatment during the RNA preparation. For determination of the RNA integrity number (1 [totally degraded] to 10 [intact]), a 2100 Bioanalyzer instrument was used with the RNA 6000 Pico Assay (Agilent, Santa Clara, CA, USA).…	Total RNA from brain tissues was extracted with a TRIzol Plus RNA Purification System (Life Technologies, Carlsbad, CA, USA). Genomic DNA was removed through on-column DNase I treatment during the RNA preparation. For determination of the RNA integrity number (1 [totally degraded] to 10 [intact]), a 2100 Bioanalyzer instrument was used with the RNA 6000 Pico Assay (Agilent, Santa Clara, CA, USA).…	Total RNA from brain tissues was extracted with a TRIzol Plus RNA Purification System (Life Technologies, Carlsbad, CA, USA). Genomic DNA was removed through on-column DNase I treatment during the RNA preparation. For determination of the RNA integrity number (1 [totally degraded] to 10 [intact]), a 2100 Bioanalyzer instrument was used with the RNA 6000 Pico Assay (Agilent, Santa Clara, CA, USA).…	Total RNA from brain tissues was extracted with a TRIzol Plus RNA Purification System (Life Technologies, Carlsbad, CA, USA). Genomic DNA was removed through on-column DNase I treatment during the RNA preparation. For determination of the RNA integrity number (1 [totally degraded] to 10 [intact]), a 2100 Bioanalyzer instrument was used with the RNA 6000 Pico Assay (Agilent, Santa Clara, CA, USA).…	Total RNA from brain tissues was extracted with a TRIzol Plus RNA Purification System (Life Technologies, Carlsbad, CA, USA). Genomic DNA was removed through on-column DNase I treatment during the RNA preparation. For determination of the RNA integrity number (1 [totally degraded] to 10 [intact]), a 2100 Bioanalyzer instrument was used with the RNA 6000 Pico Assay (Agilent, Santa Clara, CA, USA).…	Total RNA from brain tissues was extracted with a TRIzol Plus RNA Purification System (Life Technologies, Carlsbad, CA, USA). Genomic DNA was removed through on-column DNase I treatment during the RNA preparation. For determination of the RNA integrity number (1 [totally degraded] to 10 [intact]), a 2100 Bioanalyzer instrument was used with the RNA 6000 Pico Assay (Agilent, Santa Clara, CA, USA).…	Total RNA from brain tissues was extracted with a TRIzol Plus RNA Purification System (Life Technologies, Carlsbad, CA, USA). Genomic DNA was removed through on-column DNase I treatment during the RNA preparation. For determination of the RNA integrity number (1 [totally degraded] to 10 [intact]), a 2100 Bioanalyzer instrument was used with the RNA 6000 Pico Assay (Agilent, Santa Clara, CA, USA).…	Total RNA from brain tissues was extracted with a TRIzol Plus RNA Purification System (Life Technologies, Carlsbad, CA, USA). Genomic DNA was removed through on-column DNase I treatment during the RNA preparation. For determination of the RNA integrity number (1 [totally degraded] to 10 [intact]), a 2100 Bioanalyzer instrument was used with the RNA 6000 Pico Assay (Agilent, Santa Clara, CA, USA).…	Total RNA from brain tissues was extracted with a TRIzol Plus RNA Purification System (Life Technologies, Carlsbad, CA, USA). Genomic DNA was removed through on-column DNase I treatment during the RNA preparation. For determination of the RNA integrity number (1 [totally degraded] to 10 [intact]), a 2100 Bioanalyzer instrument was used with the RNA 6000 Pico Assay (Agilent, Santa Clara, CA, USA).…	Total RNA from brain tissues was extracted with a TRIzol Plus RNA Purification System (Life Technologies, Carlsbad, CA, USA). Genomic DNA was removed through on-column DNase I treatment during the RNA preparation. For determination of the RNA integrity number (1 [totally degraded] to 10 [intact]), a 2100 Bioanalyzer instrument was used with the RNA 6000 Pico Assay (Agilent, Santa Clara, CA, USA).…	Total RNA from brain tissues was extracted with a TRIzol Plus RNA Purification System (Life Technologies, Carlsbad, CA, USA). Genomic DNA was removed through on-column DNase I treatment during the RNA preparation. For determination of the RNA integrity number (1 [totally degraded] to 10 [intact]), a 2100 Bioanalyzer instrument was used with the RNA 6000 Pico Assay (Agilent, Santa Clara, CA, USA).…	Total RNA from brain tissues was extracted with a TRIzol Plus RNA Purification System (Life Technologies, Carlsbad, CA, USA). Genomic DNA was removed through on-column DNase I treatment during the RNA preparation. For determination of the RNA integrity number (1 [totally degraded] to 10 [intact]), a 2100 Bioanalyzer instrument was used with the RNA 6000 Pico Assay (Agilent, Santa Clara, CA, USA).…
!Sample_label_ch1	biotin	biotin	biotin	biotin	biotin	biotin	biotin	biotin	biotin	biotin	biotin	biotin	biotin	biotin	biotin	biotin	biotin	biotin	biotin	biotin	biotin	biotin	biotin	biotin	biotin	biotin	biotin	biotin	biotin	biotin	biotin	biotin	biotin	biotin	biotin	biotin	biotin	biotin	biotin	biotin	biotin	biotin	biotin	biotin	biotin	biotin	biotin	biotin	biotin
!Sample_label_protocol_ch1	Single-stranded cDNA was generated from the amplified cRNA with the WT cDNA Synthesis Kit (Affymetrix) and then fragmented and labeled with the WT Terminal Labeling Kit (Affymetrix).	Single-stranded cDNA was generated from the amplified cRNA with the WT cDNA Synthesis Kit (Affymetrix) and then fragmented and labeled with the WT Terminal Labeling Kit (Affymetrix).	Single-stranded cDNA was generated from the amplified cRNA with the WT cDNA Synthesis Kit (Affymetrix) and then fragmented and labeled with the WT Terminal Labeling Kit (Affymetrix).	Single-stranded cDNA was generated from the amplified cRNA with the WT cDNA Synthesis Kit (Affymetrix) and then fragmented and labeled with the WT Terminal Labeling Kit (Affymetrix).	Single-stranded cDNA was generated from the amplified cRNA with the WT cDNA Synthesis Kit (Affymetrix) and then fragmented and labeled with the WT Terminal Labeling Kit (Affymetrix).	Single-stranded cDNA was generated from the amplified cRNA with the WT cDNA Synthesis Kit (Affymetrix) and then fragmented and labeled with the WT Terminal Labeling Kit (Affymetrix).	Single-stranded cDNA was generated from the amplified cRNA with the WT cDNA Synthesis Kit (Affymetrix) and then fragmented and labeled with the WT Terminal Labeling Kit (Affymetrix).	Single-stranded cDNA was generated from the amplified cRNA with the WT cDNA Synthesis Kit (Affymetrix) and then fragmented and labeled with the WT Terminal Labeling Kit (Affymetrix).	Single-stranded cDNA was generated from the amplified cRNA with the WT cDNA Synthesis Kit (Affymetrix) and then fragmented and labeled with the WT Terminal Labeling Kit (Affymetrix).	Single-stranded cDNA was generated from the amplified cRNA with the WT cDNA Synthesis Kit (Affymetrix) and then fragmented and labeled with the WT Terminal Labeling Kit (Affymetrix).	Single-stranded cDNA was generated from the amplified cRNA with the WT cDNA Synthesis Kit (Affymetrix) and then fragmented and labeled with the WT Terminal Labeling Kit (Affymetrix).	Single-stranded cDNA was generated from the amplified cRNA with the WT cDNA Synthesis Kit (Affymetrix) and then fragmented and labeled with the WT Terminal Labeling Kit (Affymetrix).	Single-stranded cDNA was generated from the amplified cRNA with the WT cDNA Synthesis Kit (Affymetrix) and then fragmented and labeled with the WT Terminal Labeling Kit (Affymetrix).	Single-stranded cDNA was generated from the amplified cRNA with the WT cDNA Synthesis Kit (Affymetrix) and then fragmented and labeled with the WT Terminal Labeling Kit (Affymetrix).	Single-stranded cDNA was generated from the amplified cRNA with the WT cDNA Synthesis Kit (Affymetrix) and then fragmented and labeled with the WT Terminal Labeling Kit (Affymetrix).	Single-stranded cDNA was generated from the amplified cRNA with the WT cDNA Synthesis Kit (Affymetrix) and then fragmented and labeled with the WT Terminal Labeling Kit (Affymetrix).	Single-stranded cDNA was generated from the amplified cRNA with the WT cDNA Synthesis Kit (Affymetrix) and then fragmented and labeled with the WT Terminal Labeling Kit (Affymetrix).	Single-stranded cDNA was generated from the amplified cRNA with the WT cDNA Synthesis Kit (Affymetrix) and then fragmented and labeled with the WT Terminal Labeling Kit (Affymetrix).	Single-stranded cDNA was generated from the amplified cRNA with the WT cDNA Synthesis Kit (Affymetrix) and then fragmented and labeled with the WT Terminal Labeling Kit (Affymetrix).	Single-stranded cDNA was generated from the amplified cRNA with the WT cDNA Synthesis Kit (Affymetrix) and then fragmented and labeled with the WT Terminal Labeling Kit (Affymetrix).	Single-stranded cDNA was generated from the amplified cRNA with the WT cDNA Synthesis Kit (Affymetrix) and then fragmented and labeled with the WT Terminal Labeling Kit (Affymetrix).	Single-stranded cDNA was generated from the amplified cRNA with the WT cDNA Synthesis Kit (Affymetrix) and then fragmented and labeled with the WT Terminal Labeling Kit (Affymetrix).	Single-stranded cDNA was generated from the amplified cRNA with the WT cDNA Synthesis Kit (Affymetrix) and then fragmented and labeled with the WT Terminal Labeling Kit (Affymetrix).	Single-stranded cDNA was generated from the amplified cRNA with the WT cDNA Synthesis Kit (Affymetrix) and then fragmented and labeled with the WT Terminal Labeling Kit (Affymetrix).	Single-stranded cDNA was generated from the amplified cRNA with the WT cDNA Synthesis Kit (Affymetrix) and then fragmented and labeled with the WT Terminal Labeling Kit (Affymetrix).	Single-stranded cDNA was generated from the amplified cRNA with the WT cDNA Synthesis Kit (Affymetrix) and then fragmented and labeled with the WT Terminal Labeling Kit (Affymetrix).	Single-stranded cDNA was generated from the amplified cRNA with the WT cDNA Synthesis Kit (Affymetrix) and then fragmented and labeled with the WT Terminal Labeling Kit (Affymetrix).	Single-stranded cDNA was generated from the amplified cRNA with the WT cDNA Synthesis Kit (Affymetrix) and then fragmented and labeled with the WT Terminal Labeling Kit (Affymetrix).	Single-stranded cDNA was generated from the amplified cRNA with the WT cDNA Synthesis Kit (Affymetrix) and then fragmented and labeled with the WT Terminal Labeling Kit (Affymetrix).	Single-stranded cDNA was generated from the amplified cRNA with the WT cDNA Synthesis Kit (Affymetrix) and then fragmented and labeled with the WT Terminal Labeling Kit (Affymetrix).	Single-stranded cDNA was generated from the amplified cRNA with the WT cDNA Synthesis Kit (Affymetrix) and then fragmented and labeled with the WT Terminal Labeling Kit (Affymetrix).	Single-stranded cDNA was generated from the amplified cRNA with the WT cDNA Synthesis Kit (Affymetrix) and then fragmented and labeled with the WT Terminal Labeling Kit (Affymetrix).	Single-stranded cDNA was generated from the amplified cRNA with the WT cDNA Synthesis Kit (Affymetrix) and then fragmented and labeled with the WT Terminal Labeling Kit (Affymetrix).	Single-stranded cDNA was generated from the amplified cRNA with the WT cDNA Synthesis Kit (Affymetrix) and then fragmented and labeled with the WT Terminal Labeling Kit (Affymetrix).	Single-stranded cDNA was generated from the amplified cRNA with the WT cDNA Synthesis Kit (Affymetrix) and then fragmented and labeled with the WT Terminal Labeling Kit (Affymetrix).	Single-stranded cDNA was generated from the amplified cRNA with the WT cDNA Synthesis Kit (Affymetrix) and then fragmented and labeled with the WT Terminal Labeling Kit (Affymetrix).	Single-stranded cDNA was generated from the amplified cRNA with the WT cDNA Synthesis Kit (Affymetrix) and then fragmented and labeled with the WT Terminal Labeling Kit (Affymetrix).	Single-stranded cDNA was generated from the amplified cRNA with the WT cDNA Synthesis Kit (Affymetrix) and then fragmented and labeled with the WT Terminal Labeling Kit (Affymetrix).	Single-stranded cDNA was generated from the amplified cRNA with the WT cDNA Synthesis Kit (Affymetrix) and then fragmented and labeled with the WT Terminal Labeling Kit (Affymetrix).	Single-stranded cDNA was generated from the amplified cRNA with the WT cDNA Synthesis Kit (Affymetrix) and then fragmented and labeled with the WT Terminal Labeling Kit (Affymetrix).	Single-stranded cDNA was generated from the amplified cRNA with the WT cDNA Synthesis Kit (Affymetrix) and then fragmented and labeled with the WT Terminal Labeling Kit (Affymetrix).	Single-stranded cDNA was generated from the amplified cRNA with the WT cDNA Synthesis Kit (Affymetrix) and then fragmented and labeled with the WT Terminal Labeling Kit (Affymetrix).	Single-stranded cDNA was generated from the amplified cRNA with the WT cDNA Synthesis Kit (Affymetrix) and then fragmented and labeled with the WT Terminal Labeling Kit (Affymetrix).	Single-stranded cDNA was generated from the amplified cRNA with the WT cDNA Synthesis Kit (Affymetrix) and then fragmented and labeled with the WT Terminal Labeling Kit (Affymetrix).	Single-stranded cDNA was generated from the amplified cRNA with the WT cDNA Synthesis Kit (Affymetrix) and then fragmented and labeled with the WT Terminal Labeling Kit (Affymetrix).	Single-stranded cDNA was generated from the amplified cRNA with the WT cDNA Synthesis Kit (Affymetrix) and then fragmented and labeled with the WT Terminal Labeling Kit (Affymetrix).	Single-stranded cDNA was generated from the amplified cRNA with the WT cDNA Synthesis Kit (Affymetrix) and then fragmented and labeled with the WT Terminal Labeling Kit (Affymetrix).	Single-stranded cDNA was generated from the amplified cRNA with the WT cDNA Synthesis Kit (Affymetrix) and then fragmented and labeled with the WT Terminal Labeling Kit (Affymetrix).	Single-stranded cDNA was generated from the amplified cRNA with the WT cDNA Synthesis Kit (Affymetrix) and then fragmented and labeled with the WT Terminal Labeling Kit (Affymetrix).
!Sample_taxid_ch1	9606	9606	9606	9606	9606	9606	9606	9606	9606	9606	9606	9606	9606	9606	9606	9606	9606	9606	9606	9606	9606	9606	9606	9606	9606	9606	9606	9606	9606	9606	9606	9606	9606	9606	9606	9606	9606	9606	9606	9606	9606	9606	9606	9606	9606	9606	9606	9606	9606
!Sample_hyb_protocol	Samples were hybridized with GeneChip Human Exon 1.0 ST Arrays (Affymetrix) and scanned in our laboratory.	Samples were hybridized with GeneChip Human Exon 1.0 ST Arrays (Affymetrix) and scanned in our laboratory.	Samples were hybridized with GeneChip Human Exon 1.0 ST Arrays (Affymetrix) and scanned in our laboratory.	Samples were hybridized with GeneChip Human Exon 1.0 ST Arrays (Affymetrix) and scanned in our laboratory.	Samples were hybridized with GeneChip Human Exon 1.0 ST Arrays (Affymetrix) and scanned in our laboratory.	Samples were hybridized with GeneChip Human Exon 1.0 ST Arrays (Affymetrix) and scanned in our laboratory.	Samples were hybridized with GeneChip Human Exon 1.0 ST Arrays (Affymetrix) and scanned in our laboratory.	Samples were hybridized with GeneChip Human Exon 1.0 ST Arrays (Affymetrix) and scanned in our laboratory.	Samples were hybridized with GeneChip Human Exon 1.0 ST Arrays (Affymetrix) and scanned in our laboratory.	Samples were hybridized with GeneChip Human Exon 1.0 ST Arrays (Affymetrix) and scanned in our laboratory.	Samples were hybridized with GeneChip Human Exon 1.0 ST Arrays (Affymetrix) and scanned in our laboratory.	Samples were hybridized with GeneChip Human Exon 1.0 ST Arrays (Affymetrix) and scanned in our laboratory.	Samples were hybridized with GeneChip Human Exon 1.0 ST Arrays (Affymetrix) and scanned in our laboratory.	Samples were hybridized with GeneChip Human Exon 1.0 ST Arrays (Affymetrix) and scanned in our laboratory.	Samples were hybridized with GeneChip Human Exon 1.0 ST Arrays (Affymetrix) and scanned in our laboratory.	Samples were hybridized with GeneChip Human Exon 1.0 ST Arrays (Affymetrix) and scanned in our laboratory.	Samples were hybridized with GeneChip Human Exon 1.0 ST Arrays (Affymetrix) and scanned in our laboratory.	Samples were hybridized with GeneChip Human Exon 1.0 ST Arrays (Affymetrix) and scanned in our laboratory.	Samples were hybridized with GeneChip Human Exon 1.0 ST Arrays (Affymetrix) and scanned in our laboratory.	Samples were hybridized with GeneChip Human Exon 1.0 ST Arrays (Affymetrix) and scanned in our laboratory.	Samples were hybridized with GeneChip Human Exon 1.0 ST Arrays (Affymetrix) and scanned in our laboratory.	Samples were hybridized with GeneChip Human Exon 1.0 ST Arrays (Affymetrix) and scanned in our laboratory.	Samples were hybridized with GeneChip Human Exon 1.0 ST Arrays (Affymetrix) and scanned in our laboratory.	Samples were hybridized with GeneChip Human Exon 1.0 ST Arrays (Affymetrix) and scanned in our laboratory.	Samples were hybridized with GeneChip Human Exon 1.0 ST Arrays (Affymetrix) and scanned in our laboratory.	Samples were hybridized with GeneChip Human Exon 1.0 ST Arrays (Affymetrix) and scanned in our laboratory.	Samples were hybridized with GeneChip Human Exon 1.0 ST Arrays (Affymetrix) and scanned in our laboratory.	Samples were hybridized with GeneChip Human Exon 1.0 ST Arrays (Affymetrix) and scanned in our laboratory.	Samples were hybridized with GeneChip Human Exon 1.0 ST Arrays (Affymetrix) and scanned in our laboratory.	Samples were hybridized with GeneChip Human Exon 1.0 ST Arrays (Affymetrix) and scanned in our laboratory.	Samples were hybridized with GeneChip Human Exon 1.0 ST Arrays (Affymetrix) and scanned in our laboratory.	Samples were hybridized with GeneChip Human Exon 1.0 ST Arrays (Affymetrix) and scanned in our laboratory.	Samples were hybridized with GeneChip Human Exon 1.0 ST Arrays (Affymetrix) and scanned in our laboratory.	Samples were hybridized with GeneChip Human Exon 1.0 ST Arrays (Affymetrix) and scanned in our laboratory.	Samples were hybridized with GeneChip Human Exon 1.0 ST Arrays (Affymetrix) and scanned in our laboratory.	Samples were hybridized with GeneChip Human Exon 1.0 ST Arrays (Affymetrix) and scanned in our laboratory.	Samples were hybridized with GeneChip Human Exon 1.0 ST Arrays (Affymetrix) and scanned in our laboratory.	Samples were hybridized with GeneChip Human Exon 1.0 ST Arrays (Affymetrix) and scanned in our laboratory.	Samples were hybridized with GeneChip Human Exon 1.0 ST Arrays (Affymetrix) and scanned in our laboratory.	Samples were hybridized with GeneChip Human Exon 1.0 ST Arrays (Affymetrix) and scanned in our laboratory.	Samples were hybridized with GeneChip Human Exon 1.0 ST Arrays (Affymetrix) and scanned in our laboratory.	Samples were hybridized with GeneChip Human Exon 1.0 ST Arrays (Affymetrix) and scanned in our laboratory.	Samples were hybridized with GeneChip Human Exon 1.0 ST Arrays (Affymetrix) and scanned in our laboratory.	Samples were hybridized with GeneChip Human Exon 1.0 ST Arrays (Affymetrix) and scanned in our laboratory.	Samples were hybridized with GeneChip Human Exon 1.0 ST Arrays (Affymetrix) and scanned in our laboratory.	Samples were hybridized with GeneChip Human Exon 1.0 ST Arrays (Affymetrix) and scanned in our laboratory.	Samples were hybridized with GeneChip Human Exon 1.0 ST Arrays (Affymetrix) and scanned in our laboratory.	Samples were hybridized with GeneChip Human Exon 1.0 ST Arrays (Affymetrix) and scanned in our laboratory.	Samples were hybridized with GeneChip Human Exon 1.0 ST Arrays (Affymetrix) and scanned in our laboratory.
!Sample_scan_protocol	Array scanning was performed according to the manufacturer's instruction (Affymetrix)	Array scanning was performed according to the manufacturer's instruction (Affymetrix)	Array scanning was performed according to the manufacturer's instruction (Affymetrix)	Array scanning was performed according to the manufacturer's instruction (Affymetrix)	Array scanning was performed according to the manufacturer's instruction (Affymetrix)	Array scanning was performed according to the manufacturer's instruction (Affymetrix)	Array scanning was performed according to the manufacturer's instruction (Affymetrix)	Array scanning was performed according to the manufacturer's instruction (Affymetrix)	Array scanning was performed according to the manufacturer's instruction (Affymetrix)	Array scanning was performed according to the manufacturer's instruction (Affymetrix)	Array scanning was performed according to the manufacturer's instruction (Affymetrix)	Array scanning was performed according to the manufacturer's instruction (Affymetrix)	Array scanning was performed according to the manufacturer's instruction (Affymetrix)	Array scanning was performed according to the manufacturer's instruction (Affymetrix)	Array scanning was performed according to the manufacturer's instruction (Affymetrix)	Array scanning was performed according to the manufacturer's instruction (Affymetrix)	Array scanning was performed according to the manufacturer's instruction (Affymetrix)	Array scanning was performed according to the manufacturer's instruction (Affymetrix)	Array scanning was performed according to the manufacturer's instruction (Affymetrix)	Array scanning was performed according to the manufacturer's instruction (Affymetrix)	Array scanning was performed according to the manufacturer's instruction (Affymetrix)	Array scanning was performed according to the manufacturer's instruction (Affymetrix)	Array scanning was performed according to the manufacturer's instruction (Affymetrix)	Array scanning was performed according to the manufacturer's instruction (Affymetrix)	Array scanning was performed according to the manufacturer's instruction (Affymetrix)	Array scanning was performed according to the manufacturer's instruction (Affymetrix)	Array scanning was performed according to the manufacturer's instruction (Affymetrix)	Array scanning was performed according to the manufacturer's instruction (Affymetrix)	Array scanning was performed according to the manufacturer's instruction (Affymetrix)	Array scanning was performed according to the manufacturer's instruction (Affymetrix)	Array scanning was performed according to the manufacturer's instruction (Affymetrix)	Array scanning was performed according to the manufacturer's instruction (Affymetrix)	Array scanning was performed according to the manufacturer's instruction (Affymetrix)	Array scanning was performed according to the manufacturer's instruction (Affymetrix)	Array scanning was performed according to the manufacturer's instruction (Affymetrix)	Array scanning was performed according to the manufacturer's instruction (Affymetrix)	Array scanning was performed according to the manufacturer's instruction (Affymetrix)	Array scanning was performed according to the manufacturer's instruction (Affymetrix)	Array scanning was performed according to the manufacturer's instruction (Affymetrix)	Array scanning was performed according to the manufacturer's instruction (Affymetrix)	Array scanning was performed according to the manufacturer's instruction (Affymetrix)	Array scanning was performed according to the manufacturer's instruction (Affymetrix)	Array scanning was performed according to the manufacturer's instruction (Affymetrix)	Array scanning was performed according to the manufacturer's instruction (Affymetrix)	Array scanning was performed according to the manufacturer's instruction (Affymetrix)	Array scanning was performed according to the manufacturer's instruction (Affymetrix)	Array scanning was performed according to the manufacturer's instruction (Affymetrix)	Array scanning was performed according to the manufacturer's instruction (Affymetrix)	Array scanning was performed according to the manufacturer's instruction (Affymetrix)
!Sample_description	BN_V-VI_01_FC	BN_V-VI_02_FC	BN_V-VI_03_FC	BN_V-VI_04_FC	BN_V-VI_05_FC	BN_V-VI_06_FC	BN_V-VI_07_FC	BN_V-VI_08_FC	BN_V-VI_09_FC	BN_V-VI_10_FC	BN_V-VI_11_FC	BN_V-VI_12_FC	BN_V-VI_13_FC	BN_V-VI_14_FC	BN_V-VI_15_FC	BN_V-VI_16_FC	BN_V-VI_17_FC	BN_V-VI_18_FC	BN_V-VI_19_FC	BN_0_01_FC	BN_0_02_FC	BN_0_03_FC	BN_0_04_FC	BN_0_05_FC	BN_0_06_FC	BN_0_07_FC	BN_0_08_FC	BN_0_09_FC	BN_0_10_FC	BN_0_11_FC	BN_0_12_FC	BN_0_13_FC	BN_I-II_01_FC	BN_I-II_02_FC	BN_I-II_03_FC	BN_I-II_04_FC	BN_I-II_05_FC	BN_I-II_06_FC	BN_I-II_07_FC	BN_I-II_08_FC	BN_I-II_09_FC	BN_I-II_10_FC	BN_I-II_11_FC	BN_I-II_12_FC	BN_I-II_13_FC	BN_I-II_14_FC	BN_I-II_15_FC	BN_I-II_16_FC	BN_I-II_17_FC
!Sample_description	For each subject information, see Supplementary Table S8 of our paper (Miyashita A. et al., Transl Psychiatry. 2014)	For each subject information, see Supplementary Table S8 of our paper (Miyashita A. et al., Transl Psychiatry. 2014)	For each subject information, see Supplementary Table S8 of our paper (Miyashita A. et al., Transl Psychiatry. 2014)	For each subject information, see Supplementary Table S8 of our paper (Miyashita A. et al., Transl Psychiatry. 2014)	For each subject information, see Supplementary Table S8 of our paper (Miyashita A. et al., Transl Psychiatry. 2014)	For each subject information, see Supplementary Table S8 of our paper (Miyashita A. et al., Transl Psychiatry. 2014)	For each subject information, see Supplementary Table S8 of our paper (Miyashita A. et al., Transl Psychiatry. 2014)	For each subject information, see Supplementary Table S8 of our paper (Miyashita A. et al., Transl Psychiatry. 2014)	For each subject information, see Supplementary Table S8 of our paper (Miyashita A. et al., Transl Psychiatry. 2014)	For each subject information, see Supplementary Table S8 of our paper (Miyashita A. et al., Transl Psychiatry. 2014)	For each subject information, see Supplementary Table S8 of our paper (Miyashita A. et al., Transl Psychiatry. 2014)	For each subject information, see Supplementary Table S8 of our paper (Miyashita A. et al., Transl Psychiatry. 2014)	For each subject information, see Supplementary Table S8 of our paper (Miyashita A. et al., Transl Psychiatry. 2014)	For each subject information, see Supplementary Table S8 of our paper (Miyashita A. et al., Transl Psychiatry. 2014)	For each subject information, see Supplementary Table S8 of our paper (Miyashita A. et al., Transl Psychiatry. 2014)	For each subject information, see Supplementary Table S8 of our paper (Miyashita A. et al., Transl Psychiatry. 2014)	For each subject information, see Supplementary Table S8 of our paper (Miyashita A. et al., Transl Psychiatry. 2014)	For each subject information, see Supplementary Table S8 of our paper (Miyashita A. et al., Transl Psychiatry. 2014)	For each subject information, see Supplementary Table S8 of our paper (Miyashita A. et al., Transl Psychiatry. 2014)	For each subject information, see Supplementary Table S8 of our paper (Miyashita A. et al., Transl Psychiatry. 2014)	For each subject information, see Supplementary Table S8 of our paper (Miyashita A. et al., Transl Psychiatry. 2014)	For each subject information, see Supplementary Table S8 of our paper (Miyashita A. et al., Transl Psychiatry. 2014)	For each subject information, see Supplementary Table S8 of our paper (Miyashita A. et al., Transl Psychiatry. 2014)	For each subject information, see Supplementary Table S8 of our paper (Miyashita A. et al., Transl Psychiatry. 2014)	For each subject information, see Supplementary Table S8 of our paper (Miyashita A. et al., Transl Psychiatry. 2014)	For each subject information, see Supplementary Table S8 of our paper (Miyashita A. et al., Transl Psychiatry. 2014)	For each subject information, see Supplementary Table S8 of our paper (Miyashita A. et al., Transl Psychiatry. 2014)	For each subject information, see Supplementary Table S8 of our paper (Miyashita A. et al., Transl Psychiatry. 2014)	For each subject information, see Supplementary Table S8 of our paper (Miyashita A. et al., Transl Psychiatry. 2014)	For each subject information, see Supplementary Table S8 of our paper (Miyashita A. et al., Transl Psychiatry. 2014)	For each subject information, see Supplementary Table S8 of our paper (Miyashita A. et al., Transl Psychiatry. 2014)	For each subject information, see Supplementary Table S8 of our paper (Miyashita A. et al., Transl Psychiatry. 2014)	For each subject information, see Supplementary Table S8 of our paper (Miyashita A. et al., Transl Psychiatry. 2014)	For each subject information, see Supplementary Table S8 of our paper (Miyashita A. et al., Transl Psychiatry. 2014)	For each subject information, see Supplementary Table S8 of our paper (Miyashita A. et al., Transl Psychiatry. 2014)	For each subject information, see Supplementary Table S8 of our paper (Miyashita A. et al., Transl Psychiatry. 2014)	For each subject information, see Supplementary Table S8 of our paper (Miyashita A. et al., Transl Psychiatry. 2014)	For each subject information, see Supplementary Table S8 of our paper (Miyashita A. et al., Transl Psychiatry. 2014)	For each subject information, see Supplementary Table S8 of our paper (Miyashita A. et al., Transl Psychiatry. 2014)	For each subject information, see Supplementary Table S8 of our paper (Miyashita A. et al., Transl Psychiatry. 2014)	For each subject information, see Supplementary Table S8 of our paper (Miyashita A. et al., Transl Psychiatry. 2014)	For each subject information, see Supplementary Table S8 of our paper (Miyashita A. et al., Transl Psychiatry. 2014)	For each subject information, see Supplementary Table S8 of our paper (Miyashita A. et al., Transl Psychiatry. 2014)	For each subject information, see Supplementary Table S8 of our paper (Miyashita A. et al., Transl Psychiatry. 2014)	For each subject information, see Supplementary Table S8 of our paper (Miyashita A. et al., Transl Psychiatry. 2014)	For each subject information, see Supplementary Table S8 of our paper (Miyashita A. et al., Transl Psychiatry. 2014)	For each subject information, see Supplementary Table S8 of our paper (Miyashita A. et al., Transl Psychiatry. 2014)	For each subject information, see Supplementary Table S8 of our paper (Miyashita A. et al., Transl Psychiatry. 2014)	For each subject information, see Supplementary Table S8 of our paper (Miyashita A. et al., Transl Psychiatry. 2014)
!Sample_data_processing	The initial raw data (DAT files) were processed into CEL files via the Affymetrix GeneChip Operating Software. The CEL files were imported into Partek Genomics Suite 6.4 (Partek, St Louis, MO, USA) and then normalized, and their backgrounds were corrected by means of a robust multi-array average method with adjustment for GC content. The expression levels of all probesets in the CEL files were lo…	The initial raw data (DAT files) were processed into CEL files via the Affymetrix GeneChip Operating Software. The CEL files were imported into Partek Genomics Suite 6.4 (Partek, St Louis, MO, USA) and then normalized, and their backgrounds were corrected by means of a robust multi-array average method with adjustment for GC content. The expression levels of all probesets in the CEL files were lo…	The initial raw data (DAT files) were processed into CEL files via the Affymetrix GeneChip Operating Software. The CEL files were imported into Partek Genomics Suite 6.4 (Partek, St Louis, MO, USA) and then normalized, and their backgrounds were corrected by means of a robust multi-array average method with adjustment for GC content. The expression levels of all probesets in the CEL files were lo…	The initial raw data (DAT files) were processed into CEL files via the Affymetrix GeneChip Operating Software. The CEL files were imported into Partek Genomics Suite 6.4 (Partek, St Louis, MO, USA) and then normalized, and their backgrounds were corrected by means of a robust multi-array average method with adjustment for GC content. The expression levels of all probesets in the CEL files were lo…	The initial raw data (DAT files) were processed into CEL files via the Affymetrix GeneChip Operating Software. The CEL files were imported into Partek Genomics Suite 6.4 (Partek, St Louis, MO, USA) and then normalized, and their backgrounds were corrected by means of a robust multi-array average method with adjustment for GC content. The expression levels of all probesets in the CEL files were lo…	The initial raw data (DAT files) were processed into CEL files via the Affymetrix GeneChip Operating Software. The CEL files were imported into Partek Genomics Suite 6.4 (Partek, St Louis, MO, USA) and then normalized, and their backgrounds were corrected by means of a robust multi-array average method with adjustment for GC content. The expression levels of all probesets in the CEL files were lo…	The initial raw data (DAT files) were processed into CEL files via the Affymetrix GeneChip Operating Software. The CEL files were imported into Partek Genomics Suite 6.4 (Partek, St Louis, MO, USA) and then normalized, and their backgrounds were corrected by means of a robust multi-array average method with adjustment for GC content. The expression levels of all probesets in the CEL files were lo…	The initial raw data (DAT files) were processed into CEL files via the Affymetrix GeneChip Operating Software. The CEL files were imported into Partek Genomics Suite 6.4 (Partek, St Louis, MO, USA) and then normalized, and their backgrounds were corrected by means of a robust multi-array average method with adjustment for GC content. The expression levels of all probesets in the CEL files were lo…	The initial raw data (DAT files) were processed into CEL files via the Affymetrix GeneChip Operating Software. The CEL files were imported into Partek Genomics Suite 6.4 (Partek, St Louis, MO, USA) and then normalized, and their backgrounds were corrected by means of a robust multi-array average method with adjustment for GC content. The expression levels of all probesets in the CEL files were lo…	The initial raw data (DAT files) were processed into CEL files via the Affymetrix GeneChip Operating Software. The CEL files were imported into Partek Genomics Suite 6.4 (Partek, St Louis, MO, USA) and then normalized, and their backgrounds were corrected by means of a robust multi-array average method with adjustment for GC content. The expression levels of all probesets in the CEL files were lo…	The initial raw data (DAT files) were processed into CEL files via the Affymetrix GeneChip Operating Software. The CEL files were imported into Partek Genomics Suite 6.4 (Partek, St Louis, MO, USA) and then normalized, and their backgrounds were corrected by means of a robust multi-array average method with adjustment for GC content. The expression levels of all probesets in the CEL files were lo…	The initial raw data (DAT files) were processed into CEL files via the Affymetrix GeneChip Operating Software. The CEL files were imported into Partek Genomics Suite 6.4 (Partek, St Louis, MO, USA) and then normalized, and their backgrounds were corrected by means of a robust multi-array average method with adjustment for GC content. The expression levels of all probesets in the CEL files were lo…	The initial raw data (DAT files) were processed into CEL files via the Affymetrix GeneChip Operating Software. The CEL files were imported into Partek Genomics Suite 6.4 (Partek, St Louis, MO, USA) and then normalized, and their backgrounds were corrected by means of a robust multi-array average method with adjustment for GC content. The expression levels of all probesets in the CEL files were lo…	The initial raw data (DAT files) were processed into CEL files via the Affymetrix GeneChip Operating Software. The CEL files were imported into Partek Genomics Suite 6.4 (Partek, St Louis, MO, USA) and then normalized, and their backgrounds were corrected by means of a robust multi-array average method with adjustment for GC content. The expression levels of all probesets in the CEL files were lo…	The initial raw data (DAT files) were processed into CEL files via the Affymetrix GeneChip Operating Software. The CEL files were imported into Partek Genomics Suite 6.4 (Partek, St Louis, MO, USA) and then normalized, and their backgrounds were corrected by means of a robust multi-array average method with adjustment for GC content. The expression levels of all probesets in the CEL files were lo…	The initial raw data (DAT files) were processed into CEL files via the Affymetrix GeneChip Operating Software. The CEL files were imported into Partek Genomics Suite 6.4 (Partek, St Louis, MO, USA) and then normalized, and their backgrounds were corrected by means of a robust multi-array average method with adjustment for GC content. The expression levels of all probesets in the CEL files were lo…	The initial raw data (DAT files) were processed into CEL files via the Affymetrix GeneChip Operating Software. The CEL files were imported into Partek Genomics Suite 6.4 (Partek, St Louis, MO, USA) and then normalized, and their backgrounds were corrected by means of a robust multi-array average method with adjustment for GC content. The expression levels of all probesets in the CEL files were lo…	The initial raw data (DAT files) were processed into CEL files via the Affymetrix GeneChip Operating Software. The CEL files were imported into Partek Genomics Suite 6.4 (Partek, St Louis, MO, USA) and then normalized, and their backgrounds were corrected by means of a robust multi-array average method with adjustment for GC content. The expression levels of all probesets in the CEL files were lo…	The initial raw data (DAT files) were processed into CEL files via the Affymetrix GeneChip Operating Software. The CEL files were imported into Partek Genomics Suite 6.4 (Partek, St Louis, MO, USA) and then normalized, and their backgrounds were corrected by means of a robust multi-array average method with adjustment for GC content. The expression levels of all probesets in the CEL files were lo…	The initial raw data (DAT files) were processed into CEL files via the Affymetrix GeneChip Operating Software. The CEL files were imported into Partek Genomics Suite 6.4 (Partek, St Louis, MO, USA) and then normalized, and their backgrounds were corrected by means of a robust multi-array average method with adjustment for GC content. The expression levels of all probesets in the CEL files were lo…	The initial raw data (DAT files) were processed into CEL files via the Affymetrix GeneChip Operating Software. The CEL files were imported into Partek Genomics Suite 6.4 (Partek, St Louis, MO, USA) and then normalized, and their backgrounds were corrected by means of a robust multi-array average method with adjustment for GC content. The expression levels of all probesets in the CEL files were lo…	The initial raw data (DAT files) were processed into CEL files via the Affymetrix GeneChip Operating Software. The CEL files were imported into Partek Genomics Suite 6.4 (Partek, St Louis, MO, USA) and then normalized, and their backgrounds were corrected by means of a robust multi-array average method with adjustment for GC content. The expression levels of all probesets in the CEL files were lo…	The initial raw data (DAT files) were processed into CEL files via the Affymetrix GeneChip Operating Software. The CEL files were imported into Partek Genomics Suite 6.4 (Partek, St Louis, MO, USA) and then normalized, and their backgrounds were corrected by means of a robust multi-array average method with adjustment for GC content. The expression levels of all probesets in the CEL files were lo…	The initial raw data (DAT files) were processed into CEL files via the Affymetrix GeneChip Operating Software. The CEL files were imported into Partek Genomics Suite 6.4 (Partek, St Louis, MO, USA) and then normalized, and their backgrounds were corrected by means of a robust multi-array average method with adjustment for GC content. The expression levels of all probesets in the CEL files were lo…	The initial raw data (DAT files) were processed into CEL files via the Affymetrix GeneChip Operating Software. The CEL files were imported into Partek Genomics Suite 6.4 (Partek, St Louis, MO, USA) and then normalized, and their backgrounds were corrected by means of a robust multi-array average method with adjustment for GC content. The expression levels of all probesets in the CEL files were lo…	The initial raw data (DAT files) were processed into CEL files via the Affymetrix GeneChip Operating Software. The CEL files were imported into Partek Genomics Suite 6.4 (Partek, St Louis, MO, USA) and then normalized, and their backgrounds were corrected by means of a robust multi-array average method with adjustment for GC content. The expression levels of all probesets in the CEL files were lo…	The initial raw data (DAT files) were processed into CEL files via the Affymetrix GeneChip Operating Software. The CEL files were imported into Partek Genomics Suite 6.4 (Partek, St Louis, MO, USA) and then normalized, and their backgrounds were corrected by means of a robust multi-array average method with adjustment for GC content. The expression levels of all probesets in the CEL files were lo…	The initial raw data (DAT files) were processed into CEL files via the Affymetrix GeneChip Operating Software. The CEL files were imported into Partek Genomics Suite 6.4 (Partek, St Louis, MO, USA) and then normalized, and their backgrounds were corrected by means of a robust multi-array average method with adjustment for GC content. The expression levels of all probesets in the CEL files were lo…	The initial raw data (DAT files) were processed into CEL files via the Affymetrix GeneChip Operating Software. The CEL files were imported into Partek Genomics Suite 6.4 (Partek, St Louis, MO, USA) and then normalized, and their backgrounds were corrected by means of a robust multi-array average method with adjustment for GC content. The expression levels of all probesets in the CEL files were lo…	The initial raw data (DAT files) were processed into CEL files via the Affymetrix GeneChip Operating Software. The CEL files were imported into Partek Genomics Suite 6.4 (Partek, St Louis, MO, USA) and then normalized, and their backgrounds were corrected by means of a robust multi-array average method with adjustment for GC content. The expression levels of all probesets in the CEL files were lo…	The initial raw data (DAT files) were processed into CEL files via the Affymetrix GeneChip Operating Software. The CEL files were imported into Partek Genomics Suite 6.4 (Partek, St Louis, MO, USA) and then normalized, and their backgrounds were corrected by means of a robust multi-array average method with adjustment for GC content. The expression levels of all probesets in the CEL files were lo…	The initial raw data (DAT files) were processed into CEL files via the Affymetrix GeneChip Operating Software. The CEL files were imported into Partek Genomics Suite 6.4 (Partek, St Louis, MO, USA) and then normalized, and their backgrounds were corrected by means of a robust multi-array average method with adjustment for GC content. The expression levels of all probesets in the CEL files were lo…	The initial raw data (DAT files) were processed into CEL files via the Affymetrix GeneChip Operating Software. The CEL files were imported into Partek Genomics Suite 6.4 (Partek, St Louis, MO, USA) and then normalized, and their backgrounds were corrected by means of a robust multi-array average method with adjustment for GC content. The expression levels of all probesets in the CEL files were lo…	The initial raw data (DAT files) were processed into CEL files via the Affymetrix GeneChip Operating Software. The CEL files were imported into Partek Genomics Suite 6.4 (Partek, St Louis, MO, USA) and then normalized, and their backgrounds were corrected by means of a robust multi-array average method with adjustment for GC content. The expression levels of all probesets in the CEL files were lo…	The initial raw data (DAT files) were processed into CEL files via the Affymetrix GeneChip Operating Software. The CEL files were imported into Partek Genomics Suite 6.4 (Partek, St Louis, MO, USA) and then normalized, and their backgrounds were corrected by means of a robust multi-array average method with adjustment for GC content. The expression levels of all probesets in the CEL files were lo…	The initial raw data (DAT files) were processed into CEL files via the Affymetrix GeneChip Operating Software. The CEL files were imported into Partek Genomics Suite 6.4 (Partek, St Louis, MO, USA) and then normalized, and their backgrounds were corrected by means of a robust multi-array average method with adjustment for GC content. The expression levels of all probesets in the CEL files were lo…	The initial raw data (DAT files) were processed into CEL files via the Affymetrix GeneChip Operating Software. The CEL files were imported into Partek Genomics Suite 6.4 (Partek, St Louis, MO, USA) and then normalized, and their backgrounds were corrected by means of a robust multi-array average method with adjustment for GC content. The expression levels of all probesets in the CEL files were lo…	The initial raw data (DAT files) were processed into CEL files via the Affymetrix GeneChip Operating Software. The CEL files were imported into Partek Genomics Suite 6.4 (Partek, St Louis, MO, USA) and then normalized, and their backgrounds were corrected by means of a robust multi-array average method with adjustment for GC content. The expression levels of all probesets in the CEL files were lo…	The initial raw data (DAT files) were processed into CEL files via the Affymetrix GeneChip Operating Software. The CEL files were imported into Partek Genomics Suite 6.4 (Partek, St Louis, MO, USA) and then normalized, and their backgrounds were corrected by means of a robust multi-array average method with adjustment for GC content. The expression levels of all probesets in the CEL files were lo…	The initial raw data (DAT files) were processed into CEL files via the Affymetrix GeneChip Operating Software. The CEL files were imported into Partek Genomics Suite 6.4 (Partek, St Louis, MO, USA) and then normalized, and their backgrounds were corrected by means of a robust multi-array average method with adjustment for GC content. The expression levels of all probesets in the CEL files were lo…	The initial raw data (DAT files) were processed into CEL files via the Affymetrix GeneChip Operating Software. The CEL files were imported into Partek Genomics Suite 6.4 (Partek, St Louis, MO, USA) and then normalized, and their backgrounds were corrected by means of a robust multi-array average method with adjustment for GC content. The expression levels of all probesets in the CEL files were lo…	The initial raw data (DAT files) were processed into CEL files via the Affymetrix GeneChip Operating Software. The CEL files were imported into Partek Genomics Suite 6.4 (Partek, St Louis, MO, USA) and then normalized, and their backgrounds were corrected by means of a robust multi-array average method with adjustment for GC content. The expression levels of all probesets in the CEL files were lo…	The initial raw data (DAT files) were processed into CEL files via the Affymetrix GeneChip Operating Software. The CEL files were imported into Partek Genomics Suite 6.4 (Partek, St Louis, MO, USA) and then normalized, and their backgrounds were corrected by means of a robust multi-array average method with adjustment for GC content. The expression levels of all probesets in the CEL files were lo…	The initial raw data (DAT files) were processed into CEL files via the Affymetrix GeneChip Operating Software. The CEL files were imported into Partek Genomics Suite 6.4 (Partek, St Louis, MO, USA) and then normalized, and their backgrounds were corrected by means of a robust multi-array average method with adjustment for GC content. The expression levels of all probesets in the CEL files were lo…	The initial raw data (DAT files) were processed into CEL files via the Affymetrix GeneChip Operating Software. The CEL files were imported into Partek Genomics Suite 6.4 (Partek, St Louis, MO, USA) and then normalized, and their backgrounds were corrected by means of a robust multi-array average method with adjustment for GC content. The expression levels of all probesets in the CEL files were lo…	The initial raw data (DAT files) were processed into CEL files via the Affymetrix GeneChip Operating Software. The CEL files were imported into Partek Genomics Suite 6.4 (Partek, St Louis, MO, USA) and then normalized, and their backgrounds were corrected by means of a robust multi-array average method with adjustment for GC content. The expression levels of all probesets in the CEL files were lo…	The initial raw data (DAT files) were processed into CEL files via the Affymetrix GeneChip Operating Software. The CEL files were imported into Partek Genomics Suite 6.4 (Partek, St Louis, MO, USA) and then normalized, and their backgrounds were corrected by means of a robust multi-array average method with adjustment for GC content. The expression levels of all probesets in the CEL files were lo…	The initial raw data (DAT files) were processed into CEL files via the Affymetrix GeneChip Operating Software. The CEL files were imported into Partek Genomics Suite 6.4 (Partek, St Louis, MO, USA) and then normalized, and their backgrounds were corrected by means of a robust multi-array average method with adjustment for GC content. The expression levels of all probesets in the CEL files were lo…	The initial raw data (DAT files) were processed into CEL files via the Affymetrix GeneChip Operating Software. The CEL files were imported into Partek Genomics Suite 6.4 (Partek, St Louis, MO, USA) and then normalized, and their backgrounds were corrected by means of a robust multi-array average method with adjustment for GC content. The expression levels of all probesets in the CEL files were lo…
!Sample_platform_id	GPL5175	GPL5175	GPL5175	GPL5175	GPL5175	GPL5175	GPL5175	GPL5175	GPL5175	GPL5175	GPL5175	GPL5175	GPL5175	GPL5175	GPL5175	GPL5175	GPL5175	GPL5175	GPL5175	GPL5175	GPL5175	GPL5175	GPL5175	GPL5175	GPL5175	GPL5175	GPL5175	GPL5175	GPL5175	GPL5175	GPL5175	GPL5175	GPL5175	GPL5175	GPL5175	GPL5175	GPL5175	GPL5175	GPL5175	GPL5175	GPL5175	GPL5175	GPL5175	GPL5175	GPL5175	GPL5175	GPL5175	GPL5175	GPL5175
!Sample_contact_name	Akinori,,Miyashita	Akinori,,Miyashita	Akinori,,Miyashita	Akinori,,Miyashita	Akinori,,Miyashita	Akinori,,Miyashita	Akinori,,Miyashita	Akinori,,Miyashita	Akinori,,Miyashita	Akinori,,Miyashita	Akinori,,Miyashita	Akinori,,Miyashita	Akinori,,Miyashita	Akinori,,Miyashita	Akinori,,Miyashita	Akinori,,Miyashita	Akinori,,Miyashita	Akinori,,Miyashita	Akinori,,Miyashita	Akinori,,Miyashita	Akinori,,Miyashita	Akinori,,Miyashita	Akinori,,Miyashita	Akinori,,Miyashita	Akinori,,Miyashita	Akinori,,Miyashita	Akinori,,Miyashita	Akinori,,Miyashita	Akinori,,Miyashita	Akinori,,Miyashita	Akinori,,Miyashita	Akinori,,Miyashita	Akinori,,Miyashita	Akinori,,Miyashita	Akinori,,Miyashita	Akinori,,Miyashita	Akinori,,Miyashita	Akinori,,Miyashita	Akinori,,Miyashita	Akinori,,Miyashita	Akinori,,Miyashita	Akinori,,Miyashita	Akinori,,Miyashita	Akinori,,Miyashita	Akinori,,Miyashita	Akinori,,Miyashita	Akinori,,Miyashita	Akinori,,Miyashita	Akinori,,Miyashita
!Sample_contact_email	miyashi2020@bri.niigata-u.ac.jp	miyashi2020@bri.niigata-u.ac.jp	miyashi2020@bri.niigata-u.ac.jp	miyashi2020@bri.niigata-u.ac.jp	miyashi2020@bri.niigata-u.ac.jp	miyashi2020@bri.niigata-u.ac.jp	miyashi2020@bri.niigata-u.ac.jp	miyashi2020@bri.niigata-u.ac.jp	miyashi2020@bri.niigata-u.ac.jp	miyashi2020@bri.niigata-u.ac.jp	miyashi2020@bri.niigata-u.ac.jp	miyashi2020@bri.niigata-u.ac.jp	miyashi2020@bri.niigata-u.ac.jp	miyashi2020@bri.niigata-u.ac.jp	miyashi2020@bri.niigata-u.ac.jp	miyashi2020@bri.niigata-u.ac.jp	miyashi2020@bri.niigata-u.ac.jp	miyashi2020@bri.niigata-u.ac.jp	miyashi2020@bri.niigata-u.ac.jp	miyashi2020@bri.niigata-u.ac.jp	miyashi2020@bri.niigata-u.ac.jp	miyashi2020@bri.niigata-u.ac.jp	miyashi2020@bri.niigata-u.ac.jp	miyashi2020@bri.niigata-u.ac.jp	miyashi2020@bri.niigata-u.ac.jp	miyashi2020@bri.niigata-u.ac.jp	miyashi2020@bri.niigata-u.ac.jp	miyashi2020@bri.niigata-u.ac.jp	miyashi2020@bri.niigata-u.ac.jp	miyashi2020@bri.niigata-u.ac.jp	miyashi2020@bri.niigata-u.ac.jp	miyashi2020@bri.niigata-u.ac.jp	miyashi2020@bri.niigata-u.ac.jp	miyashi2020@bri.niigata-u.ac.jp	miyashi2020@bri.niigata-u.ac.jp	miyashi2020@bri.niigata-u.ac.jp	miyashi2020@bri.niigata-u.ac.jp	miyashi2020@bri.niigata-u.ac.jp	miyashi2020@bri.niigata-u.ac.jp	miyashi2020@bri.niigata-u.ac.jp	miyashi2020@bri.niigata-u.ac.jp	miyashi2020@bri.niigata-u.ac.jp	miyashi2020@bri.niigata-u.ac.jp	miyashi2020@bri.niigata-u.ac.jp	miyashi2020@bri.niigata-u.ac.jp	miyashi2020@bri.niigata-u.ac.jp	miyashi2020@bri.niigata-u.ac.jp	miyashi2020@bri.niigata-u.ac.jp	miyashi2020@bri.niigata-u.ac.jp
!Sample_contact_phone	-2515	-2515	-2515	-2515	-2515	-2515	-2515	-2515	-2515	-2515	-2515	-2515	-2515	-2515	-2515	-2515	-2515	-2515	-2515	-2515	-2515	-2515	-2515	-2515	-2515	-2515	-2515	-2515	-2515	-2515	-2515	-2515	-2515	-2515	-2515	-2515	-2515	-2515	-2515	-2515	-2515	-2515	-2515	-2515	-2515	-2515	-2515	-2515	-2515
!Sample_contact_department	Department of Molecular Genetics	Department of Molecular Genetics	Department of Molecular Genetics	Department of Molecular Genetics	Department of Molecular Genetics	Department of Molecular Genetics	Department of Molecular Genetics	Department of Molecular Genetics	Department of Molecular Genetics	Department of Molecular Genetics	Department of Molecular Genetics	Department of Molecular Genetics	Department of Molecular Genetics	Department of Molecular Genetics	Department of Molecular Genetics	Department of Molecular Genetics	Department of Molecular Genetics	Department of Molecular Genetics	Department of Molecular Genetics	Department of Molecular Genetics	Department of Molecular Genetics	Department of Molecular Genetics	Department of Molecular Genetics	Department of Molecular Genetics	Department of Molecular Genetics	Department of Molecular Genetics	Department of Molecular Genetics	Department of Molecular Genetics	Department of Molecular Genetics	Department of Molecular Genetics	Department of Molecular Genetics	Department of Molecular Genetics	Department of Molecular Genetics	Department of Molecular Genetics	Department of Molecular Genetics	Department of Molecular Genetics	Department of Molecular Genetics	Department of Molecular Genetics	Department of Molecular Genetics	Department of Molecular Genetics	Department of Molecular Genetics	Department of Molecular Genetics	Department of Molecular Genetics	Department of Molecular Genetics	Department of Molecular Genetics	Department of Molecular Genetics	Department of Molecular Genetics	Department of Molecular Genetics	Department of Molecular Genetics
!Sample_contact_institute	Brain Research Institute, Niigata University	Brain Research Institute, Niigata University	Brain Research Institute, Niigata University	Brain Research Institute, Niigata University	Brain Research Institute, Niigata University	Brain Research Institute, Niigata University	Brain Research Institute, Niigata University	Brain Research Institute, Niigata University	Brain Research Institute, Niigata University	Brain Research Institute, Niigata University	Brain Research Institute, Niigata University	Brain Research Institute, Niigata University	Brain Research Institute, Niigata University	Brain Research Institute, Niigata University	Brain Research Institute, Niigata University	Brain Research Institute, Niigata University	Brain Research Institute, Niigata University	Brain Research Institute, Niigata University	Brain Research Institute, Niigata University	Brain Research Institute, Niigata University	Brain Research Institute, Niigata University	Brain Research Institute, Niigata University	Brain Research Institute, Niigata University	Brain Research Institute, Niigata University	Brain Research Institute, Niigata University	Brain Research Institute, Niigata University	Brain Research Institute, Niigata University	Brain Research Institute, Niigata University	Brain Research Institute, Niigata University	Brain Research Institute, Niigata University	Brain Research Institute, Niigata University	Brain Research Institute, Niigata University	Brain Research Institute, Niigata University	Brain Research Institute, Niigata University	Brain Research Institute, Niigata University	Brain Research Institute, Niigata University	Brain Research Institute, Niigata University	Brain Research Institute, Niigata University	Brain Research Institute, Niigata University	Brain Research Institute, Niigata University	Brain Research Institute, Niigata University	Brain Research Institute, Niigata University	Brain Research Institute, Niigata University	Brain Research Institute, Niigata University	Brain Research Institute, Niigata University	Brain Research Institute, Niigata University	Brain Research Institute, Niigata University	Brain Research Institute, Niigata University	Brain Research Institute, Niigata University
!Sample_contact_address	1-757 Asahimachi, Chuo-ku	1-757 Asahimachi, Chuo-ku	1-757 Asahimachi, Chuo-ku	1-757 Asahimachi, Chuo-ku	1-757 Asahimachi, Chuo-ku	1-757 Asahimachi, Chuo-ku	1-757 Asahimachi, Chuo-ku	1-757 Asahimachi, Chuo-ku	1-757 Asahimachi, Chuo-ku	1-757 Asahimachi, Chuo-ku	1-757 Asahimachi, Chuo-ku	1-757 Asahimachi, Chuo-ku	1-757 Asahimachi, Chuo-ku	1-757 Asahimachi, Chuo-ku	1-757 Asahimachi, Chuo-ku	1-757 Asahimachi, Chuo-ku	1-757 Asahimachi, Chuo-ku	1-757 Asahimachi, Chuo-ku	1-757 Asahimachi, Chuo-ku	1-757 Asahimachi, Chuo-ku	1-757 Asahimachi, Chuo-ku	1-757 Asahimachi, Chuo-ku	1-757 Asahimachi, Chuo-ku	1-757 Asahimachi, Chuo-ku	1-757 Asahimachi, Chuo-ku	1-757 Asahimachi, Chuo-ku	1-757 Asahimachi, Chuo-ku	1-757 Asahimachi, Chuo-ku	1-757 Asahimachi, Chuo-ku	1-757 Asahimachi, Chuo-ku	1-757 Asahimachi, Chuo-ku	1-757 Asahimachi, Chuo-ku	1-757 Asahimachi, Chuo-ku	1-757 Asahimachi, Chuo-ku	1-757 Asahimachi, Chuo-ku	1-757 Asahimachi, Chuo-ku	1-757 Asahimachi, Chuo-ku	1-757 Asahimachi, Chuo-ku	1-757 Asahimachi, Chuo-ku	1-757 Asahimachi, Chuo-ku	1-757 Asahimachi, Chuo-ku	1-757 Asahimachi, Chuo-ku	1-757 Asahimachi, Chuo-ku	1-757 Asahimachi, Chuo-ku	1-757 Asahimachi, Chuo-ku	1-757 Asahimachi, Chuo-ku	1-757 Asahimachi, Chuo-ku	1-757 Asahimachi, Chuo-ku	1-757 Asahimachi, Chuo-ku
!Sample_contact_city	Niigata	Niigata	Niigata	Niigata	Niigata	Niigata	Niigata	Niigata	Niigata	Niigata	Niigata	Niigata	Niigata	Niigata	Niigata	Niigata	Niigata	Niigata	Niigata	Niigata	Niigata	Niigata	Niigata	Niigata	Niigata	Niigata	Niigata	Niigata	Niigata	Niigata	Niigata	Niigata	Niigata	Niigata	Niigata	Niigata	Niigata	Niigata	Niigata	Niigata	Niigata	Niigata	Niigata	Niigata	Niigata	Niigata	Niigata	Niigata	Niigata
!Sample_contact_zip/postal_code	951-8585	951-8585	951-8585	951-8585	951-8585	951-8585	951-8585	951-8585	951-8585	951-8585	951-8585	951-8585	951-8585	951-8585	951-8585	951-8585	951-8585	951-8585	951-8585	951-8585	951-8585	951-8585	951-8585	951-8585	951-8585	951-8585	951-8585	951-8585	951-8585	951-8585	951-8585	951-8585	951-8585	951-8585	951-8585	951-8585	951-8585	951-8585	951-8585	951-8585	951-8585	951-8585	951-8585	951-8585	951-8585	951-8585	951-8585	951-8585	951-8585
!Sample_contact_country	Japan	Japan	Japan	Japan	Japan	Japan	Japan	Japan	Japan	Japan	Japan	Japan	Japan	Japan	Japan	Japan	Japan	Japan	Japan	Japan	Japan	Japan	Japan	Japan	Japan	Japan	Japan	Japan	Japan	Japan	Japan	Japan	Japan	Japan	Japan	Japan	Japan	Japan	Japan	Japan	Japan	Japan	Japan	Japan	Japan	Japan	Japan	Japan	Japan
!Sample_supplementary_file	ftp://ftp.ncbi.nlm.nih.gov/geo/samples/GSM3791nnn/GSM3791140/suppl/GSM3791140_Expression_BN_V-VI_01-FC_081217.CEL.gz	ftp://ftp.ncbi.nlm.nih.gov/geo/samples/GSM3791nnn/GSM3791143/suppl/GSM3791143_Expression_BN_V-VI_02-FC_090520.CEL.gz	ftp://ftp.ncbi.nlm.nih.gov/geo/samples/GSM3791nnn/GSM3791146/suppl/GSM3791146_Expression_BN_V-VI_03-FC_081225.CEL.gz	ftp://ftp.ncbi.nlm.nih.gov/geo/samples/GSM3791nnn/GSM3791149/suppl/GSM3791149_Expression_BN_V-VI_04-FC_090609.CEL.gz	ftp://ftp.ncbi.nlm.nih.gov/geo/samples/GSM3791nnn/GSM3791152/suppl/GSM3791152_Expression_BN_V-VI_05-FC_090522.CEL.gz	ftp://ftp.ncbi.nlm.nih.gov/geo/samples/GSM3791nnn/GSM3791155/suppl/GSM3791155_Expression_BN_V-VI_06-FC_081217.CEL.gz	ftp://ftp.ncbi.nlm.nih.gov/geo/samples/GSM3791nnn/GSM3791158/suppl/GSM3791158_Expression_BN_V-VI_07-FC_090529.CEL.gz	ftp://ftp.ncbi.nlm.nih.gov/geo/samples/GSM3791nnn/GSM3791161/suppl/GSM3791161_Expression_BN_V-VI_08-FC_081225.CEL.gz	ftp://ftp.ncbi.nlm.nih.gov/geo/samples/GSM3791nnn/GSM3791164/suppl/GSM3791164_Expression_BN_V-VI_09-FC_081219.CEL.gz	ftp://ftp.ncbi.nlm.nih.gov/geo/samples/GSM3791nnn/GSM3791167/suppl/GSM3791167_Expression_BN_V-VI_10-FC_081219.CEL.gz	ftp://ftp.ncbi.nlm.nih.gov/geo/samples/GSM3791nnn/GSM3791170/suppl/GSM3791170_Expression_BN_V-VI_11-FC_090610.CEL.gz	ftp://ftp.ncbi.nlm.nih.gov/geo/samples/GSM3791nnn/GSM3791173/suppl/GSM3791173_Expression_BN_V-VI_12-FC_090609.CEL.gz	ftp://ftp.ncbi.nlm.nih.gov/geo/samples/GSM3791nnn/GSM3791176/suppl/GSM3791176_Expression_BN_V-VI_13-FC_090612.CEL.gz	ftp://ftp.ncbi.nlm.nih.gov/geo/samples/GSM3791nnn/GSM3791179/suppl/GSM3791179_Expression_BN_V-VI_14-FC_090609.CEL.gz	ftp://ftp.ncbi.nlm.nih.gov/geo/samples/GSM3791nnn/GSM3791182/suppl/GSM3791182_Expression_BN_V-VI_15-FC_081219.CEL.gz	ftp://ftp.ncbi.nlm.nih.gov/geo/samples/GSM3791nnn/GSM3791185/suppl/GSM3791185_Expression_BN_V-VI_16-FC_081218.CEL.gz	ftp://ftp.ncbi.nlm.nih.gov/geo/samples/GSM3791nnn/GSM3791188/suppl/GSM3791188_Expression_BN_V-VI_17-FC_090611.CEL.gz	ftp://ftp.ncbi.nlm.nih.gov/geo/samples/GSM3791nnn/GSM3791191/suppl/GSM3791191_Expression_BN_V-VI_18-FC_090609.CEL.gz	ftp://ftp.ncbi.nlm.nih.gov/geo/samples/GSM3791nnn/GSM3791194/suppl/GSM3791194_Expression_BN_V-VI_19-FC_090611.CEL.gz	ftp://ftp.ncbi.nlm.nih.gov/geo/samples/GSM3790nnn/GSM3790984/suppl/GSM3790984_Expression_BN_0_01-FC_090609.CEL.gz	ftp://ftp.ncbi.nlm.nih.gov/geo/samples/GSM3790nnn/GSM3790987/suppl/GSM3790987_Expression_BN_0_02-FC_081219.CEL.gz	ftp://ftp.ncbi.nlm.nih.gov/geo/samples/GSM3790nnn/GSM3790990/suppl/GSM3790990_Expression_BN_0_03-FC_081218.CEL.gz	ftp://ftp.ncbi.nlm.nih.gov/geo/samples/GSM3790nnn/GSM3790993/suppl/GSM3790993_Expression_BN_0_04-FC_081217.CEL.gz	ftp://ftp.ncbi.nlm.nih.gov/geo/samples/GSM3790nnn/GSM3790996/suppl/GSM3790996_Expression_BN_0_05-FC_090611.CEL.gz	ftp://ftp.ncbi.nlm.nih.gov/geo/samples/GSM3790nnn/GSM3790999/suppl/GSM3790999_Expression_BN_0_06-FC_081217.CEL.gz	ftp://ftp.ncbi.nlm.nih.gov/geo/samples/GSM3791nnn/GSM3791002/suppl/GSM3791002_Expression_BN_0_07-FC_081225.CEL.gz	ftp://ftp.ncbi.nlm.nih.gov/geo/samples/GSM3791nnn/GSM3791005/suppl/GSM3791005_Expression_BN_0_08-FC_081218.CEL.gz	ftp://ftp.ncbi.nlm.nih.gov/geo/samples/GSM3791nnn/GSM3791008/suppl/GSM3791008_Expression_BN_0_09-FC_090610.CEL.gz	ftp://ftp.ncbi.nlm.nih.gov/geo/samples/GSM3791nnn/GSM3791011/suppl/GSM3791011_Expression_BN_0_10-FC_081218.CEL.gz	ftp://ftp.ncbi.nlm.nih.gov/geo/samples/GSM3791nnn/GSM3791014/suppl/GSM3791014_Expression_BN_0_11-FC_090611.CEL.gz	ftp://ftp.ncbi.nlm.nih.gov/geo/samples/GSM3791nnn/GSM3791017/suppl/GSM3791017_Expression_BN_0_12-FC_081217.CEL.gz	ftp://ftp.ncbi.nlm.nih.gov/geo/samples/GSM3791nnn/GSM3791020/suppl/GSM3791020_Expression_BN_0_13-FC_081217.CEL.gz	ftp://ftp.ncbi.nlm.nih.gov/geo/samples/GSM3791nnn/GSM3791023/suppl/GSM3791023_Expression_BN_I-II_01-FC_090611.CEL.gz	ftp://ftp.ncbi.nlm.nih.gov/geo/samples/GSM3791nnn/GSM3791026/suppl/GSM3791026_Expression_BN_I-II_02-FC_081217.CEL.gz	ftp://ftp.ncbi.nlm.nih.gov/geo/samples/GSM3791nnn/GSM3791029/suppl/GSM3791029_Expression_BN_I-II_03-FC_090612.CEL.gz	ftp://ftp.ncbi.nlm.nih.gov/geo/samples/GSM3791nnn/GSM3791032/suppl/GSM3791032_Expression_BN_I-II_04-FC_090610.CEL.gz	ftp://ftp.ncbi.nlm.nih.gov/geo/samples/GSM3791nnn/GSM3791035/suppl/GSM3791035_Expression_BN_I-II_05-FC_090609.CEL.gz	ftp://ftp.ncbi.nlm.nih.gov/geo/samples/GSM3791nnn/GSM3791038/suppl/GSM3791038_Expression_BN_I-II_06-FC_090609.CEL.gz	ftp://ftp.ncbi.nlm.nih.gov/geo/samples/GSM3791nnn/GSM3791041/suppl/GSM3791041_Expression_BN_I-II_07-FC_081217.CEL.gz	ftp://ftp.ncbi.nlm.nih.gov/geo/samples/GSM3791nnn/GSM3791044/suppl/GSM3791044_Expression_BN_I-II_08-FC_090526.CEL.gz	ftp://ftp.ncbi.nlm.nih.gov/geo/samples/GSM3791nnn/GSM3791047/suppl/GSM3791047_Expression_BN_I-II_09-FC_081219.CEL.gz	ftp://ftp.ncbi.nlm.nih.gov/geo/samples/GSM3791nnn/GSM3791050/suppl/GSM3791050_Expression_BN_I-II_10-FC_081218.CEL.gz	ftp://ftp.ncbi.nlm.nih.gov/geo/samples/GSM3791nnn/GSM3791053/suppl/GSM3791053_Expression_BN_I-II_11-FC_081225.CEL.gz	ftp://ftp.ncbi.nlm.nih.gov/geo/samples/GSM3791nnn/GSM3791056/suppl/GSM3791056_Expression_BN_I-II_12-FC_090611.CEL.gz	ftp://ftp.ncbi.nlm.nih.gov/geo/samples/GSM3791nnn/GSM3791059/suppl/GSM3791059_Expression_BN_I-II_13-FC_090612.CEL.gz	ftp://ftp.ncbi.nlm.nih.gov/geo/samples/GSM3791nnn/GSM3791062/suppl/GSM3791062_Expression_BN_I-II_14-FC_090609.CEL.gz	ftp://ftp.ncbi.nlm.nih.gov/geo/samples/GSM3791nnn/GSM3791065/suppl/GSM3791065_Expression_BN_I-II_15-FC_081218.CEL.gz	ftp://ftp.ncbi.nlm.nih.gov/geo/samples/GSM3791nnn/GSM3791068/suppl/GSM3791068_Expression_BN_I-II_16-FC_081218.CEL.gz	ftp://ftp.ncbi.nlm.nih.gov/geo/samples/GSM3791nnn/GSM3791071/suppl/GSM3791071_Expression_BN_I-II_17-FC_090611.CEL.gz
!Sample_supplementary_file	ftp://ftp.ncbi.nlm.nih.gov/geo/samples/GSM3791nnn/GSM3791140/suppl/GSM3791140_Expression_BN_V-VI_01-FC_081217.rma-gene-core.chp.gz	ftp://ftp.ncbi.nlm.nih.gov/geo/samples/GSM3791nnn/GSM3791143/suppl/GSM3791143_Expression_BN_V-VI_02-FC_090520.rma-gene-core.chp.gz	ftp://ftp.ncbi.nlm.nih.gov/geo/samples/GSM3791nnn/GSM3791146/suppl/GSM3791146_Expression_BN_V-VI_03-FC_081225.rma-gene-core.chp.gz	ftp://ftp.ncbi.nlm.nih.gov/geo/samples/GSM3791nnn/GSM3791149/suppl/GSM3791149_Expression_BN_V-VI_04-FC_090609.rma-gene-core.chp.gz	ftp://ftp.ncbi.nlm.nih.gov/geo/samples/GSM3791nnn/GSM3791152/suppl/GSM3791152_Expression_BN_V-VI_05-FC_090522.rma-gene-core.chp.gz	ftp://ftp.ncbi.nlm.nih.gov/geo/samples/GSM3791nnn/GSM3791155/suppl/GSM3791155_Expression_BN_V-VI_06-FC_081217.rma-gene-core.chp.gz	ftp://ftp.ncbi.nlm.nih.gov/geo/samples/GSM3791nnn/GSM3791158/suppl/GSM3791158_Expression_BN_V-VI_07-FC_090529.rma-gene-core.chp.gz	ftp://ftp.ncbi.nlm.nih.gov/geo/samples/GSM3791nnn/GSM3791161/suppl/GSM3791161_Expression_BN_V-VI_08-FC_081225.rma-gene-core.chp.gz	ftp://ftp.ncbi.nlm.nih.gov/geo/samples/GSM3791nnn/GSM3791164/suppl/GSM3791164_Expression_BN_V-VI_09-FC_081219.rma-gene-core.chp.gz	ftp://ftp.ncbi.nlm.nih.gov/geo/samples/GSM3791nnn/GSM3791167/suppl/GSM3791167_Expression_BN_V-VI_10-FC_081219.rma-gene-core.chp.gz	ftp://ftp.ncbi.nlm.nih.gov/geo/samples/GSM3791nnn/GSM3791170/suppl/GSM3791170_Expression_BN_V-VI_11-FC_090610.rma-gene-core.chp.gz	ftp://ftp.ncbi.nlm.nih.gov/geo/samples/GSM3791nnn/GSM3791173/suppl/GSM3791173_Expression_BN_V-VI_12-FC_090609.rma-gene-core.chp.gz	ftp://ftp.ncbi.nlm.nih.gov/geo/samples/GSM3791nnn/GSM3791176/suppl/GSM3791176_Expression_BN_V-VI_13-FC_090612.rma-gene-core.chp.gz	ftp://ftp.ncbi.nlm.nih.gov/geo/samples/GSM3791nnn/GSM3791179/suppl/GSM3791179_Expression_BN_V-VI_14-FC_090609.rma-gene-core.chp.gz	ftp://ftp.ncbi.nlm.nih.gov/geo/samples/GSM3791nnn/GSM3791182/suppl/GSM3791182_Expression_BN_V-VI_15-FC_081219.rma-gene-core.chp.gz	ftp://ftp.ncbi.nlm.nih.gov/geo/samples/GSM3791nnn/GSM3791185/suppl/GSM3791185_Expression_BN_V-VI_16-FC_081218.rma-gene-core.chp.gz	ftp://ftp.ncbi.nlm.nih.gov/geo/samples/GSM3791nnn/GSM3791188/suppl/GSM3791188_Expression_BN_V-VI_17-FC_090611.rma-gene-core.chp.gz	ftp://ftp.ncbi.nlm.nih.gov/geo/samples/GSM3791nnn/GSM3791191/suppl/GSM3791191_Expression_BN_V-VI_18-FC_090609.rma-gene-core.chp.gz	ftp://ftp.ncbi.nlm.nih.gov/geo/samples/GSM3791nnn/GSM3791194/suppl/GSM3791194_Expression_BN_V-VI_19-FC_090611.rma-gene-core.chp.gz	ftp://ftp.ncbi.nlm.nih.gov/geo/samples/GSM3790nnn/GSM3790984/suppl/GSM3790984_Expression_BN_0_01-FC_090609.rma-gene-core.chp.gz	ftp://ftp.ncbi.nlm.nih.gov/geo/samples/GSM3790nnn/GSM3790987/suppl/GSM3790987_Expression_BN_0_02-FC_081219.rma-gene-core.chp.gz	ftp://ftp.ncbi.nlm.nih.gov/geo/samples/GSM3790nnn/GSM3790990/suppl/GSM3790990_Expression_BN_0_03-FC_081218.rma-gene-core.chp.gz	ftp://ftp.ncbi.nlm.nih.gov/geo/samples/GSM3790nnn/GSM3790993/suppl/GSM3790993_Expression_BN_0_04-FC_081217.rma-gene-core.chp.gz	ftp://ftp.ncbi.nlm.nih.gov/geo/samples/GSM3790nnn/GSM3790996/suppl/GSM3790996_Expression_BN_0_05-FC_090611.rma-gene-core.chp.gz	ftp://ftp.ncbi.nlm.nih.gov/geo/samples/GSM3790nnn/GSM3790999/suppl/GSM3790999_Expression_BN_0_06-FC_081217.rma-gene-core.chp.gz	ftp://ftp.ncbi.nlm.nih.gov/geo/samples/GSM3791nnn/GSM3791002/suppl/GSM3791002_Expression_BN_0_07-FC_081225.rma-gene-core.chp.gz	ftp://ftp.ncbi.nlm.nih.gov/geo/samples/GSM3791nnn/GSM3791005/suppl/GSM3791005_Expression_BN_0_08-FC_081218.rma-gene-core.chp.gz	ftp://ftp.ncbi.nlm.nih.gov/geo/samples/GSM3791nnn/GSM3791008/suppl/GSM3791008_Expression_BN_0_09-FC_090610.rma-gene-core.chp.gz	ftp://ftp.ncbi.nlm.nih.gov/geo/samples/GSM3791nnn/GSM3791011/suppl/GSM3791011_Expression_BN_0_10-FC_081218.rma-gene-core.chp.gz	ftp://ftp.ncbi.nlm.nih.gov/geo/samples/GSM3791nnn/GSM3791014/suppl/GSM3791014_Expression_BN_0_11-FC_090611.rma-gene-core.chp.gz	ftp://ftp.ncbi.nlm.nih.gov/geo/samples/GSM3791nnn/GSM3791017/suppl/GSM3791017_Expression_BN_0_12-FC_081217.rma-gene-core.chp.gz	ftp://ftp.ncbi.nlm.nih.gov/geo/samples/GSM3791nnn/GSM3791020/suppl/GSM3791020_Expression_BN_0_13-FC_081217.rma-gene-core.chp.gz	ftp://ftp.ncbi.nlm.nih.gov/geo/samples/GSM3791nnn/GSM3791023/suppl/GSM3791023_Expression_BN_I-II_01-FC_090611.rma-gene-core.chp.gz	ftp://ftp.ncbi.nlm.nih.gov/geo/samples/GSM3791nnn/GSM3791026/suppl/GSM3791026_Expression_BN_I-II_02-FC_081217.rma-gene-core.chp.gz	ftp://ftp.ncbi.nlm.nih.gov/geo/samples/GSM3791nnn/GSM3791029/suppl/GSM3791029_Expression_BN_I-II_03-FC_090612.rma-gene-core.chp.gz	ftp://ftp.ncbi.nlm.nih.gov/geo/samples/GSM3791nnn/GSM3791032/suppl/GSM3791032_Expression_BN_I-II_04-FC_090610.rma-gene-core.chp.gz	ftp://ftp.ncbi.nlm.nih.gov/geo/samples/GSM3791nnn/GSM3791035/suppl/GSM3791035_Expression_BN_I-II_05-FC_090609.rma-gene-core.chp.gz	ftp://ftp.ncbi.nlm.nih.gov/geo/samples/GSM3791nnn/GSM3791038/suppl/GSM3791038_Expression_BN_I-II_06-FC_090609.rma-gene-core.chp.gz	ftp://ftp.ncbi.nlm.nih.gov/geo/samples/GSM3791nnn/GSM3791041/suppl/GSM3791041_Expression_BN_I-II_07-FC_081217.rma-gene-core.chp.gz	ftp://ftp.ncbi.nlm.nih.gov/geo/samples/GSM3791nnn/GSM3791044/suppl/GSM3791044_Expression_BN_I-II_08-FC_090526.rma-gene-core.chp.gz	ftp://ftp.ncbi.nlm.nih.gov/geo/samples/GSM3791nnn/GSM3791047/suppl/GSM3791047_Expression_BN_I-II_09-FC_081219.rma-gene-core.chp.gz	ftp://ftp.ncbi.nlm.nih.gov/geo/samples/GSM3791nnn/GSM3791050/suppl/GSM3791050_Expression_BN_I-II_10-FC_081218.rma-gene-core.chp.gz	ftp://ftp.ncbi.nlm.nih.gov/geo/samples/GSM3791nnn/GSM3791053/suppl/GSM3791053_Expression_BN_I-II_11-FC_081225.rma-gene-core.chp.gz	ftp://ftp.ncbi.nlm.nih.gov/geo/samples/GSM3791nnn/GSM3791056/suppl/GSM3791056_Expression_BN_I-II_12-FC_090611.rma-gene-core.chp.gz	ftp://ftp.ncbi.nlm.nih.gov/geo/samples/GSM3791nnn/GSM3791059/suppl/GSM3791059_Expression_BN_I-II_13-FC_090612.rma-gene-core.chp.gz	ftp://ftp.ncbi.nlm.nih.gov/geo/samples/GSM3791nnn/GSM3791062/suppl/GSM3791062_Expression_BN_I-II_14-FC_090609.rma-gene-core.chp.gz	ftp://ftp.ncbi.nlm.nih.gov/geo/samples/GSM3791nnn/GSM3791065/suppl/GSM3791065_Expression_BN_I-II_15-FC_081218.rma-gene-core.chp.gz	ftp://ftp.ncbi.nlm.nih.gov/geo/samples/GSM3791nnn/GSM3791068/suppl/GSM3791068_Expression_BN_I-II_16-FC_081218.rma-gene-core.chp.gz	ftp://ftp.ncbi.nlm.nih.gov/geo/samples/GSM3791nnn/GSM3791071/suppl/GSM3791071_Expression_BN_I-II_17-FC_090611.rma-gene-core.chp.gz
!Sample_data_row_count	22011	22011	22011	22011	22011	22011	22011	22011	22011	22011	22011	22011	22011	22011	22011	22011	22011	22011	22011	22011	22011	22011	22011	22011	22011	22011	22011	22011	22011	22011	22011	22011	22011	22011	22011	22011	22011	22011	22011	22011	22011	22011	22011	22011	22011	22011	22011	22011	22011
!Sample_relation	Alternative to: GSM3813743 (exon-level analysis)	Alternative to: GSM3813746 (exon-level analysis)	Alternative to: GSM3813749 (exon-level analysis)	Alternative to: GSM3813752 (exon-level analysis)	Alternative to: GSM3813755 (exon-level analysis)	Alternative to: GSM3813758 (exon-level analysis)	Alternative to: GSM3813761 (exon-level analysis)	Alternative to: GSM3813764 (exon-level analysis)	Alternative to: GSM3813767 (exon-level analysis)	Alternative to: GSM3813770 (exon-level analysis)	Alternative to: GSM3813773 (exon-level analysis)	Alternative to: GSM3813776 (exon-level analysis)	Alternative to: GSM3813779 (exon-level analysis)	Alternative to: GSM3813782 (exon-level analysis)	Alternative to: GSM3813785 (exon-level analysis)	Alternative to: GSM3813788 (exon-level analysis)	Alternative to: GSM3813791 (exon-level analysis)	Alternative to: GSM3813794 (exon-level analysis)	Alternative to: GSM3813797 (exon-level analysis)	Alternative to: GSM3813587 (exon-level analysis)	Alternative to: GSM3813590 (exon-level analysis)	Alternative to: GSM3813593 (exon-level analysis)	Alternative to: GSM3813596 (exon-level analysis)	Alternative to: GSM3813599 (exon-level analysis)	Alternative to: GSM3813602 (exon-level analysis)	Alternative to: GSM3813605 (exon-level analysis)	Alternative to: GSM3813608 (exon-level analysis)	Alternative to: GSM3813611 (exon-level analysis)	Alternative to: GSM3813614 (exon-level analysis)	Alternative to: GSM3813617 (exon-level analysis)	Alternative to: GSM3813620 (exon-level analysis)	Alternative to: GSM3813623 (exon-level analysis)	Alternative to: GSM3813626 (exon-level analysis)	Alternative to: GSM3813629 (exon-level analysis)	Alternative to: GSM3813632 (exon-level analysis)	Alternative to: GSM3813635 (exon-level analysis)	Alternative to: GSM3813638 (exon-level analysis)	Alternative to: GSM3813641 (exon-level analysis)	Alternative to: GSM3813644 (exon-level analysis)	Alternative to: GSM3813647 (exon-level analysis)	Alternative to: GSM3813650 (exon-level analysis)	Alternative to: GSM3813653 (exon-level analysis)	Alternative to: GSM3813656 (exon-level analysis)	Alternative to: GSM3813659 (exon-level analysis)	Alternative to: GSM3813662 (exon-level analysis)	Alternative to: GSM3813665 (exon-level analysis)	Alternative to: GSM3813668 (exon-level analysis)	Alternative to: GSM3813671 (exon-level analysis)	Alternative to: GSM3813674 (exon-level analysis)
!series_matrix_table_begin
ID_REF	GSM3791140	GSM3791143	GSM3791146	GSM3791149	GSM3791152	GSM3791155	GSM3791158	GSM3791161	GSM3791164	GSM3791167	GSM3791170	GSM3791173	GSM3791176	GSM3791179	GSM3791182	GSM3791185	GSM3791188	GSM3791191	GSM3791194	GSM3790984	GSM3790987	GSM3790990	GSM3790993	GSM3790996	GSM3790999	GSM3791002	GSM3791005	GSM3791008	GSM3791011	GSM3791014	GSM3791017	GSM3791020	GSM3791023	GSM3791026	GSM3791029	GSM3791032	GSM3791035	GSM3791038	GSM3791041	GSM3791044	GSM3791047	GSM3791050	GSM3791053	GSM3791056	GSM3791059	GSM3791062	GSM3791065	GSM3791068	GSM3791071
[truncated: 41 more columns]

## Sheet: AD-GSE48350
!Series_title	Alzheimer's Disease Dataset
!Series_geo_accession	GSE48350
!Series_status	Public on Apr 21 2014
!Series_submission_date	Jun 27 2013
!Series_last_update_date	May 03 2022
!Series_pubmed_id	18832152
!Series_pubmed_id	23273601
!Series_pubmed_id	22824372
!Series_pubmed_id	20838618
!Series_pubmed_id	23999428
!Series_pubmed_id	23206327
!Series_summary	This dataset contains microarray data from normal controls (aged 20-99 yrs) and Alzheimer's disease cases, from 4 brain regions: hippocampus, entorhinal cortex, superior frontal cortex, post-central gyrus. Changes in expression of synaptic and immune related genes were analyzed, investigating age-related changes and AD-related changes, and region-specific patterns of change.
!Series_summary	These AD cases were processed simultaneously with the control cases (young and aged) included in GSE11882 (GSE11882 dataset contains data exclusively from normal control brains).
!Series_overall_design	Postmortem brain tissue was collected from ADRC brain banks. Cases were preferentially selected where 3 or more brain regions were available. Cases labeled "indiv" refers to normal controls (young and aged), and AD cases are labeled "AD". These AD cases were processed simultaneously with the control cases (young and aged) included in GSE11882 (GSE11882 dataset contains data exclusively from norma…
!Series_type	Expression profiling by array
!Series_contributor	N,C,Berchtold
!Series_contributor	C,W,Cotman
!Series_sample_id	GSM300166 GSM300167 GSM300168 GSM300169 GSM300170 GSM300171 GSM300172 GSM300173 GSM300174 GSM300175 GSM300176 GSM300177 GSM300178 GSM300179 GSM300180 GSM300181 GSM300182 GSM300183 GSM300185 GSM300186 GSM300187 GSM300188 GSM300189 GSM300190 GSM300191 GSM300192 GSM300193 GSM300194 GSM300195 GSM300196 GSM300197 GSM300198 GSM300199 GSM300200 GSM300201 GSM300202 GSM300203 GSM300204 GSM300205 GSM300206…
!Series_contact_name	Nicole,Claudia,Berchtold
!Series_contact_email	nberchto@uci.edu
!Series_contact_phone	949 824 6071
!Series_contact_laboratory	Carl W. Cotman
!Series_contact_department	Institute for Memory Impairments and Neurological Disorders
!Series_contact_institute	UC Irvine
!Series_contact_address	1226 Gillespie Neuroscience Facility
!Series_contact_city	Irvine
!Series_contact_state	CA
!Series_contact_zip/postal_code	92697-4540
!Series_contact_country	USA
!Series_supplementary_file	ftp://ftp.ncbi.nlm.nih.gov/geo/series/GSE48nnn/GSE48350/suppl/GSE48350_RAW.tar
!Series_platform_id	GPL570
!Series_platform_taxid	9606
!Series_sample_taxid	9606
!Series_relation	BioProject: https://www.ncbi.nlm.nih.gov/bioproject/PRJNA209800
!Sample_title+1:148	SuperiorFrontalGyrus_female_91yrs_indiv10	SuperiorFrontalGyrus_male_45yrs_indiv12	SuperiorFrontalGyrus_male_95yrs_indiv14	SuperiorFrontalGyrus_female_45yrs_indiv17	SuperiorFrontalGyrus_female_74yrs_indiv18	SuperiorFrontalGyrus_female_99yrs_indiv2	SuperiorFrontalGyrus_female_74yrs_indiv21	SuperiorFrontalGyrus_female_92yrs_indiv26	SuperiorFrontalGyrus_female_91yrs_indiv27	SuperiorFrontalGyrus_male_83yrs_indiv28	SuperiorFrontalGyrus_male_28yrs_indiv29	SuperiorFrontalGyrus_female_74yrs_indiv30	SuperiorFrontalGyrus_male_97yrs_indiv34	SuperiorFrontalGyrus_female_34yrs_indiv35	SuperiorFrontalGyrus_female_74yrs_indiv38	SuperiorFrontalGyrus_female_44yrs_indiv42	SuperiorFrontalGyrus_female_37yrs_indiv45	SuperiorFrontalGyrus_male_85yrs_indiv46	SuperiorFrontalGyrus_female_70yrs_indiv47	SuperiorFrontalGyrus_female_64yrs_indiv52	SuperiorFrontalGyrus_male_70yrs_indiv53	SuperiorFrontalGyrus_female_85yrs_indiv54	SuperiorFrontalGyrus_female_91yrs_indiv59	SuperiorFrontalGyrus_male_21yrs_indiv66	SuperiorFrontalGyrus_male_40yrs_indiv68	SuperiorFrontalGyrus_male_52yrs_indiv71	SuperiorFrontalGyrus_male_75yrs_indiv72	SuperiorFrontalGyrus_male_86yrs_indiv73	SuperiorFrontalGyrus_female_26yrs_indiv76	SuperiorFrontalGyrus_male_20yrs_indiv77	SuperiorFrontalGyrus_male_20yrs_indiv78	SuperiorFrontalGyrus_female_36yrs_indiv79	SuperiorFrontalGyrus_male_69yrs_indiv8	SuperiorFrontalGyrus_female_44yrs_indiv80	SuperiorFrontalGyrus_female_48yrs_indiv81	SuperiorFrontalGyrus_female_30yrs_indiv82	SuperiorFrontalGyrus_male_20yrs_indiv83	SuperiorFrontalGyrus_male_33yrs_indiv84	SuperiorFrontalGyrus_male_22yrs_indiv85	SuperiorFrontalGyrus_male_42yrs_indiv86	SuperiorFrontalGyrus_male_45yrs_indiv87	SuperiorFrontalGyrus_female_47yrs_indiv88	SuperiorFrontalGyrus_male_69yrs_indiv93	SuperiorFrontalGyrus_female_91yrs_indiv94	SuperiorFrontalGyrus_male_75yrs_indiv96	SuperiorFrontalGyrus_female_82yrs_indiv98	SuperiorFrontalGyrus_male_66yrs_indiv63	SuperiorFrontalGyrus_male_80yrs_indiv15	superior frontal gyrus_female_74_AD_37
!Sample_geo_accession	GSM300167	GSM300176	GSM300180	GSM300188	GSM300191	GSM300195	GSM300199	GSM300201	GSM300203	GSM300207	GSM300211	GSM300213	GSM300217	GSM300221	GSM300225	GSM300229	GSM300233	GSM300237	GSM300241	GSM300245	GSM300247	GSM300250	GSM300251	GSM300254	GSM300260	GSM300264	GSM300266	GSM300270	GSM300274	GSM300278	GSM300282	GSM300284	GSM300288	GSM300292	GSM300296	GSM300299	GSM300303	GSM300307	GSM300311	GSM300315	GSM300319	GSM300323	GSM300327	GSM300331	GSM300335	GSM300341	GSM318840	GSM350078	GSM1176255
!Sample_status	Public on Oct 09 2008	Public on Oct 09 2008	Public on Oct 09 2008	Public on Oct 09 2008	Public on Oct 09 2008	Public on Oct 09 2008	Public on Oct 09 2008	Public on Oct 09 2008	Public on Oct 09 2008	Public on Oct 09 2008	Public on Oct 09 2008	Public on Oct 09 2008	Public on Oct 09 2008	Public on Oct 09 2008	Public on Oct 09 2008	Public on Oct 09 2008	Public on Oct 09 2008	Public on Oct 09 2008	Public on Oct 09 2008	Public on Oct 09 2008	Public on Oct 09 2008	Public on Oct 09 2008	Public on Oct 09 2008	Public on Oct 09 2008	Public on Oct 09 2008	Public on Oct 09 2008	Public on Oct 09 2008	Public on Oct 09 2008	Public on Oct 09 2008	Public on Oct 09 2008	Public on Oct 09 2008	Public on Oct 09 2008	Public on Oct 09 2008	Public on Oct 09 2008	Public on Oct 09 2008	Public on Oct 09 2008	Public on Oct 09 2008	Public on Oct 09 2008	Public on Oct 09 2008	Public on Oct 09 2008	Public on Oct 09 2008	Public on Oct 09 2008	Public on Oct 09 2008	Public on Oct 09 2008	Public on Oct 09 2008	Public on Oct 09 2008	Public on Oct 09 2008	Public on May 01 2009	Public on Apr 21 2014
!Sample_submission_date	Jun 25 2008	Jun 25 2008	Jun 25 2008	Jun 25 2008	Jun 25 2008	Jun 25 2008	Jun 25 2008	Jun 25 2008	Jun 25 2008	Jun 25 2008	Jun 25 2008	Jun 25 2008	Jun 25 2008	Jun 25 2008	Jun 25 2008	Jun 25 2008	Jun 25 2008	Jun 25 2008	Jun 25 2008	Jun 25 2008	Jun 25 2008	Jun 25 2008	Jun 25 2008	Jun 25 2008	Jun 25 2008	Jun 25 2008	Jun 25 2008	Jun 25 2008	Jun 25 2008	Jun 25 2008	Jun 25 2008	Jun 25 2008	Jun 25 2008	Jun 25 2008	Jun 25 2008	Jun 25 2008	Jun 25 2008	Jun 25 2008	Jun 25 2008	Jun 25 2008	Jun 25 2008	Jun 25 2008	Jun 25 2008	Jun 25 2008	Jun 25 2008	Jun 25 2008	Sep 09 2008	Dec 10 2008	Jun 27 2013
!Sample_last_update_date	Jun 26 2019	Jun 26 2019	Jun 26 2019	Jun 26 2019	Jun 26 2019	Jun 26 2019	Jun 26 2019	Jun 26 2019	Jun 26 2019	Jun 26 2019	Jun 26 2019	Jun 26 2019	Jun 26 2019	Jun 26 2019	Jun 26 2019	Jun 26 2019	Jun 26 2019	Jun 26 2019	Jun 26 2019	Jun 26 2019	Jun 26 2019	Jun 26 2019	Jun 26 2019	Jun 26 2019	Jun 26 2019	Jun 26 2019	Jun 26 2019	Jun 26 2019	Jun 26 2019	Jun 26 2019	Jun 26 2019	Jun 26 2019	Jun 26 2019	Jun 26 2019	Jun 26 2019	Jun 26 2019	Jun 26 2019	Jun 26 2019	Jun 26 2019	Jun 26 2019	Jun 26 2019	Jun 26 2019	Jun 26 2019	Jun 26 2019	Jun 26 2019	Jun 26 2019	Jun 26 2019	Jun 26 2019	Jun 26 2019
!Sample_type	RNA	RNA	RNA	RNA	RNA	RNA	RNA	RNA	RNA	RNA	RNA	RNA	RNA	RNA	RNA	RNA	RNA	RNA	RNA	RNA	RNA	RNA	RNA	RNA	RNA	RNA	RNA	RNA	RNA	RNA	RNA	RNA	RNA	RNA	RNA	RNA	RNA	RNA	RNA	RNA	RNA	RNA	RNA	RNA	RNA	RNA	RNA	RNA	RNA
!Sample_channel_count	1	1	1	1	1	1	1	1	1	1	1	1	1	1	1	1	1	1	1	1	1	1	1	1	1	1	1	1	1	1	1	1	1	1	1	1	1	1	1	1	1	1	1	1	1	1	1	1	1
!Sample_source_name_ch1	brain, superior frontal gyrus, female, 91 years	brain, superior frontal gyrus, male, 45 years	brain, superior frontal gyrus, male, 95 years	brain, superior frontal gyrus, female, 45 years	brain, superior frontal gyrus, female, 74 years	brain, superior frontal gyrus, female, 99 years	brain, superior frontal gyrus, female, 74 years	brain, superior frontal gyrus, female, 92 years	brain, superior frontal gyrus, female, 91 years	brain, superior frontal gyrus, male, 83 years	brain, superior frontal gyrus, male, 28 years	brain, superior frontal gyrus, female, 74 years	brain, superior frontal gyrus, male, 97 years	brain, superior frontal gyrus, female, 34 years	brain, superior frontal gyrus, female, 74 years	brain, superior frontal gyrus, female, 44 years	brain, superior frontal gyrus, female, 37 years	brain, superior frontal gyrus, male, 85 years	brain, superior frontal gyrus, female, 70 years	brain, superior frontal gyrus, female, 64 years	brain, superior frontal gyrus, male, 70 years	brain, superior frontal gyrus, female, 85 years	brain, superior frontal gyrus, female, 91 years	brain, superior frontal gyrus, male, 21 years	brain, superior frontal gyrus, male, 40 years	brain, superior frontal gyrus, male, 52 years	brain, superior frontal gyrus, male, 75 years	brain, superior frontal gyrus, male, 86 years	brain, superior frontal gyrus, female, 26 years	brain, superior frontal gyrus, male, 20 years	brain, superior frontal gyrus, male, 20 years	brain, superior frontal gyrus, female, 36 years	brain, superior frontal gyrus, male, 69 years	brain, superior frontal gyrus, female, 44 years	brain, superior frontal gyrus, female, 48 years	brain, superior frontal gyrus, female, 30 years	brain, superior frontal gyrus, male, 20 years	brain, superior frontal gyrus, male, 33 years	brain, superior frontal gyrus, male, 22 years	brain, superior frontal gyrus, male, 42 years	brain, superior frontal gyrus, male, 45 years	brain, superior frontal gyrus, female, 47 years	brain, superior frontal gyrus, male, 69 years	brain, superior frontal gyrus, female, 91 years	brain, superior frontal gyrus, male, 75 years	brain, superior frontal gyrus, female, 82 years	brain, superior frontal gyrus, male, 66 years	brain, superior frontal gyrus, male, 80 years	superior frontal gyrus_female_AD
!Sample_organism_ch1	Homo sapiens	Homo sapiens	Homo sapiens	Homo sapiens	Homo sapiens	Homo sapiens	Homo sapiens	Homo sapiens	Homo sapiens	Homo sapiens	Homo sapiens	Homo sapiens	Homo sapiens	Homo sapiens	Homo sapiens	Homo sapiens	Homo sapiens	Homo sapiens	Homo sapiens	Homo sapiens	Homo sapiens	Homo sapiens	Homo sapiens	Homo sapiens	Homo sapiens	Homo sapiens	Homo sapiens	Homo sapiens	Homo sapiens	Homo sapiens	Homo sapiens	Homo sapiens	Homo sapiens	Homo sapiens	Homo sapiens	Homo sapiens	Homo sapiens	Homo sapiens	Homo sapiens	Homo sapiens	Homo sapiens	Homo sapiens	Homo sapiens	Homo sapiens	Homo sapiens	Homo sapiens	Homo sapiens	Homo sapiens	Homo sapiens
!Sample_characteristics_ch1	individual: 10, C	individual: 12, AA	individual: 14, C	individual: 17, C	individual: 18, C	individual: 2, C	individual: 21, C	individual: 26, C	individual: 27, C	individual: 28, C	individual: 29, C	individual: 30, C	individual: 34, C	individual: 35, AA	individual: 38, C	individual: 42, C	individual: 45, C	individual: 46, C	individual: 47, C	individual: 52, C	individual: 53, C	individual: 54, C	individual: 59, C	individual: 66, C	individual: 68, C	individual: 71, C	individual: 72, C	individual: 73, C	individual: 76, C	individual: 77, C	individual: 78, C	individual: 79, AA	individual: 8, C	individual: 80, AA	individual: 81, AA	individual: 82, AA	individual: 83, C	individual: 84, AA	individual: 85, C	individual: 86, AA	individual: 87, C	individual: 88, AA	individual: 93, C	individual: 94, C	individual: 96, C	individual: 98, C	individual: 63, C	individual: 15, C	gender: female
!Sample_characteristics_ch1	brain region: superior frontal gyrus	brain region: superior frontal gyrus	brain region: superior frontal gyrus	brain region: superior frontal gyrus	brain region: superior frontal gyrus	brain region: superior frontal gyrus	brain region: superior frontal gyrus	brain region: superior frontal gyrus	brain region: superior frontal gyrus	brain region: superior frontal gyrus	brain region: superior frontal gyrus	brain region: superior frontal gyrus	brain region: superior frontal gyrus	brain region: superior frontal gyrus	brain region: superior frontal gyrus	brain region: superior frontal gyrus	brain region: superior frontal gyrus	brain region: superior frontal gyrus	brain region: superior frontal gyrus	brain region: superior frontal gyrus	brain region: superior frontal gyrus	brain region: superior frontal gyrus	brain region: superior frontal gyrus	brain region: superior frontal gyrus	brain region: superior frontal gyrus	brain region: superior frontal gyrus	brain region: superior frontal gyrus	brain region: superior frontal gyrus	brain region: superior frontal gyrus	brain region: superior frontal gyrus	brain region: superior frontal gyrus	brain region: superior frontal gyrus	brain region: superior frontal gyrus	brain region: superior frontal gyrus	brain region: superior frontal gyrus	brain region: superior frontal gyrus	brain region: superior frontal gyrus	brain region: superior frontal gyrus	brain region: superior frontal gyrus	brain region: superior frontal gyrus	brain region: superior frontal gyrus	brain region: superior frontal gyrus	brain region: superior frontal gyrus	brain region: superior frontal gyrus	brain region: superior frontal gyrus	brain region: superior frontal gyrus	brain region: superior frontal gyrus	brain region: superior frontal gyrus	age (yrs): 74
!Sample_characteristics_ch1	gender: female	gender: male	gender: male	gender: female	gender: female	gender: female	gender: female	gender: female	gender: female	gender: male	gender: male	gender: female	gender: male	gender: female	gender: female	gender: female	gender: female	gender: male	gender: female	gender: female	gender: male	gender: female	gender: female	gender: male	gender: male	gender: male	gender: male	gender: male	gender: female	gender: male	gender: male	gender: female	gender: male	gender: female	gender: female	gender: female	gender: male	gender: male	gender: male	gender: male	gender: male	gender: female	gender: male	gender: female	gender: male	gender: female	gender: male	gender: male	brain region: superior frontal gyrus
!Sample_characteristics_ch1	age (yrs): 91	age (yrs): 45	age (yrs): 95	age (yrs): 45	age (yrs): 74	age (yrs): 99	age (yrs): 74	age (yrs): 92	age (yrs): 91	age (yrs): 83	age (yrs): 28	age (yrs): 74	age (yrs): 97	age (yrs): 34	age (yrs): 74	age (yrs): 44	age (yrs): 37	age (yrs): 85	age (yrs): 70	age (yrs): 64	age (yrs): 70	age (yrs): 85	age (yrs): 91	age (yrs): 21	age (yrs): 40	age (yrs): 52	age (yrs): 75	age (yrs): 86	age (yrs): 26	age (yrs): 20	age (yrs): 20	age (yrs): 36	age (yrs): 69	age (yrs): 44	age (yrs): 48	age (yrs): 30	age (yrs): 20	age (yrs): 33	age (yrs): 22	age (yrs): 42	age (yrs): 45	age (yrs): 47	age (yrs): 69	age (yrs): 91	age (yrs): 75	age (yrs): 82	age (yrs): 66	age (yrs): 80	braak stage: VI
!Sample_characteristics_ch1																																																	apoe genotype: 2,4
!Sample_characteristics_ch1																																																	mmse: 17
!Sample_treatment_protocol_ch1
!Sample_growth_protocol_ch1
!Sample_molecule_ch1	total RNA	total RNA	total RNA	total RNA	total RNA	total RNA	total RNA	total RNA	total RNA	total RNA	total RNA	total RNA	total RNA	total RNA	total RNA	total RNA	total RNA	total RNA	total RNA	total RNA	total RNA	total RNA	total RNA	total RNA	total RNA	total RNA	total RNA	total RNA	total RNA	total RNA	total RNA	total RNA	total RNA	total RNA	total RNA	total RNA	total RNA	total RNA	total RNA	total RNA	total RNA	total RNA	total RNA	total RNA	total RNA	total RNA	total RNA	total RNA	total RNA
!Sample_extract_protocol_ch1	Total RNA was extracted from 10-200 mg of frozen, unfixed tissue using Trizol reagent (Invitrogen, Carlsbad CA), and purified using quick spin columns (Qiagen, Valencia CA). RNA quality was assessed using the Agilent BioAnalyzer (Agilent Technologies, Palo Alto, CA) and UV spectrophotometer for the presence of sharp peaks and 28S/18S RNA.	Total RNA was extracted from 10-200 mg of frozen, unfixed tissue using Trizol reagent (Invitrogen, Carlsbad CA), and purified using quick spin columns (Qiagen, Valencia CA). RNA quality was assessed using the Agilent BioAnalyzer (Agilent Technologies, Palo Alto, CA) and UV spectrophotometer for the presence of sharp peaks and 28S/18S RNA.	Total RNA was extracted from 10-200 mg of frozen, unfixed tissue using Trizol reagent (Invitrogen, Carlsbad CA), and purified using quick spin columns (Qiagen, Valencia CA). RNA quality was assessed using the Agilent BioAnalyzer (Agilent Technologies, Palo Alto, CA) and UV spectrophotometer for the presence of sharp peaks and 28S/18S RNA.	Total RNA was extracted from 10-200 mg of frozen, unfixed tissue using Trizol reagent (Invitrogen, Carlsbad CA), and purified using quick spin columns (Qiagen, Valencia CA). RNA quality was assessed using the Agilent BioAnalyzer (Agilent Technologies, Palo Alto, CA) and UV spectrophotometer for the presence of sharp peaks and 28S/18S RNA.	Total RNA was extracted from 10-200 mg of frozen, unfixed tissue using Trizol reagent (Invitrogen, Carlsbad CA), and purified using quick spin columns (Qiagen, Valencia CA). RNA quality was assessed using the Agilent BioAnalyzer (Agilent Technologies, Palo Alto, CA) and UV spectrophotometer for the presence of sharp peaks and 28S/18S RNA.	Total RNA was extracted from 10-200 mg of frozen, unfixed tissue using Trizol reagent (Invitrogen, Carlsbad CA), and purified using quick spin columns (Qiagen, Valencia CA). RNA quality was assessed using the Agilent BioAnalyzer (Agilent Technologies, Palo Alto, CA) and UV spectrophotometer for the presence of sharp peaks and 28S/18S RNA.	Total RNA was extracted from 10-200 mg of frozen, unfixed tissue using Trizol reagent (Invitrogen, Carlsbad CA), and purified using quick spin columns (Qiagen, Valencia CA). RNA quality was assessed using the Agilent BioAnalyzer (Agilent Technologies, Palo Alto, CA) and UV spectrophotometer for the presence of sharp peaks and 28S/18S RNA.	Total RNA was extracted from 10-200 mg of frozen, unfixed tissue using Trizol reagent (Invitrogen, Carlsbad CA), and purified using quick spin columns (Qiagen, Valencia CA). RNA quality was assessed using the Agilent BioAnalyzer (Agilent Technologies, Palo Alto, CA) and UV spectrophotometer for the presence of sharp peaks and 28S/18S RNA.	Total RNA was extracted from 10-200 mg of frozen, unfixed tissue using Trizol reagent (Invitrogen, Carlsbad CA), and purified using quick spin columns (Qiagen, Valencia CA). RNA quality was assessed using the Agilent BioAnalyzer (Agilent Technologies, Palo Alto, CA) and UV spectrophotometer for the presence of sharp peaks and 28S/18S RNA.	Total RNA was extracted from 10-200 mg of frozen, unfixed tissue using Trizol reagent (Invitrogen, Carlsbad CA), and purified using quick spin columns (Qiagen, Valencia CA). RNA quality was assessed using the Agilent BioAnalyzer (Agilent Technologies, Palo Alto, CA) and UV spectrophotometer for the presence of sharp peaks and 28S/18S RNA.	Total RNA was extracted from 10-200 mg of frozen, unfixed tissue using Trizol reagent (Invitrogen, Carlsbad CA), and purified using quick spin columns (Qiagen, Valencia CA). RNA quality was assessed using the Agilent BioAnalyzer (Agilent Technologies, Palo Alto, CA) and UV spectrophotometer for the presence of sharp peaks and 28S/18S RNA.	Total RNA was extracted from 10-200 mg of frozen, unfixed tissue using Trizol reagent (Invitrogen, Carlsbad CA), and purified using quick spin columns (Qiagen, Valencia CA). RNA quality was assessed using the Agilent BioAnalyzer (Agilent Technologies, Palo Alto, CA) and UV spectrophotometer for the presence of sharp peaks and 28S/18S RNA.	Total RNA was extracted from 10-200 mg of frozen, unfixed tissue using Trizol reagent (Invitrogen, Carlsbad CA), and purified using quick spin columns (Qiagen, Valencia CA). RNA quality was assessed using the Agilent BioAnalyzer (Agilent Technologies, Palo Alto, CA) and UV spectrophotometer for the presence of sharp peaks and 28S/18S RNA.	Total RNA was extracted from 10-200 mg of frozen, unfixed tissue using Trizol reagent (Invitrogen, Carlsbad CA), and purified using quick spin columns (Qiagen, Valencia CA). RNA quality was assessed using the Agilent BioAnalyzer (Agilent Technologies, Palo Alto, CA) and UV spectrophotometer for the presence of sharp peaks and 28S/18S RNA.	Total RNA was extracted from 10-200 mg of frozen, unfixed tissue using Trizol reagent (Invitrogen, Carlsbad CA), and purified using quick spin columns (Qiagen, Valencia CA). RNA quality was assessed using the Agilent BioAnalyzer (Agilent Technologies, Palo Alto, CA) and UV spectrophotometer for the presence of sharp peaks and 28S/18S RNA.	Total RNA was extracted from 10-200 mg of frozen, unfixed tissue using Trizol reagent (Invitrogen, Carlsbad CA), and purified using quick spin columns (Qiagen, Valencia CA). RNA quality was assessed using the Agilent BioAnalyzer (Agilent Technologies, Palo Alto, CA) and UV spectrophotometer for the presence of sharp peaks and 28S/18S RNA.	Total RNA was extracted from 10-200 mg of frozen, unfixed tissue using Trizol reagent (Invitrogen, Carlsbad CA), and purified using quick spin columns (Qiagen, Valencia CA). RNA quality was assessed using the Agilent BioAnalyzer (Agilent Technologies, Palo Alto, CA) and UV spectrophotometer for the presence of sharp peaks and 28S/18S RNA.	Total RNA was extracted from 10-200 mg of frozen, unfixed tissue using Trizol reagent (Invitrogen, Carlsbad CA), and purified using quick spin columns (Qiagen, Valencia CA). RNA quality was assessed using the Agilent BioAnalyzer (Agilent Technologies, Palo Alto, CA) and UV spectrophotometer for the presence of sharp peaks and 28S/18S RNA.	Total RNA was extracted from 10-200 mg of frozen, unfixed tissue using Trizol reagent (Invitrogen, Carlsbad CA), and purified using quick spin columns (Qiagen, Valencia CA). RNA quality was assessed using the Agilent BioAnalyzer (Agilent Technologies, Palo Alto, CA) and UV spectrophotometer for the presence of sharp peaks and 28S/18S RNA.	Total RNA was extracted from 10-200 mg of frozen, unfixed tissue using Trizol reagent (Invitrogen, Carlsbad CA), and purified using quick spin columns (Qiagen, Valencia CA). RNA quality was assessed using the Agilent BioAnalyzer (Agilent Technologies, Palo Alto, CA) and UV spectrophotometer for the presence of sharp peaks and 28S/18S RNA.	Total RNA was extracted from 10-200 mg of frozen, unfixed tissue using Trizol reagent (Invitrogen, Carlsbad CA), and purified using quick spin columns (Qiagen, Valencia CA). RNA quality was assessed using the Agilent BioAnalyzer (Agilent Technologies, Palo Alto, CA) and UV spectrophotometer for the presence of sharp peaks and 28S/18S RNA.	Total RNA was extracted from 10-200 mg of frozen, unfixed tissue using Trizol reagent (Invitrogen, Carlsbad CA), and purified using quick spin columns (Qiagen, Valencia CA). RNA quality was assessed using the Agilent BioAnalyzer (Agilent Technologies, Palo Alto, CA) and UV spectrophotometer for the presence of sharp peaks and 28S/18S RNA.	Total RNA was extracted from 10-200 mg of frozen, unfixed tissue using Trizol reagent (Invitrogen, Carlsbad CA), and purified using quick spin columns (Qiagen, Valencia CA). RNA quality was assessed using the Agilent BioAnalyzer (Agilent Technologies, Palo Alto, CA) and UV spectrophotometer for the presence of sharp peaks and 28S/18S RNA.	Total RNA was extracted from 10-200 mg of frozen, unfixed tissue using Trizol reagent (Invitrogen, Carlsbad CA), and purified using quick spin columns (Qiagen, Valencia CA). RNA quality was assessed using the Agilent BioAnalyzer (Agilent Technologies, Palo Alto, CA) and UV spectrophotometer for the presence of sharp peaks and 28S/18S RNA.	Total RNA was extracted from 10-200 mg of frozen, unfixed tissue using Trizol reagent (Invitrogen, Carlsbad CA), and purified using quick spin columns (Qiagen, Valencia CA). RNA quality was assessed using the Agilent BioAnalyzer (Agilent Technologies, Palo Alto, CA) and UV spectrophotometer for the presence of sharp peaks and 28S/18S RNA.	Total RNA was extracted from 10-200 mg of frozen, unfixed tissue using Trizol reagent (Invitrogen, Carlsbad CA), and purified using quick spin columns (Qiagen, Valencia CA). RNA quality was assessed using the Agilent BioAnalyzer (Agilent Technologies, Palo Alto, CA) and UV spectrophotometer for the presence of sharp peaks and 28S/18S RNA.	Total RNA was extracted from 10-200 mg of frozen, unfixed tissue using Trizol reagent (Invitrogen, Carlsbad CA), and purified using quick spin columns (Qiagen, Valencia CA). RNA quality was assessed using the Agilent BioAnalyzer (Agilent Technologies, Palo Alto, CA) and UV spectrophotometer for the presence of sharp peaks and 28S/18S RNA.	Total RNA was extracted from 10-200 mg of frozen, unfixed tissue using Trizol reagent (Invitrogen, Carlsbad CA), and purified using quick spin columns (Qiagen, Valencia CA). RNA quality was assessed using the Agilent BioAnalyzer (Agilent Technologies, Palo Alto, CA) and UV spectrophotometer for the presence of sharp peaks and 28S/18S RNA.	Total RNA was extracted from 10-200 mg of frozen, unfixed tissue using Trizol reagent (Invitrogen, Carlsbad CA), and purified using quick spin columns (Qiagen, Valencia CA). RNA quality was assessed using the Agilent BioAnalyzer (Agilent Technologies, Palo Alto, CA) and UV spectrophotometer for the presence of sharp peaks and 28S/18S RNA.	Total RNA was extracted from 10-200 mg of frozen, unfixed tissue using Trizol reagent (Invitrogen, Carlsbad CA), and purified using quick spin columns (Qiagen, Valencia CA). RNA quality was assessed using the Agilent BioAnalyzer (Agilent Technologies, Palo Alto, CA) and UV spectrophotometer for the presence of sharp peaks and 28S/18S RNA.	Total RNA was extracted from 10-200 mg of frozen, unfixed tissue using Trizol reagent (Invitrogen, Carlsbad CA), and purified using quick spin columns (Qiagen, Valencia CA). RNA quality was assessed using the Agilent BioAnalyzer (Agilent Technologies, Palo Alto, CA) and UV spectrophotometer for the presence of sharp peaks and 28S/18S RNA.	Total RNA was extracted from 10-200 mg of frozen, unfixed tissue using Trizol reagent (Invitrogen, Carlsbad CA), and purified using quick spin columns (Qiagen, Valencia CA). RNA quality was assessed using the Agilent BioAnalyzer (Agilent Technologies, Palo Alto, CA) and UV spectrophotometer for the presence of sharp peaks and 28S/18S RNA.	Total RNA was extracted from 10-200 mg of frozen, unfixed tissue using Trizol reagent (Invitrogen, Carlsbad CA), and purified using quick spin columns (Qiagen, Valencia CA). RNA quality was assessed using the Agilent BioAnalyzer (Agilent Technologies, Palo Alto, CA) and UV spectrophotometer for the presence of sharp peaks and 28S/18S RNA.	Total RNA was extracted from 10-200 mg of frozen, unfixed tissue using Trizol reagent (Invitrogen, Carlsbad CA), and purified using quick spin columns (Qiagen, Valencia CA). RNA quality was assessed using the Agilent BioAnalyzer (Agilent Technologies, Palo Alto, CA) and UV spectrophotometer for the presence of sharp peaks and 28S/18S RNA.	Total RNA was extracted from 10-200 mg of frozen, unfixed tissue using Trizol reagent (Invitrogen, Carlsbad CA), and purified using quick spin columns (Qiagen, Valencia CA). RNA quality was assessed using the Agilent BioAnalyzer (Agilent Technologies, Palo Alto, CA) and UV spectrophotometer for the presence of sharp peaks and 28S/18S RNA.	Total RNA was extracted from 10-200 mg of frozen, unfixed tissue using Trizol reagent (Invitrogen, Carlsbad CA), and purified using quick spin columns (Qiagen, Valencia CA). RNA quality was assessed using the Agilent BioAnalyzer (Agilent Technologies, Palo Alto, CA) and UV spectrophotometer for the presence of sharp peaks and 28S/18S RNA.	Total RNA was extracted from 10-200 mg of frozen, unfixed tissue using Trizol reagent (Invitrogen, Carlsbad CA), and purified using quick spin columns (Qiagen, Valencia CA). RNA quality was assessed using the Agilent BioAnalyzer (Agilent Technologies, Palo Alto, CA) and UV spectrophotometer for the presence of sharp peaks and 28S/18S RNA.	Total RNA was extracted from 10-200 mg of frozen, unfixed tissue using Trizol reagent (Invitrogen, Carlsbad CA), and purified using quick spin columns (Qiagen, Valencia CA). RNA quality was assessed using the Agilent BioAnalyzer (Agilent Technologies, Palo Alto, CA) and UV spectrophotometer for the presence of sharp peaks and 28S/18S RNA.	Total RNA was extracted from 10-200 mg of frozen, unfixed tissue using Trizol reagent (Invitrogen, Carlsbad CA), and purified using quick spin columns (Qiagen, Valencia CA). RNA quality was assessed using the Agilent BioAnalyzer (Agilent Technologies, Palo Alto, CA) and UV spectrophotometer for the presence of sharp peaks and 28S/18S RNA.	Total RNA was extracted from 10-200 mg of frozen, unfixed tissue using Trizol reagent (Invitrogen, Carlsbad CA), and purified using quick spin columns (Qiagen, Valencia CA). RNA quality was assessed using the Agilent BioAnalyzer (Agilent Technologies, Palo Alto, CA) and UV spectrophotometer for the presence of sharp peaks and 28S/18S RNA.	Total RNA was extracted from 10-200 mg of frozen, unfixed tissue using Trizol reagent (Invitrogen, Carlsbad CA), and purified using quick spin columns (Qiagen, Valencia CA). RNA quality was assessed using the Agilent BioAnalyzer (Agilent Technologies, Palo Alto, CA) and UV spectrophotometer for the presence of sharp peaks and 28S/18S RNA.	Total RNA was extracted from 10-200 mg of frozen, unfixed tissue using Trizol reagent (Invitrogen, Carlsbad CA), and purified using quick spin columns (Qiagen, Valencia CA). RNA quality was assessed using the Agilent BioAnalyzer (Agilent Technologies, Palo Alto, CA) and UV spectrophotometer for the presence of sharp peaks and 28S/18S RNA.	Total RNA was extracted from 10-200 mg of frozen, unfixed tissue using Trizol reagent (Invitrogen, Carlsbad CA), and purified using quick spin columns (Qiagen, Valencia CA). RNA quality was assessed using the Agilent BioAnalyzer (Agilent Technologies, Palo Alto, CA) and UV spectrophotometer for the presence of sharp peaks and 28S/18S RNA.	Total RNA was extracted from 10-200 mg of frozen, unfixed tissue using Trizol reagent (Invitrogen, Carlsbad CA), and purified using quick spin columns (Qiagen, Valencia CA). RNA quality was assessed using the Agilent BioAnalyzer (Agilent Technologies, Palo Alto, CA) and UV spectrophotometer for the presence of sharp peaks and 28S/18S RNA.	Total RNA was extracted from 10-200 mg of frozen, unfixed tissue using Trizol reagent (Invitrogen, Carlsbad CA), and purified using quick spin columns (Qiagen, Valencia CA). RNA quality was assessed using the Agilent BioAnalyzer (Agilent Technologies, Palo Alto, CA) and UV spectrophotometer for the presence of sharp peaks and 28S/18S RNA.	Total RNA was extracted from 10-200 mg of frozen, unfixed tissue using Trizol reagent (Invitrogen, Carlsbad CA), and purified using quick spin columns (Qiagen, Valencia CA). RNA quality was assessed using the Agilent BioAnalyzer (Agilent Technologies, Palo Alto, CA) and UV spectrophotometer for the presence of sharp peaks and 28S/18S RNA.	Total RNA was extracted from 10-200 mg of frozen, unfixed tissue using Trizol reagent (Invitrogen, Carlsbad CA), and purified using quick spin columns (Qiagen, Valencia CA). RNA quality was assessed using the Agilent BioAnalyzer (Agilent Technologies, Palo Alto, CA) and UV spectrophotometer for the presence of sharp peaks and 28S/18S RNA.	Total RNA was extracted from 10-200 mg of frozen, unfixed tissue using Trizol reagent (Invitrogen, Carlsbad CA), and purified using quick spin columns (Qiagen, Valencia CA). RNA quality was assessed using the Agilent BioAnalyzer (Agilent Technologies, Palo Alto, CA) and UV spectrophotometer for the presence of sharp peaks and 28S/18S RNA.	Trizol extraction of total RNA, followed by purification using Qiagen quick-spin columns
!Sample_label_ch1	biotin	biotin	biotin	biotin	biotin	biotin	biotin	biotin	biotin	biotin	biotin	biotin	biotin	biotin	biotin	biotin	biotin	biotin	biotin	biotin	biotin	biotin	biotin	biotin	biotin	biotin	biotin	biotin	biotin	biotin	biotin	biotin	biotin	biotin	biotin	biotin	biotin	biotin	biotin	biotin	biotin	biotin	biotin	biotin	biotin	biotin	biotin	biotin	biotin
!Sample_label_protocol_ch1	Total RNA (10 ug) from each sample was used to generate first strand cDNA using a T7-linked-(dT)24 primer, followed by in vitro transcription using the ENZO BioArray High-Yield RNA transcript labeling kit (ENZO Farmingdale, NY) to generate biotin-labeled cRNA target.	Total RNA (10 ug) from each sample was used to generate first strand cDNA using a T7-linked-(dT)24 primer, followed by in vitro transcription using the ENZO BioArray High-Yield RNA transcript labeling kit (ENZO Farmingdale, NY) to generate biotin-labeled cRNA target.	Total RNA (10 ug) from each sample was used to generate first strand cDNA using a T7-linked-(dT)24 primer, followed by in vitro transcription using the ENZO BioArray High-Yield RNA transcript labeling kit (ENZO Farmingdale, NY) to generate biotin-labeled cRNA target.	Total RNA (10 ug) from each sample was used to generate first strand cDNA using a T7-linked-(dT)24 primer, followed by in vitro transcription using the ENZO BioArray High-Yield RNA transcript labeling kit (ENZO Farmingdale, NY) to generate biotin-labeled cRNA target.	Total RNA (10 ug) from each sample was used to generate first strand cDNA using a T7-linked-(dT)24 primer, followed by in vitro transcription using the ENZO BioArray High-Yield RNA transcript labeling kit (ENZO Farmingdale, NY) to generate biotin-labeled cRNA target.	Total RNA (10 ug) from each sample was used to generate first strand cDNA using a T7-linked-(dT)24 primer, followed by in vitro transcription using the ENZO BioArray High-Yield RNA transcript labeling kit (ENZO Farmingdale, NY) to generate biotin-labeled cRNA target.	Total RNA (10 ug) from each sample was used to generate first strand cDNA using a T7-linked-(dT)24 primer, followed by in vitro transcription using the ENZO BioArray High-Yield RNA transcript labeling kit (ENZO Farmingdale, NY) to generate biotin-labeled cRNA target.	Total RNA (10 ug) from each sample was used to generate first strand cDNA using a T7-linked-(dT)24 primer, followed by in vitro transcription using the ENZO BioArray High-Yield RNA transcript labeling kit (ENZO Farmingdale, NY) to generate biotin-labeled cRNA target.	Total RNA (10 ug) from each sample was used to generate first strand cDNA using a T7-linked-(dT)24 primer, followed by in vitro transcription using the ENZO BioArray High-Yield RNA transcript labeling kit (ENZO Farmingdale, NY) to generate biotin-labeled cRNA target.	Total RNA (10 ug) from each sample was used to generate first strand cDNA using a T7-linked-(dT)24 primer, followed by in vitro transcription using the ENZO BioArray High-Yield RNA transcript labeling kit (ENZO Farmingdale, NY) to generate biotin-labeled cRNA target.	Total RNA (10 ug) from each sample was used to generate first strand cDNA using a T7-linked-(dT)24 primer, followed by in vitro transcription using the ENZO BioArray High-Yield RNA transcript labeling kit (ENZO Farmingdale, NY) to generate biotin-labeled cRNA target.	Total RNA (10 ug) from each sample was used to generate first strand cDNA using a T7-linked-(dT)24 primer, followed by in vitro transcription using the ENZO BioArray High-Yield RNA transcript labeling kit (ENZO Farmingdale, NY) to generate biotin-labeled cRNA target.	Total RNA (10 ug) from each sample was used to generate first strand cDNA using a T7-linked-(dT)24 primer, followed by in vitro transcription using the ENZO BioArray High-Yield RNA transcript labeling kit (ENZO Farmingdale, NY) to generate biotin-labeled cRNA target.	Total RNA (10 ug) from each sample was used to generate first strand cDNA using a T7-linked-(dT)24 primer, followed by in vitro transcription using the ENZO BioArray High-Yield RNA transcript labeling kit (ENZO Farmingdale, NY) to generate biotin-labeled cRNA target.	Total RNA (10 ug) from each sample was used to generate first strand cDNA using a T7-linked-(dT)24 primer, followed by in vitro transcription using the ENZO BioArray High-Yield RNA transcript labeling kit (ENZO Farmingdale, NY) to generate biotin-labeled cRNA target.	Total RNA (10 ug) from each sample was used to generate first strand cDNA using a T7-linked-(dT)24 primer, followed by in vitro transcription using the ENZO BioArray High-Yield RNA transcript labeling kit (ENZO Farmingdale, NY) to generate biotin-labeled cRNA target.	Total RNA (10 ug) from each sample was used to generate first strand cDNA using a T7-linked-(dT)24 primer, followed by in vitro transcription using the ENZO BioArray High-Yield RNA transcript labeling kit (ENZO Farmingdale, NY) to generate biotin-labeled cRNA target.	Total RNA (10 ug) from each sample was used to generate first strand cDNA using a T7-linked-(dT)24 primer, followed by in vitro transcription using the ENZO BioArray High-Yield RNA transcript labeling kit (ENZO Farmingdale, NY) to generate biotin-labeled cRNA target.	Total RNA (10 ug) from each sample was used to generate first strand cDNA using a T7-linked-(dT)24 primer, followed by in vitro transcription using the ENZO BioArray High-Yield RNA transcript labeling kit (ENZO Farmingdale, NY) to generate biotin-labeled cRNA target.	Total RNA (10 ug) from each sample was used to generate first strand cDNA using a T7-linked-(dT)24 primer, followed by in vitro transcription using the ENZO BioArray High-Yield RNA transcript labeling kit (ENZO Farmingdale, NY) to generate biotin-labeled cRNA target.	Total RNA (10 ug) from each sample was used to generate first strand cDNA using a T7-linked-(dT)24 primer, followed by in vitro transcription using the ENZO BioArray High-Yield RNA transcript labeling kit (ENZO Farmingdale, NY) to generate biotin-labeled cRNA target.	Total RNA (10 ug) from each sample was used to generate first strand cDNA using a T7-linked-(dT)24 primer, followed by in vitro transcription using the ENZO BioArray High-Yield RNA transcript labeling kit (ENZO Farmingdale, NY) to generate biotin-labeled cRNA target.	Total RNA (10 ug) from each sample was used to generate first strand cDNA using a T7-linked-(dT)24 primer, followed by in vitro transcription using the ENZO BioArray High-Yield RNA transcript labeling kit (ENZO Farmingdale, NY) to generate biotin-labeled cRNA target.	Total RNA (10 ug) from each sample was used to generate first strand cDNA using a T7-linked-(dT)24 primer, followed by in vitro transcription using the ENZO BioArray High-Yield RNA transcript labeling kit (ENZO Farmingdale, NY) to generate biotin-labeled cRNA target.	Total RNA (10 ug) from each sample was used to generate first strand cDNA using a T7-linked-(dT)24 primer, followed by in vitro transcription using the ENZO BioArray High-Yield RNA transcript labeling kit (ENZO Farmingdale, NY) to generate biotin-labeled cRNA target.	Total RNA (10 ug) from each sample was used to generate first strand cDNA using a T7-linked-(dT)24 primer, followed by in vitro transcription using the ENZO BioArray High-Yield RNA transcript labeling kit (ENZO Farmingdale, NY) to generate biotin-labeled cRNA target.	Total RNA (10 ug) from each sample was used to generate first strand cDNA using a T7-linked-(dT)24 primer, followed by in vitro transcription using the ENZO BioArray High-Yield RNA transcript labeling kit (ENZO Farmingdale, NY) to generate biotin-labeled cRNA target.	Total RNA (10 ug) from each sample was used to generate first strand cDNA using a T7-linked-(dT)24 primer, followed by in vitro transcription using the ENZO BioArray High-Yield RNA transcript labeling kit (ENZO Farmingdale, NY) to generate biotin-labeled cRNA target.	Total RNA (10 ug) from each sample was used to generate first strand cDNA using a T7-linked-(dT)24 primer, followed by in vitro transcription using the ENZO BioArray High-Yield RNA transcript labeling kit (ENZO Farmingdale, NY) to generate biotin-labeled cRNA target.	Total RNA (10 ug) from each sample was used to generate first strand cDNA using a T7-linked-(dT)24 primer, followed by in vitro transcription using the ENZO BioArray High-Yield RNA transcript labeling kit (ENZO Farmingdale, NY) to generate biotin-labeled cRNA target.	Total RNA (10 ug) from each sample was used to generate first strand cDNA using a T7-linked-(dT)24 primer, followed by in vitro transcription using the ENZO BioArray High-Yield RNA transcript labeling kit (ENZO Farmingdale, NY) to generate biotin-labeled cRNA target.	Total RNA (10 ug) from each sample was used to generate first strand cDNA using a T7-linked-(dT)24 primer, followed by in vitro transcription using the ENZO BioArray High-Yield RNA transcript labeling kit (ENZO Farmingdale, NY) to generate biotin-labeled cRNA target.	Total RNA (10 ug) from each sample was used to generate first strand cDNA using a T7-linked-(dT)24 primer, followed by in vitro transcription using the ENZO BioArray High-Yield RNA transcript labeling kit (ENZO Farmingdale, NY) to generate biotin-labeled cRNA target.	Total RNA (10 ug) from each sample was used to generate first strand cDNA using a T7-linked-(dT)24 primer, followed by in vitro transcription using the ENZO BioArray High-Yield RNA transcript labeling kit (ENZO Farmingdale, NY) to generate biotin-labeled cRNA target.	Total RNA (10 ug) from each sample was used to generate first strand cDNA using a T7-linked-(dT)24 primer, followed by in vitro transcription using the ENZO BioArray High-Yield RNA transcript labeling kit (ENZO Farmingdale, NY) to generate biotin-labeled cRNA target.	Total RNA (10 ug) from each sample was used to generate first strand cDNA using a T7-linked-(dT)24 primer, followed by in vitro transcription using the ENZO BioArray High-Yield RNA transcript labeling kit (ENZO Farmingdale, NY) to generate biotin-labeled cRNA target.	Total RNA (10 ug) from each sample was used to generate first strand cDNA using a T7-linked-(dT)24 primer, followed by in vitro transcription using the ENZO BioArray High-Yield RNA transcript labeling kit (ENZO Farmingdale, NY) to generate biotin-labeled cRNA target.	Total RNA (10 ug) from each sample was used to generate first strand cDNA using a T7-linked-(dT)24 primer, followed by in vitro transcription using the ENZO BioArray High-Yield RNA transcript labeling kit (ENZO Farmingdale, NY) to generate biotin-labeled cRNA target.	Total RNA (10 ug) from each sample was used to generate first strand cDNA using a T7-linked-(dT)24 primer, followed by in vitro transcription using the ENZO BioArray High-Yield RNA transcript labeling kit (ENZO Farmingdale, NY) to generate biotin-labeled cRNA target.	Total RNA (10 ug) from each sample was used to generate first strand cDNA using a T7-linked-(dT)24 primer, followed by in vitro transcription using the ENZO BioArray High-Yield RNA transcript labeling kit (ENZO Farmingdale, NY) to generate biotin-labeled cRNA target.	Total RNA (10 ug) from each sample was used to generate first strand cDNA using a T7-linked-(dT)24 primer, followed by in vitro transcription using the ENZO BioArray High-Yield RNA transcript labeling kit (ENZO Farmingdale, NY) to generate biotin-labeled cRNA target.	Total RNA (10 ug) from each sample was used to generate first strand cDNA using a T7-linked-(dT)24 primer, followed by in vitro transcription using the ENZO BioArray High-Yield RNA transcript labeling kit (ENZO Farmingdale, NY) to generate biotin-labeled cRNA target.	Total RNA (10 ug) from each sample was used to generate first strand cDNA using a T7-linked-(dT)24 primer, followed by in vitro transcription using the ENZO BioArray High-Yield RNA transcript labeling kit (ENZO Farmingdale, NY) to generate biotin-labeled cRNA target.	Total RNA (10 ug) from each sample was used to generate first strand cDNA using a T7-linked-(dT)24 primer, followed by in vitro transcription using the ENZO BioArray High-Yield RNA transcript labeling kit (ENZO Farmingdale, NY) to generate biotin-labeled cRNA target.	Total RNA (10 ug) from each sample was used to generate first strand cDNA using a T7-linked-(dT)24 primer, followed by in vitro transcription using the ENZO BioArray High-Yield RNA transcript labeling kit (ENZO Farmingdale, NY) to generate biotin-labeled cRNA target.	Total RNA (10 ug) from each sample was used to generate first strand cDNA using a T7-linked-(dT)24 primer, followed by in vitro transcription using the ENZO BioArray High-Yield RNA transcript labeling kit (ENZO Farmingdale, NY) to generate biotin-labeled cRNA target.	Total RNA (10 ug) from each sample was used to generate first strand cDNA using a T7-linked-(dT)24 primer, followed by in vitro transcription using the ENZO BioArray High-Yield RNA transcript labeling kit (ENZO Farmingdale, NY) to generate biotin-labeled cRNA target.	Total RNA (10 ug) from each sample was used to generate first strand cDNA using a T7-linked-(dT)24 primer, followed by in vitro transcription using the ENZO BioArray High-Yield RNA transcript labeling kit (ENZO Farmingdale, NY) to generate biotin-labeled cRNA target.	Biotinylated cRNA were prepared according to the standard Affymetrix protocol from 10 ug total RNA (Expression Analysis Technical Manual, 2001, Affymetrix) using robotics system (Biomek FX MicroArray Plex SA System; Beckman Coulter) to optimize consistency in processing
!Sample_taxid_ch1	9606	9606	9606	9606	9606	9606	9606	9606	9606	9606	9606	9606	9606	9606	9606	9606	9606	9606	9606	9606	9606	9606	9606	9606	9606	9606	9606	9606	9606	9606	9606	9606	9606	9606	9606	9606	9606	9606	9606	9606	9606	9606	9606	9606	9606	9606	9606	9606	9606
!Sample_hyb_protocol	Using a robotics system (Biomek FX MicroArray Plex SA System; Beckman Coultier) to optimize consistency in processing and minimize handling variability, each fragmented, biotin-labeled cRNA sample (30 mg) was individually hybridized to an Affymetrix Hg-U133 plus 2.0 chip for 16 hours and rotated at 13 rpm at 50C.	Using a robotics system (Biomek FX MicroArray Plex SA System; Beckman Coultier) to optimize consistency in processing and minimize handling variability, each fragmented, biotin-labeled cRNA sample (30 mg) was individually hybridized to an Affymetrix Hg-U133 plus 2.0 chip for 16 hours and rotated at 13 rpm at 50C.	Using a robotics system (Biomek FX MicroArray Plex SA System; Beckman Coultier) to optimize consistency in processing and minimize handling variability, each fragmented, biotin-labeled cRNA sample (30 mg) was individually hybridized to an Affymetrix Hg-U133 plus 2.0 chip for 16 hours and rotated at 13 rpm at 50C.	Using a robotics system (Biomek FX MicroArray Plex SA System; Beckman Coultier) to optimize consistency in processing and minimize handling variability, each fragmented, biotin-labeled cRNA sample (30 mg) was individually hybridized to an Affymetrix Hg-U133 plus 2.0 chip for 16 hours and rotated at 13 rpm at 50C.	Using a robotics system (Biomek FX MicroArray Plex SA System; Beckman Coultier) to optimize consistency in processing and minimize handling variability, each fragmented, biotin-labeled cRNA sample (30 mg) was individually hybridized to an Affymetrix Hg-U133 plus 2.0 chip for 16 hours and rotated at 13 rpm at 50C.	Using a robotics system (Biomek FX MicroArray Plex SA System; Beckman Coultier) to optimize consistency in processing and minimize handling variability, each fragmented, biotin-labeled cRNA sample (30 mg) was individually hybridized to an Affymetrix Hg-U133 plus 2.0 chip for 16 hours and rotated at 13 rpm at 50C.	Using a robotics system (Biomek FX MicroArray Plex SA System; Beckman Coultier) to optimize consistency in processing and minimize handling variability, each fragmented, biotin-labeled cRNA sample (30 mg) was individually hybridized to an Affymetrix Hg-U133 plus 2.0 chip for 16 hours and rotated at 13 rpm at 50C.	Using a robotics system (Biomek FX MicroArray Plex SA System; Beckman Coultier) to optimize consistency in processing and minimize handling variability, each fragmented, biotin-labeled cRNA sample (30 mg) was individually hybridized to an Affymetrix Hg-U133 plus 2.0 chip for 16 hours and rotated at 13 rpm at 50C.	Using a robotics system (Biomek FX MicroArray Plex SA System; Beckman Coultier) to optimize consistency in processing and minimize handling variability, each fragmented, biotin-labeled cRNA sample (30 mg) was individually hybridized to an Affymetrix Hg-U133 plus 2.0 chip for 16 hours and rotated at 13 rpm at 50C.	Using a robotics system (Biomek FX MicroArray Plex SA System; Beckman Coultier) to optimize consistency in processing and minimize handling variability, each fragmented, biotin-labeled cRNA sample (30 mg) was individually hybridized to an Affymetrix Hg-U133 plus 2.0 chip for 16 hours and rotated at 13 rpm at 50C.	Using a robotics system (Biomek FX MicroArray Plex SA System; Beckman Coultier) to optimize consistency in processing and minimize handling variability, each fragmented, biotin-labeled cRNA sample (30 mg) was individually hybridized to an Affymetrix Hg-U133 plus 2.0 chip for 16 hours and rotated at 13 rpm at 50C.	Using a robotics system (Biomek FX MicroArray Plex SA System; Beckman Coultier) to optimize consistency in processing and minimize handling variability, each fragmented, biotin-labeled cRNA sample (30 mg) was individually hybridized to an Affymetrix Hg-U133 plus 2.0 chip for 16 hours and rotated at 13 rpm at 50C.	Using a robotics system (Biomek FX MicroArray Plex SA System; Beckman Coultier) to optimize consistency in processing and minimize handling variability, each fragmented, biotin-labeled cRNA sample (30 mg) was individually hybridized to an Affymetrix Hg-U133 plus 2.0 chip for 16 hours and rotated at 13 rpm at 50C.	Using a robotics system (Biomek FX MicroArray Plex SA System; Beckman Coultier) to optimize consistency in processing and minimize handling variability, each fragmented, biotin-labeled cRNA sample (30 mg) was individually hybridized to an Affymetrix Hg-U133 plus 2.0 chip for 16 hours and rotated at 13 rpm at 50C.	Using a robotics system (Biomek FX MicroArray Plex SA System; Beckman Coultier) to optimize consistency in processing and minimize handling variability, each fragmented, biotin-labeled cRNA sample (30 mg) was individually hybridized to an Affymetrix Hg-U133 plus 2.0 chip for 16 hours and rotated at 13 rpm at 50C.	Using a robotics system (Biomek FX MicroArray Plex SA System; Beckman Coultier) to optimize consistency in processing and minimize handling variability, each fragmented, biotin-labeled cRNA sample (30 mg) was individually hybridized to an Affymetrix Hg-U133 plus 2.0 chip for 16 hours and rotated at 13 rpm at 50C.	Using a robotics system (Biomek FX MicroArray Plex SA System; Beckman Coultier) to optimize consistency in processing and minimize handling variability, each fragmented, biotin-labeled cRNA sample (30 mg) was individually hybridized to an Affymetrix Hg-U133 plus 2.0 chip for 16 hours and rotated at 13 rpm at 50C.	Using a robotics system (Biomek FX MicroArray Plex SA System; Beckman Coultier) to optimize consistency in processing and minimize handling variability, each fragmented, biotin-labeled cRNA sample (30 mg) was individually hybridized to an Affymetrix Hg-U133 plus 2.0 chip for 16 hours and rotated at 13 rpm at 50C.	Using a robotics system (Biomek FX MicroArray Plex SA System; Beckman Coultier) to optimize consistency in processing and minimize handling variability, each fragmented, biotin-labeled cRNA sample (30 mg) was individually hybridized to an Affymetrix Hg-U133 plus 2.0 chip for 16 hours and rotated at 13 rpm at 50C.	Using a robotics system (Biomek FX MicroArray Plex SA System; Beckman Coultier) to optimize consistency in processing and minimize handling variability, each fragmented, biotin-labeled cRNA sample (30 mg) was individually hybridized to an Affymetrix Hg-U133 plus 2.0 chip for 16 hours and rotated at 13 rpm at 50C.	Using a robotics system (Biomek FX MicroArray Plex SA System; Beckman Coultier) to optimize consistency in processing and minimize handling variability, each fragmented, biotin-labeled cRNA sample (30 mg) was individually hybridized to an Affymetrix Hg-U133 plus 2.0 chip for 16 hours and rotated at 13 rpm at 50C.	Using a robotics system (Biomek FX MicroArray Plex SA System; Beckman Coultier) to optimize consistency in processing and minimize handling variability, each fragmented, biotin-labeled cRNA sample (30 mg) was individually hybridized to an Affymetrix Hg-U133 plus 2.0 chip for 16 hours and rotated at 13 rpm at 50C.	Using a robotics system (Biomek FX MicroArray Plex SA System; Beckman Coultier) to optimize consistency in processing and minimize handling variability, each fragmented, biotin-labeled cRNA sample (30 mg) was individually hybridized to an Affymetrix Hg-U133 plus 2.0 chip for 16 hours and rotated at 13 rpm at 50C.	Using a robotics system (Biomek FX MicroArray Plex SA System; Beckman Coultier) to optimize consistency in processing and minimize handling variability, each fragmented, biotin-labeled cRNA sample (30 mg) was individually hybridized to an Affymetrix Hg-U133 plus 2.0 chip for 16 hours and rotated at 13 rpm at 50C.	Using a robotics system (Biomek FX MicroArray Plex SA System; Beckman Coultier) to optimize consistency in processing and minimize handling variability, each fragmented, biotin-labeled cRNA sample (30 mg) was individually hybridized to an Affymetrix Hg-U133 plus 2.0 chip for 16 hours and rotated at 13 rpm at 50C.	Using a robotics system (Biomek FX MicroArray Plex SA System; Beckman Coultier) to optimize consistency in processing and minimize handling variability, each fragmented, biotin-labeled cRNA sample (30 mg) was individually hybridized to an Affymetrix Hg-U133 plus 2.0 chip for 16 hours and rotated at 13 rpm at 50C.	Using a robotics system (Biomek FX MicroArray Plex SA System; Beckman Coultier) to optimize consistency in processing and minimize handling variability, each fragmented, biotin-labeled cRNA sample (30 mg) was individually hybridized to an Affymetrix Hg-U133 plus 2.0 chip for 16 hours and rotated at 13 rpm at 50C.	Using a robotics system (Biomek FX MicroArray Plex SA System; Beckman Coultier) to optimize consistency in processing and minimize handling variability, each fragmented, biotin-labeled cRNA sample (30 mg) was individually hybridized to an Affymetrix Hg-U133 plus 2.0 chip for 16 hours and rotated at 13 rpm at 50C.	Using a robotics system (Biomek FX MicroArray Plex SA System; Beckman Coultier) to optimize consistency in processing and minimize handling variability, each fragmented, biotin-labeled cRNA sample (30 mg) was individually hybridized to an Affymetrix Hg-U133 plus 2.0 chip for 16 hours and rotated at 13 rpm at 50C.	Using a robotics system (Biomek FX MicroArray Plex SA System; Beckman Coultier) to optimize consistency in processing and minimize handling variability, each fragmented, biotin-labeled cRNA sample (30 mg) was individually hybridized to an Affymetrix Hg-U133 plus 2.0 chip for 16 hours and rotated at 13 rpm at 50C.	Using a robotics system (Biomek FX MicroArray Plex SA System; Beckman Coultier) to optimize consistency in processing and minimize handling variability, each fragmented, biotin-labeled cRNA sample (30 mg) was individually hybridized to an Affymetrix Hg-U133 plus 2.0 chip for 16 hours and rotated at 13 rpm at 50C.	Using a robotics system (Biomek FX MicroArray Plex SA System; Beckman Coultier) to optimize consistency in processing and minimize handling variability, each fragmented, biotin-labeled cRNA sample (30 mg) was individually hybridized to an Affymetrix Hg-U133 plus 2.0 chip for 16 hours and rotated at 13 rpm at 50C.	Using a robotics system (Biomek FX MicroArray Plex SA System; Beckman Coultier) to optimize consistency in processing and minimize handling variability, each fragmented, biotin-labeled cRNA sample (30 mg) was individually hybridized to an Affymetrix Hg-U133 plus 2.0 chip for 16 hours and rotated at 13 rpm at 50C.	Using a robotics system (Biomek FX MicroArray Plex SA System; Beckman Coultier) to optimize consistency in processing and minimize handling variability, each fragmented, biotin-labeled cRNA sample (30 mg) was individually hybridized to an Affymetrix Hg-U133 plus 2.0 chip for 16 hours and rotated at 13 rpm at 50C.	Using a robotics system (Biomek FX MicroArray Plex SA System; Beckman Coultier) to optimize consistency in processing and minimize handling variability, each fragmented, biotin-labeled cRNA sample (30 mg) was individually hybridized to an Affymetrix Hg-U133 plus 2.0 chip for 16 hours and rotated at 13 rpm at 50C.	Using a robotics system (Biomek FX MicroArray Plex SA System; Beckman Coultier) to optimize consistency in processing and minimize handling variability, each fragmented, biotin-labeled cRNA sample (30 mg) was individually hybridized to an Affymetrix Hg-U133 plus 2.0 chip for 16 hours and rotated at 13 rpm at 50C.	Using a robotics system (Biomek FX MicroArray Plex SA System; Beckman Coultier) to optimize consistency in processing and minimize handling variability, each fragmented, biotin-labeled cRNA sample (30 mg) was individually hybridized to an Affymetrix Hg-U133 plus 2.0 chip for 16 hours and rotated at 13 rpm at 50C.	Using a robotics system (Biomek FX MicroArray Plex SA System; Beckman Coultier) to optimize consistency in processing and minimize handling variability, each fragmented, biotin-labeled cRNA sample (30 mg) was individually hybridized to an Affymetrix Hg-U133 plus 2.0 chip for 16 hours and rotated at 13 rpm at 50C.	Using a robotics system (Biomek FX MicroArray Plex SA System; Beckman Coultier) to optimize consistency in processing and minimize handling variability, each fragmented, biotin-labeled cRNA sample (30 mg) was individually hybridized to an Affymetrix Hg-U133 plus 2.0 chip for 16 hours and rotated at 13 rpm at 50C.	Using a robotics system (Biomek FX MicroArray Plex SA System; Beckman Coultier) to optimize consistency in processing and minimize handling variability, each fragmented, biotin-labeled cRNA sample (30 mg) was individually hybridized to an Affymetrix Hg-U133 plus 2.0 chip for 16 hours and rotated at 13 rpm at 50C.	Using a robotics system (Biomek FX MicroArray Plex SA System; Beckman Coultier) to optimize consistency in processing and minimize handling variability, each fragmented, biotin-labeled cRNA sample (30 mg) was individually hybridized to an Affymetrix Hg-U133 plus 2.0 chip for 16 hours and rotated at 13 rpm at 50C.	Using a robotics system (Biomek FX MicroArray Plex SA System; Beckman Coultier) to optimize consistency in processing and minimize handling variability, each fragmented, biotin-labeled cRNA sample (30 mg) was individually hybridized to an Affymetrix Hg-U133 plus 2.0 chip for 16 hours and rotated at 13 rpm at 50C.	Using a robotics system (Biomek FX MicroArray Plex SA System; Beckman Coultier) to optimize consistency in processing and minimize handling variability, each fragmented, biotin-labeled cRNA sample (30 mg) was individually hybridized to an Affymetrix Hg-U133 plus 2.0 chip for 16 hours and rotated at 13 rpm at 50C.	Using a robotics system (Biomek FX MicroArray Plex SA System; Beckman Coultier) to optimize consistency in processing and minimize handling variability, each fragmented, biotin-labeled cRNA sample (30 mg) was individually hybridized to an Affymetrix Hg-U133 plus 2.0 chip for 16 hours and rotated at 13 rpm at 50C.	Using a robotics system (Biomek FX MicroArray Plex SA System; Beckman Coultier) to optimize consistency in processing and minimize handling variability, each fragmented, biotin-labeled cRNA sample (30 mg) was individually hybridized to an Affymetrix Hg-U133 plus 2.0 chip for 16 hours and rotated at 13 rpm at 50C.	Using a robotics system (Biomek FX MicroArray Plex SA System; Beckman Coultier) to optimize consistency in processing and minimize handling variability, each fragmented, biotin-labeled cRNA sample (30 mg) was individually hybridized to an Affymetrix Hg-U133 plus 2.0 chip for 16 hours and rotated at 13 rpm at 50C.	Using a robotics system (Biomek FX MicroArray Plex SA System; Beckman Coultier) to optimize consistency in processing and minimize handling variability, each fragmented, biotin-labeled cRNA sample (30 mg) was individually hybridized to an Affymetrix Hg-U133 plus 2.0 chip for 16 hours and rotated at 13 rpm at 50C.	Using a robotics system (Biomek FX MicroArray Plex SA System; Beckman Coultier) to optimize consistency in processing and minimize handling variability, each fragmented, biotin-labeled cRNA sample (30 mg) was individually hybridized to an Affymetrix Hg-U133 plus 2.0 chip for 16 hours and rotated at 13 rpm at 50C.	Following fragmentation, 30 mg biotin-labeled cRNA were hybridized for 16 hr and rotated at 13 rpm at 50掳 C on Affymetrix Human HgU133 plus 2.0 microarrays
!Sample_scan_protocol	The chips were scanned using an Affymetrix GeneChip Scanner 3000 7G	The chips were scanned using an Affymetrix GeneChip Scanner 3000 7G	The chips were scanned using an Affymetrix GeneChip Scanner 3000 7G	The chips were scanned using an Affymetrix GeneChip Scanner 3000 7G	The chips were scanned using an Affymetrix GeneChip Scanner 3000 7G	The chips were scanned using an Affymetrix GeneChip Scanner 3000 7G	The chips were scanned using an Affymetrix GeneChip Scanner 3000 7G	The chips were scanned using an Affymetrix GeneChip Scanner 3000 7G	The chips were scanned using an Affymetrix GeneChip Scanner 3000 7G	The chips were scanned using an Affymetrix GeneChip Scanner 3000 7G	The chips were scanned using an Affymetrix GeneChip Scanner 3000 7G	The chips were scanned using an Affymetrix GeneChip Scanner 3000 7G	The chips were scanned using an Affymetrix GeneChip Scanner 3000 7G	The chips were scanned using an Affymetrix GeneChip Scanner 3000 7G	The chips were scanned using an Affymetrix GeneChip Scanner 3000 7G	The chips were scanned using an Affymetrix GeneChip Scanner 3000 7G	The chips were scanned using an Affymetrix GeneChip Scanner 3000 7G	The chips were scanned using an Affymetrix GeneChip Scanner 3000 7G	The chips were scanned using an Affymetrix GeneChip Scanner 3000 7G	The chips were scanned using an Affymetrix GeneChip Scanner 3000 7G	The chips were scanned using an Affymetrix GeneChip Scanner 3000 7G	The chips were scanned using an Affymetrix GeneChip Scanner 3000 7G	The chips were scanned using an Affymetrix GeneChip Scanner 3000 7G	The chips were scanned using an Affymetrix GeneChip Scanner 3000 7G	The chips were scanned using an Affymetrix GeneChip Scanner 3000 7G	The chips were scanned using an Affymetrix GeneChip Scanner 3000 7G	The chips were scanned using an Affymetrix GeneChip Scanner 3000 7G	The chips were scanned using an Affymetrix GeneChip Scanner 3000 7G	The chips were scanned using an Affymetrix GeneChip Scanner 3000 7G	The chips were scanned using an Affymetrix GeneChip Scanner 3000 7G	The chips were scanned using an Affymetrix GeneChip Scanner 3000 7G	The chips were scanned using an Affymetrix GeneChip Scanner 3000 7G	The chips were scanned using an Affymetrix GeneChip Scanner 3000 7G	The chips were scanned using an Affymetrix GeneChip Scanner 3000 7G	The chips were scanned using an Affymetrix GeneChip Scanner 3000 7G	The chips were scanned using an Affymetrix GeneChip Scanner 3000 7G	The chips were scanned using an Affymetrix GeneChip Scanner 3000 7G	The chips were scanned using an Affymetrix GeneChip Scanner 3000 7G	The chips were scanned using an Affymetrix GeneChip Scanner 3000 7G	The chips were scanned using an Affymetrix GeneChip Scanner 3000 7G	The chips were scanned using an Affymetrix GeneChip Scanner 3000 7G	The chips were scanned using an Affymetrix GeneChip Scanner 3000 7G	The chips were scanned using an Affymetrix GeneChip Scanner 3000 7G	The chips were scanned using an Affymetrix GeneChip Scanner 3000 7G	The chips were scanned using an Affymetrix GeneChip Scanner 3000 7G	The chips were scanned using an Affymetrix GeneChip Scanner 3000 7G	The chips were scanned using an Affymetrix GeneChip Scanner 3000 7G	The chips were scanned using an Affymetrix GeneChip Scanner 3000 7G	Affymetrix Genekeep GCS3000, software version 3.2.2.1515
!Sample_description	Brain from cognitively intact individual.	Brain from cognitively intact individual.	Brain from cognitively intact individual.	Brain from cognitively intact individual.	Brain from cognitively intact individual.	Brain from cognitively intact individual.	Brain from cognitively intact individual.	Brain from cognitively intact individual.	Brain from cognitively intact individual.	Brain from cognitively intact individual.	Brain from cognitively intact individual.	Brain from cognitively intact individual.	Brain from cognitively intact individual.	Brain from cognitively intact individual.	Brain from cognitively intact individual.	Brain from cognitively intact individual.	Brain from cognitively intact individual.	Brain from cognitively intact individual.	Brain from cognitively intact individual.	Brain from cognitively intact individual.	Brain from cognitively intact individual.	Brain from cognitively intact individual.	Brain from cognitively intact individual.	Brain from cognitively intact individual.	Brain from cognitively intact individual.	Brain from cognitively intact individual.	Brain from cognitively intact individual.	Brain from cognitively intact individual.	Brain from cognitively intact individual.	Brain from cognitively intact individual.	Brain from cognitively intact individual.	Brain from cognitively intact individual.	Brain from cognitively intact individual.	Brain from cognitively intact individual.	Brain from cognitively intact individual.	Brain from cognitively intact individual.	Brain from cognitively intact individual.	Brain from cognitively intact individual.	Brain from cognitively intact individual.	Brain from cognitively intact individual.	Brain from cognitively intact individual.	Brain from cognitively intact individual.	Brain from cognitively intact individual.	Brain from cognitively intact individual.	Brain from cognitively intact individual.	Brain from cognitively intact individual.	Postmortem brain tissue from cognitively intact individual.	Brain from cognitively intact individual.	post-mortem tissue
!Sample_data_processing	GC-RMA expression values were obtained from CEL files using GeneSpring 7.3.1 software. PLIER expression values were obtained using Expression Console software using default settings. PLIER and GC-RMA data were processed using GeneSpring 7.0 software, with default normalizations (Data transformation:set values<0.01 to 0.01; per chip: normalize to 50th percentile; per gene: normalize to median).	GC-RMA expression values were obtained from CEL files using GeneSpring 7.3.1 software. PLIER expression values were obtained using Expression Console software using default settings. PLIER and GC-RMA data were processed using GeneSpring 7.0 software, with default normalizations (Data transformation:set values<0.01 to 0.01; per chip: normalize to 50th percentile; per gene: normalize to median).	GC-RMA expression values were obtained from CEL files using GeneSpring 7.3.1 software. PLIER expression values were obtained using Expression Console software using default settings. PLIER and GC-RMA data were processed using GeneSpring 7.0 software, with default normalizations (Data transformation:set values<0.01 to 0.01; per chip: normalize to 50th percentile; per gene: normalize to median).	GC-RMA expression values were obtained from CEL files using GeneSpring 7.3.1 software. PLIER expression values were obtained using Expression Console software using default settings. PLIER and GC-RMA data were processed using GeneSpring 7.0 software, with default normalizations (Data transformation:set values<0.01 to 0.01; per chip: normalize to 50th percentile; per gene: normalize to median).	GC-RMA expression values were obtained from CEL files using GeneSpring 7.3.1 software. PLIER expression values were obtained using Expression Console software using default settings. PLIER and GC-RMA data were processed using GeneSpring 7.0 software, with default normalizations (Data transformation:set values<0.01 to 0.01; per chip: normalize to 50th percentile; per gene: normalize to median).	GC-RMA expression values were obtained from CEL files using GeneSpring 7.3.1 software. PLIER expression values were obtained using Expression Console software using default settings. PLIER and GC-RMA data were processed using GeneSpring 7.0 software, with default normalizations (Data transformation:set values<0.01 to 0.01; per chip: normalize to 50th percentile; per gene: normalize to median).	GC-RMA expression values were obtained from CEL files using GeneSpring 7.3.1 software. PLIER expression values were obtained using Expression Console software using default settings. PLIER and GC-RMA data were processed using GeneSpring 7.0 software, with default normalizations (Data transformation:set values<0.01 to 0.01; per chip: normalize to 50th percentile; per gene: normalize to median).	GC-RMA expression values were obtained from CEL files using GeneSpring 7.3.1 software. PLIER expression values were obtained using Expression Console software using default settings. PLIER and GC-RMA data were processed using GeneSpring 7.0 software, with default normalizations (Data transformation:set values<0.01 to 0.01; per chip: normalize to 50th percentile; per gene: normalize to median).	GC-RMA expression values were obtained from CEL files using GeneSpring 7.3.1 software. PLIER expression values were obtained using Expression Console software using default settings. PLIER and GC-RMA data were processed using GeneSpring 7.0 software, with default normalizations (Data transformation:set values<0.01 to 0.01; per chip: normalize to 50th percentile; per gene: normalize to median).	GC-RMA expression values were obtained from CEL files using GeneSpring 7.3.1 software. PLIER expression values were obtained using Expression Console software using default settings. PLIER and GC-RMA data were processed using GeneSpring 7.0 software, with default normalizations (Data transformation:set values<0.01 to 0.01; per chip: normalize to 50th percentile; per gene: normalize to median).	GC-RMA expression values were obtained from CEL files using GeneSpring 7.3.1 software. PLIER expression values were obtained using Expression Console software using default settings. PLIER and GC-RMA data were processed using GeneSpring 7.0 software, with default normalizations (Data transformation:set values<0.01 to 0.01; per chip: normalize to 50th percentile; per gene: normalize to median).	GC-RMA expression values were obtained from CEL files using GeneSpring 7.3.1 software. PLIER expression values were obtained using Expression Console software using default settings. PLIER and GC-RMA data were processed using GeneSpring 7.0 software, with default normalizations (Data transformation:set values<0.01 to 0.01; per chip: normalize to 50th percentile; per gene: normalize to median).	GC-RMA expression values were obtained from CEL files using GeneSpring 7.3.1 software. PLIER expression values were obtained using Expression Console software using default settings. PLIER and GC-RMA data were processed using GeneSpring 7.0 software, with default normalizations (Data transformation:set values<0.01 to 0.01; per chip: normalize to 50th percentile; per gene: normalize to median).	GC-RMA expression values were obtained from CEL files using GeneSpring 7.3.1 software. PLIER expression values were obtained using Expression Console software using default settings. PLIER and GC-RMA data were processed using GeneSpring 7.0 software, with default normalizations (Data transformation:set values<0.01 to 0.01; per chip: normalize to 50th percentile; per gene: normalize to median).	GC-RMA expression values were obtained from CEL files using GeneSpring 7.3.1 software. PLIER expression values were obtained using Expression Console software using default settings. PLIER and GC-RMA data were processed using GeneSpring 7.0 software, with default normalizations (Data transformation:set values<0.01 to 0.01; per chip: normalize to 50th percentile; per gene: normalize to median).	GC-RMA expression values were obtained from CEL files using GeneSpring 7.3.1 software. PLIER expression values were obtained using Expression Console software using default settings. PLIER and GC-RMA data were processed using GeneSpring 7.0 software, with default normalizations (Data transformation:set values<0.01 to 0.01; per chip: normalize to 50th percentile; per gene: normalize to median).	GC-RMA expression values were obtained from CEL files using GeneSpring 7.3.1 software. PLIER expression values were obtained using Expression Console software using default settings. PLIER and GC-RMA data were processed using GeneSpring 7.0 software, with default normalizations (Data transformation:set values<0.01 to 0.01; per chip: normalize to 50th percentile; per gene: normalize to median).	GC-RMA expression values were obtained from CEL files using GeneSpring 7.3.1 software. PLIER expression values were obtained using Expression Console software using default settings. PLIER and GC-RMA data were processed using GeneSpring 7.0 software, with default normalizations (Data transformation:set values<0.01 to 0.01; per chip: normalize to 50th percentile; per gene: normalize to median).	GC-RMA expression values were obtained from CEL files using GeneSpring 7.3.1 software. PLIER expression values were obtained using Expression Console software using default settings. PLIER and GC-RMA data were processed using GeneSpring 7.0 software, with default normalizations (Data transformation:set values<0.01 to 0.01; per chip: normalize to 50th percentile; per gene: normalize to median).	GC-RMA expression values were obtained from CEL files using GeneSpring 7.3.1 software. PLIER expression values were obtained using Expression Console software using default settings. PLIER and GC-RMA data were processed using GeneSpring 7.0 software, with default normalizations (Data transformation:set values<0.01 to 0.01; per chip: normalize to 50th percentile; per gene: normalize to median).	GC-RMA expression values were obtained from CEL files using GeneSpring 7.3.1 software. PLIER expression values were obtained using Expression Console software using default settings. PLIER and GC-RMA data were processed using GeneSpring 7.0 software, with default normalizations (Data transformation:set values<0.01 to 0.01; per chip: normalize to 50th percentile; per gene: normalize to median).	GC-RMA expression values were obtained from CEL files using GeneSpring 7.3.1 software. PLIER expression values were obtained using Expression Console software using default settings. PLIER and GC-RMA data were processed using GeneSpring 7.0 software, with default normalizations (Data transformation:set values<0.01 to 0.01; per chip: normalize to 50th percentile; per gene: normalize to median).	GC-RMA expression values were obtained from CEL files using GeneSpring 7.3.1 software. PLIER expression values were obtained using Expression Console software using default settings. PLIER and GC-RMA data were processed using GeneSpring 7.0 software, with default normalizations (Data transformation:set values<0.01 to 0.01; per chip: normalize to 50th percentile; per gene: normalize to median).	GC-RMA expression values were obtained from CEL files using GeneSpring 7.3.1 software. PLIER expression values were obtained using Expression Console software using default settings. PLIER and GC-RMA data were processed using GeneSpring 7.0 software, with default normalizations (Data transformation:set values<0.01 to 0.01; per chip: normalize to 50th percentile; per gene: normalize to median).	GC-RMA expression values were obtained from CEL files using GeneSpring 7.3.1 software. PLIER expression values were obtained using Expression Console software using default settings. PLIER and GC-RMA data were processed using GeneSpring 7.0 software, with default normalizations (Data transformation:set values<0.01 to 0.01; per chip: normalize to 50th percentile; per gene: normalize to median).	GC-RMA expression values were obtained from CEL files using GeneSpring 7.3.1 software. PLIER expression values were obtained using Expression Console software using default settings. PLIER and GC-RMA data were processed using GeneSpring 7.0 software, with default normalizations (Data transformation:set values<0.01 to 0.01; per chip: normalize to 50th percentile; per gene: normalize to median).	GC-RMA expression values were obtained from CEL files using GeneSpring 7.3.1 software. PLIER expression values were obtained using Expression Console software using default settings. PLIER and GC-RMA data were processed using GeneSpring 7.0 software, with default normalizations (Data transformation:set values<0.01 to 0.01; per chip: normalize to 50th percentile; per gene: normalize to median).	GC-RMA expression values were obtained from CEL files using GeneSpring 7.3.1 software. PLIER expression values were obtained using Expression Console software using default settings. PLIER and GC-RMA data were processed using GeneSpring 7.0 software, with default normalizations (Data transformation:set values<0.01 to 0.01; per chip: normalize to 50th percentile; per gene: normalize to median).	GC-RMA expression values were obtained from CEL files using GeneSpring 7.3.1 software. PLIER expression values were obtained using Expression Console software using default settings. PLIER and GC-RMA data were processed using GeneSpring 7.0 software, with default normalizations (Data transformation:set values<0.01 to 0.01; per chip: normalize to 50th percentile; per gene: normalize to median).	GC-RMA expression values were obtained from CEL files using GeneSpring 7.3.1 software. PLIER expression values were obtained using Expression Console software using default settings. PLIER and GC-RMA data were processed using GeneSpring 7.0 software, with default normalizations (Data transformation:set values<0.01 to 0.01; per chip: normalize to 50th percentile; per gene: normalize to median).	GC-RMA expression values were obtained from CEL files using GeneSpring 7.3.1 software. PLIER expression values were obtained using Expression Console software using default settings. PLIER and GC-RMA data were processed using GeneSpring 7.0 software, with default normalizations (Data transformation:set values<0.01 to 0.01; per chip: normalize to 50th percentile; per gene: normalize to median).	GC-RMA expression values were obtained from CEL files using GeneSpring 7.3.1 software. PLIER expression values were obtained using Expression Console software using default settings. PLIER and GC-RMA data were processed using GeneSpring 7.0 software, with default normalizations (Data transformation:set values<0.01 to 0.01; per chip: normalize to 50th percentile; per gene: normalize to median).	GC-RMA expression values were obtained from CEL files using GeneSpring 7.3.1 software. PLIER expression values were obtained using Expression Console software using default settings. PLIER and GC-RMA data were processed using GeneSpring 7.0 software, with default normalizations (Data transformation:set values<0.01 to 0.01; per chip: normalize to 50th percentile; per gene: normalize to median).	GC-RMA expression values were obtained from CEL files using GeneSpring 7.3.1 software. PLIER expression values were obtained using Expression Console software using default settings. PLIER and GC-RMA data were processed using GeneSpring 7.0 software, with default normalizations (Data transformation:set values<0.01 to 0.01; per chip: normalize to 50th percentile; per gene: normalize to median).	GC-RMA expression values were obtained from CEL files using GeneSpring 7.3.1 software. PLIER expression values were obtained using Expression Console software using default settings. PLIER and GC-RMA data were processed using GeneSpring 7.0 software, with default normalizations (Data transformation:set values<0.01 to 0.01; per chip: normalize to 50th percentile; per gene: normalize to median).	GC-RMA expression values were obtained from CEL files using GeneSpring 7.3.1 software. PLIER expression values were obtained using Expression Console software using default settings. PLIER and GC-RMA data were processed using GeneSpring 7.0 software, with default normalizations (Data transformation:set values<0.01 to 0.01; per chip: normalize to 50th percentile; per gene: normalize to median).	GC-RMA expression values were obtained from CEL files using GeneSpring 7.3.1 software. PLIER expression values were obtained using Expression Console software using default settings. PLIER and GC-RMA data were processed using GeneSpring 7.0 software, with default normalizations (Data transformation:set values<0.01 to 0.01; per chip: normalize to 50th percentile; per gene: normalize to median).	GC-RMA expression values were obtained from CEL files using GeneSpring 7.3.1 software. PLIER expression values were obtained using Expression Console software using default settings. PLIER and GC-RMA data were processed using GeneSpring 7.0 software, with default normalizations (Data transformation:set values<0.01 to 0.01; per chip: normalize to 50th percentile; per gene: normalize to median).	GC-RMA expression values were obtained from CEL files using GeneSpring 7.3.1 software. PLIER expression values were obtained using Expression Console software using default settings. PLIER and GC-RMA data were processed using GeneSpring 7.0 software, with default normalizations (Data transformation:set values<0.01 to 0.01; per chip: normalize to 50th percentile; per gene: normalize to median).	GC-RMA expression values were obtained from CEL files using GeneSpring 7.3.1 software. PLIER expression values were obtained using Expression Console software using default settings. PLIER and GC-RMA data were processed using GeneSpring 7.0 software, with default normalizations (Data transformation:set values<0.01 to 0.01; per chip: normalize to 50th percentile; per gene: normalize to median).	GC-RMA expression values were obtained from CEL files using GeneSpring 7.3.1 software. PLIER expression values were obtained using Expression Console software using default settings. PLIER and GC-RMA data were processed using GeneSpring 7.0 software, with default normalizations (Data transformation:set values<0.01 to 0.01; per chip: normalize to 50th percentile; per gene: normalize to median).	GC-RMA expression values were obtained from CEL files using GeneSpring 7.3.1 software. PLIER expression values were obtained using Expression Console software using default settings. PLIER and GC-RMA data were processed using GeneSpring 7.0 software, with default normalizations (Data transformation:set values<0.01 to 0.01; per chip: normalize to 50th percentile; per gene: normalize to median).	GC-RMA expression values were obtained from CEL files using GeneSpring 7.3.1 software. PLIER expression values were obtained using Expression Console software using default settings. PLIER and GC-RMA data were processed using GeneSpring 7.0 software, with default normalizations (Data transformation:set values<0.01 to 0.01; per chip: normalize to 50th percentile; per gene: normalize to median).	GC-RMA expression values were obtained from CEL files using GeneSpring 7.3.1 software. PLIER expression values were obtained using Expression Console software using default settings. PLIER and GC-RMA data were processed using GeneSpring 7.0 software, with default normalizations (Data transformation:set values<0.01 to 0.01; per chip: normalize to 50th percentile; per gene: normalize to median).	GC-RMA expression values were obtained from CEL files using GeneSpring 7.3.1 software. PLIER expression values were obtained using Expression Console software using default settings. PLIER and GC-RMA data were processed using GeneSpring 7.0 software, with default normalizations (Data transformation:set values<0.01 to 0.01; per chip: normalize to 50th percentile; per gene: normalize to median).	GC-RMA expression values were obtained from CEL files using GeneSpring 7.3.1 software. PLIER expression values were obtained using Expression Console software using default settings. PLIER and GC-RMA data were processed using GeneSpring 7.0 software, with default normalizations (Data transformation:set values<0.01 to 0.01; per chip: normalize to 50th percentile; per gene: normalize to median).	GC-RMA expression values were obtained from CEL files using GeneSpring 7.3.1 software. PLIER expression values were obtained using Expression Console software using default settings. PLIER and GC-RMA data were processed using GeneSpring 7.0 software, with default normalizations (Data transformation:set values<0.01 to 0.01; per chip: normalize to 50th percentile; per gene: normalize to median).	GC-RMA expression values were obtained from CEL files using GeneSpring 7.3.1 software. PLIER expression values were obtained using Expression Console software using default settings. PLIER and GC-RMA data were processed using GeneSpring 7.0 software, with default normalizations (Data transformation:set values<0.01 to 0.01; per chip: normalize to 50th percentile; per gene: normalize to median).	GC-RMA, using Genespring 7.3. data transformation: measurements <0.01 set to 0.01; per chip: normalized to the 50th percentile; per gene: normalize to median
!Sample_platform_id	GPL570	GPL570	GPL570	GPL570	GPL570	GPL570	GPL570	GPL570	GPL570	GPL570	GPL570	GPL570	GPL570	GPL570	GPL570	GPL570	GPL570	GPL570	GPL570	GPL570	GPL570	GPL570	GPL570	GPL570	GPL570	GPL570	GPL570	GPL570	GPL570	GPL570	GPL570	GPL570	GPL570	GPL570	GPL570	GPL570	GPL570	GPL570	GPL570	GPL570	GPL570	GPL570	GPL570	GPL570	GPL570	GPL570	GPL570	GPL570	GPL570
!Sample_contact_name	Nicole,Claudia,Berchtold	Nicole,Claudia,Berchtold	Nicole,Claudia,Berchtold	Nicole,Claudia,Berchtold	Nicole,Claudia,Berchtold	Nicole,Claudia,Berchtold	Nicole,Claudia,Berchtold	Nicole,Claudia,Berchtold	Nicole,Claudia,Berchtold	Nicole,Claudia,Berchtold	Nicole,Claudia,Berchtold	Nicole,Claudia,Berchtold	Nicole,Claudia,Berchtold	Nicole,Claudia,Berchtold	Nicole,Claudia,Berchtold	Nicole,Claudia,Berchtold	Nicole,Claudia,Berchtold	Nicole,Claudia,Berchtold	Nicole,Claudia,Berchtold	Nicole,Claudia,Berchtold	Nicole,Claudia,Berchtold	Nicole,Claudia,Berchtold	Nicole,Claudia,Berchtold	Nicole,Claudia,Berchtold	Nicole,Claudia,Berchtold	Nicole,Claudia,Berchtold	Nicole,Claudia,Berchtold	Nicole,Claudia,Berchtold	Nicole,Claudia,Berchtold	Nicole,Claudia,Berchtold	Nicole,Claudia,Berchtold	Nicole,Claudia,Berchtold	Nicole,Claudia,Berchtold	Nicole,Claudia,Berchtold	Nicole,Claudia,Berchtold	Nicole,Claudia,Berchtold	Nicole,Claudia,Berchtold	Nicole,Claudia,Berchtold	Nicole,Claudia,Berchtold	Nicole,Claudia,Berchtold	Nicole,Claudia,Berchtold	Nicole,Claudia,Berchtold	Nicole,Claudia,Berchtold	Nicole,Claudia,Berchtold	Nicole,Claudia,Berchtold	Nicole,Claudia,Berchtold	Nicole,Claudia,Berchtold	Nicole,Claudia,Berchtold	Nicole,Claudia,Berchtold
!Sample_contact_email	nberchto@uci.edu	nberchto@uci.edu	nberchto@uci.edu	nberchto@uci.edu	nberchto@uci.edu	nberchto@uci.edu	nberchto@uci.edu	nberchto@uci.edu	nberchto@uci.edu	nberchto@uci.edu	nberchto@uci.edu	nberchto@uci.edu	nberchto@uci.edu	nberchto@uci.edu	nberchto@uci.edu	nberchto@uci.edu	nberchto@uci.edu	nberchto@uci.edu	nberchto@uci.edu	nberchto@uci.edu	nberchto@uci.edu	nberchto@uci.edu	nberchto@uci.edu	nberchto@uci.edu	nberchto@uci.edu	nberchto@uci.edu	nberchto@uci.edu	nberchto@uci.edu	nberchto@uci.edu	nberchto@uci.edu	nberchto@uci.edu	nberchto@uci.edu	nberchto@uci.edu	nberchto@uci.edu	nberchto@uci.edu	nberchto@uci.edu	nberchto@uci.edu	nberchto@uci.edu	nberchto@uci.edu	nberchto@uci.edu	nberchto@uci.edu	nberchto@uci.edu	nberchto@uci.edu	nberchto@uci.edu	nberchto@uci.edu	nberchto@uci.edu	nberchto@uci.edu	nberchto@uci.edu	nberchto@uci.edu
!Sample_contact_phone	949 824 6071	949 824 6071	949 824 6071	949 824 6071	949 824 6071	949 824 6071	949 824 6071	949 824 6071	949 824 6071	949 824 6071	949 824 6071	949 824 6071	949 824 6071	949 824 6071	949 824 6071	949 824 6071	949 824 6071	949 824 6071	949 824 6071	949 824 6071	949 824 6071	949 824 6071	949 824 6071	949 824 6071	949 824 6071	949 824 6071	949 824 6071	949 824 6071	949 824 6071	949 824 6071	949 824 6071	949 824 6071	949 824 6071	949 824 6071	949 824 6071	949 824 6071	949 824 6071	949 824 6071	949 824 6071	949 824 6071	949 824 6071	949 824 6071	949 824 6071	949 824 6071	949 824 6071	949 824 6071	949 824 6071	949 824 6071	949 824 6071
!Sample_contact_laboratory	Carl W. Cotman	Carl W. Cotman	Carl W. Cotman	Carl W. Cotman	Carl W. Cotman	Carl W. Cotman	Carl W. Cotman	Carl W. Cotman	Carl W. Cotman	Carl W. Cotman	Carl W. Cotman	Carl W. Cotman	Carl W. Cotman	Carl W. Cotman	Carl W. Cotman	Carl W. Cotman	Carl W. Cotman	Carl W. Cotman	Carl W. Cotman	Carl W. Cotman	Carl W. Cotman	Carl W. Cotman	Carl W. Cotman	Carl W. Cotman	Carl W. Cotman	Carl W. Cotman	Carl W. Cotman	Carl W. Cotman	Carl W. Cotman	Carl W. Cotman	Carl W. Cotman	Carl W. Cotman	Carl W. Cotman	Carl W. Cotman	Carl W. Cotman	Carl W. Cotman	Carl W. Cotman	Carl W. Cotman	Carl W. Cotman	Carl W. Cotman	Carl W. Cotman	Carl W. Cotman	Carl W. Cotman	Carl W. Cotman	Carl W. Cotman	Carl W. Cotman	Carl W. Cotman	Carl W. Cotman	Carl W. Cotman
!Sample_contact_department	Institute for Memory Impairments and Neurological Disorders	Institute for Memory Impairments and Neurological Disorders	Institute for Memory Impairments and Neurological Disorders	Institute for Memory Impairments and Neurological Disorders	Institute for Memory Impairments and Neurological Disorders	Institute for Memory Impairments and Neurological Disorders	Institute for Memory Impairments and Neurological Disorders	Institute for Memory Impairments and Neurological Disorders	Institute for Memory Impairments and Neurological Disorders	Institute for Memory Impairments and Neurological Disorders	Institute for Memory Impairments and Neurological Disorders	Institute for Memory Impairments and Neurological Disorders	Institute for Memory Impairments and Neurological Disorders	Institute for Memory Impairments and Neurological Disorders	Institute for Memory Impairments and Neurological Disorders	Institute for Memory Impairments and Neurological Disorders	Institute for Memory Impairments and Neurological Disorders	Institute for Memory Impairments and Neurological Disorders	Institute for Memory Impairments and Neurological Disorders	Institute for Memory Impairments and Neurological Disorders	Institute for Memory Impairments and Neurological Disorders	Institute for Memory Impairments and Neurological Disorders	Institute for Memory Impairments and Neurological Disorders	Institute for Memory Impairments and Neurological Disorders	Institute for Memory Impairments and Neurological Disorders	Institute for Memory Impairments and Neurological Disorders	Institute for Memory Impairments and Neurological Disorders	Institute for Memory Impairments and Neurological Disorders	Institute for Memory Impairments and Neurological Disorders	Institute for Memory Impairments and Neurological Disorders	Institute for Memory Impairments and Neurological Disorders	Institute for Memory Impairments and Neurological Disorders	Institute for Memory Impairments and Neurological Disorders	Institute for Memory Impairments and Neurological Disorders	Institute for Memory Impairments and Neurological Disorders	Institute for Memory Impairments and Neurological Disorders	Institute for Memory Impairments and Neurological Disorders	Institute for Memory Impairments and Neurological Disorders	Institute for Memory Impairments and Neurological Disorders	Institute for Memory Impairments and Neurological Disorders	Institute for Memory Impairments and Neurological Disorders	Institute for Memory Impairments and Neurological Disorders	Institute for Memory Impairments and Neurological Disorders	Institute for Memory Impairments and Neurological Disorders	Institute for Memory Impairments and Neurological Disorders	Institute for Memory Impairments and Neurological Disorders	Institute for Memory Impairments and Neurological Disorders	Institute for Memory Impairments and Neurological Disorders	Institute for Memory Impairments and Neurological Disorders
!Sample_contact_institute	UC Irvine	UC Irvine	UC Irvine	UC Irvine	UC Irvine	UC Irvine	UC Irvine	UC Irvine	UC Irvine	UC Irvine	UC Irvine	UC Irvine	UC Irvine	UC Irvine	UC Irvine	UC Irvine	UC Irvine	UC Irvine	UC Irvine	UC Irvine	UC Irvine	UC Irvine	UC Irvine	UC Irvine	UC Irvine	UC Irvine	UC Irvine	UC Irvine	UC Irvine	UC Irvine	UC Irvine	UC Irvine	UC Irvine	UC Irvine	UC Irvine	UC Irvine	UC Irvine	UC Irvine	UC Irvine	UC Irvine	UC Irvine	UC Irvine	UC Irvine	UC Irvine	UC Irvine	UC Irvine	UC Irvine	UC Irvine	UC Irvine
!Sample_contact_address	1226 Gillespie Neuroscience Facility	1226 Gillespie Neuroscience Facility	1226 Gillespie Neuroscience Facility	1226 Gillespie Neuroscience Facility	1226 Gillespie Neuroscience Facility	1226 Gillespie Neuroscience Facility	1226 Gillespie Neuroscience Facility	1226 Gillespie Neuroscience Facility	1226 Gillespie Neuroscience Facility	1226 Gillespie Neuroscience Facility	1226 Gillespie Neuroscience Facility	1226 Gillespie Neuroscience Facility	1226 Gillespie Neuroscience Facility	1226 Gillespie Neuroscience Facility	1226 Gillespie Neuroscience Facility	1226 Gillespie Neuroscience Facility	1226 Gillespie Neuroscience Facility	1226 Gillespie Neuroscience Facility	1226 Gillespie Neuroscience Facility	1226 Gillespie Neuroscience Facility	1226 Gillespie Neuroscience Facility	1226 Gillespie Neuroscience Facility	1226 Gillespie Neuroscience Facility	1226 Gillespie Neuroscience Facility	1226 Gillespie Neuroscience Facility	1226 Gillespie Neuroscience Facility	1226 Gillespie Neuroscience Facility	1226 Gillespie Neuroscience Facility	1226 Gillespie Neuroscience Facility	1226 Gillespie Neuroscience Facility	1226 Gillespie Neuroscience Facility	1226 Gillespie Neuroscience Facility	1226 Gillespie Neuroscience Facility	1226 Gillespie Neuroscience Facility	1226 Gillespie Neuroscience Facility	1226 Gillespie Neuroscience Facility	1226 Gillespie Neuroscience Facility	1226 Gillespie Neuroscience Facility	1226 Gillespie Neuroscience Facility	1226 Gillespie Neuroscience Facility	1226 Gillespie Neuroscience Facility	1226 Gillespie Neuroscience Facility	1226 Gillespie Neuroscience Facility	1226 Gillespie Neuroscience Facility	1226 Gillespie Neuroscience Facility	1226 Gillespie Neuroscience Facility	1226 Gillespie Neuroscience Facility	1226 Gillespie Neuroscience Facility	1226 Gillespie Neuroscience Facility
!Sample_contact_city	Irvine	Irvine	Irvine	Irvine	Irvine	Irvine	Irvine	Irvine	Irvine	Irvine	Irvine	Irvine	Irvine	Irvine	Irvine	Irvine	Irvine	Irvine	Irvine	Irvine	Irvine	Irvine	Irvine	Irvine	Irvine	Irvine	Irvine	Irvine	Irvine	Irvine	Irvine	Irvine	Irvine	Irvine	Irvine	Irvine	Irvine	Irvine	Irvine	Irvine	Irvine	Irvine	Irvine	Irvine	Irvine	Irvine	Irvine	Irvine	Irvine
!Sample_contact_state	CA	CA	CA	CA	CA	CA	CA	CA	CA	CA	CA	CA	CA	CA	CA	CA	CA	CA	CA	CA	CA	CA	CA	CA	CA	CA	CA	CA	CA	CA	CA	CA	CA	CA	CA	CA	CA	CA	CA	CA	CA	CA	CA	CA	CA	CA	CA	CA	CA
!Sample_contact_zip/postal_code	92697-4540	92697-4540	92697-4540	92697-4540	92697-4540	92697-4540	92697-4540	92697-4540	92697-4540	92697-4540	92697-4540	92697-4540	92697-4540	92697-4540	92697-4540	92697-4540	92697-4540	92697-4540	92697-4540	92697-4540	92697-4540	92697-4540	92697-4540	92697-4540	92697-4540	92697-4540	92697-4540	92697-4540	92697-4540	92697-4540	92697-4540	92697-4540	92697-4540	92697-4540	92697-4540	92697-4540	92697-4540	92697-4540	92697-4540	92697-4540	92697-4540	92697-4540	92697-4540	92697-4540	92697-4540	92697-4540	92697-4540	92697-4540	92697-4540
!Sample_contact_country	USA	USA	USA	USA	USA	USA	USA	USA	USA	USA	USA	USA	USA	USA	USA	USA	USA	USA	USA	USA	USA	USA	USA	USA	USA	USA	USA	USA	USA	USA	USA	USA	USA	USA	USA	USA	USA	USA	USA	USA	USA	USA	USA	USA	USA	USA	USA	USA	USA
!Sample_supplementary_file	ftp://ftp.ncbi.nlm.nih.gov/geo/samples/GSM300nnn/GSM300167/suppl/GSM300167.CEL.gz	ftp://ftp.ncbi.nlm.nih.gov/geo/samples/GSM300nnn/GSM300176/suppl/GSM300176.CEL.gz	ftp://ftp.ncbi.nlm.nih.gov/geo/samples/GSM300nnn/GSM300180/suppl/GSM300180.CEL.gz	ftp://ftp.ncbi.nlm.nih.gov/geo/samples/GSM300nnn/GSM300188/suppl/GSM300188.CEL.gz	ftp://ftp.ncbi.nlm.nih.gov/geo/samples/GSM300nnn/GSM300191/suppl/GSM300191.CEL.gz	ftp://ftp.ncbi.nlm.nih.gov/geo/samples/GSM300nnn/GSM300195/suppl/GSM300195.CEL.gz	ftp://ftp.ncbi.nlm.nih.gov/geo/samples/GSM300nnn/GSM300199/suppl/GSM300199.CEL.gz	ftp://ftp.ncbi.nlm.nih.gov/geo/samples/GSM300nnn/GSM300201/suppl/GSM300201.CEL.gz	ftp://ftp.ncbi.nlm.nih.gov/geo/samples/GSM300nnn/GSM300203/suppl/GSM300203.CEL.gz	ftp://ftp.ncbi.nlm.nih.gov/geo/samples/GSM300nnn/GSM300207/suppl/GSM300207.CEL.gz	ftp://ftp.ncbi.nlm.nih.gov/geo/samples/GSM300nnn/GSM300211/suppl/GSM300211.CEL.gz	ftp://ftp.ncbi.nlm.nih.gov/geo/samples/GSM300nnn/GSM300213/suppl/GSM300213.CEL.gz	ftp://ftp.ncbi.nlm.nih.gov/geo/samples/GSM300nnn/GSM300217/suppl/GSM300217.CEL.gz	ftp://ftp.ncbi.nlm.nih.gov/geo/samples/GSM300nnn/GSM300221/suppl/GSM300221.CEL.gz	ftp://ftp.ncbi.nlm.nih.gov/geo/samples/GSM300nnn/GSM300225/suppl/GSM300225.CEL.gz	ftp://ftp.ncbi.nlm.nih.gov/geo/samples/GSM300nnn/GSM300229/suppl/GSM300229.CEL.gz	ftp://ftp.ncbi.nlm.nih.gov/geo/samples/GSM300nnn/GSM300233/suppl/GSM300233.CEL.gz	ftp://ftp.ncbi.nlm.nih.gov/geo/samples/GSM300nnn/GSM300237/suppl/GSM300237.CEL.gz	ftp://ftp.ncbi.nlm.nih.gov/geo/samples/GSM300nnn/GSM300241/suppl/GSM300241.CEL.gz	ftp://ftp.ncbi.nlm.nih.gov/geo/samples/GSM300nnn/GSM300245/suppl/GSM300245.CEL.gz	ftp://ftp.ncbi.nlm.nih.gov/geo/samples/GSM300nnn/GSM300247/suppl/GSM300247.CEL.gz	ftp://ftp.ncbi.nlm.nih.gov/geo/samples/GSM300nnn/GSM300250/suppl/GSM300250.CEL.gz	ftp://ftp.ncbi.nlm.nih.gov/geo/samples/GSM300nnn/GSM300251/suppl/GSM300251.CEL.gz	ftp://ftp.ncbi.nlm.nih.gov/geo/samples/GSM300nnn/GSM300254/suppl/GSM300254.CEL.gz	ftp://ftp.ncbi.nlm.nih.gov/geo/samples/GSM300nnn/GSM300260/suppl/GSM300260.CEL.gz	ftp://ftp.ncbi.nlm.nih.gov/geo/samples/GSM300nnn/GSM300264/suppl/GSM300264.CEL.gz	ftp://ftp.ncbi.nlm.nih.gov/geo/samples/GSM300nnn/GSM300266/suppl/GSM300266.CEL.gz	ftp://ftp.ncbi.nlm.nih.gov/geo/samples/GSM300nnn/GSM300270/suppl/GSM300270.CEL.gz	ftp://ftp.ncbi.nlm.nih.gov/geo/samples/GSM300nnn/GSM300274/suppl/GSM300274.CEL.gz	ftp://ftp.ncbi.nlm.nih.gov/geo/samples/GSM300nnn/GSM300278/suppl/GSM300278.CEL.gz	ftp://ftp.ncbi.nlm.nih.gov/geo/samples/GSM300nnn/GSM300282/suppl/GSM300282.CEL.gz	ftp://ftp.ncbi.nlm.nih.gov/geo/samples/GSM300nnn/GSM300284/suppl/GSM300284.CEL.gz	ftp://ftp.ncbi.nlm.nih.gov/geo/samples/GSM300nnn/GSM300288/suppl/GSM300288.CEL.gz	ftp://ftp.ncbi.nlm.nih.gov/geo/samples/GSM300nnn/GSM300292/suppl/GSM300292.CEL.gz	ftp://ftp.ncbi.nlm.nih.gov/geo/samples/GSM300nnn/GSM300296/suppl/GSM300296.CEL.gz	ftp://ftp.ncbi.nlm.nih.gov/geo/samples/GSM300nnn/GSM300299/suppl/GSM300299.CEL.gz	ftp://ftp.ncbi.nlm.nih.gov/geo/samples/GSM300nnn/GSM300303/suppl/GSM300303.CEL.gz	ftp://ftp.ncbi.nlm.nih.gov/geo/samples/GSM300nnn/GSM300307/suppl/GSM300307.CEL.gz	ftp://ftp.ncbi.nlm.nih.gov/geo/samples/GSM300nnn/GSM300311/suppl/GSM300311.CEL.gz	ftp://ftp.ncbi.nlm.nih.gov/geo/samples/GSM300nnn/GSM300315/suppl/GSM300315.CEL.gz	ftp://ftp.ncbi.nlm.nih.gov/geo/samples/GSM300nnn/GSM300319/suppl/GSM300319.CEL.gz	ftp://ftp.ncbi.nlm.nih.gov/geo/samples/GSM300nnn/GSM300323/suppl/GSM300323.CEL.gz	ftp://ftp.ncbi.nlm.nih.gov/geo/samples/GSM300nnn/GSM300327/suppl/GSM300327.CEL.gz	ftp://ftp.ncbi.nlm.nih.gov/geo/samples/GSM300nnn/GSM300331/suppl/GSM300331.CEL.gz	ftp://ftp.ncbi.nlm.nih.gov/geo/samples/GSM300nnn/GSM300335/suppl/GSM300335.CEL.gz	ftp://ftp.ncbi.nlm.nih.gov/geo/samples/GSM300nnn/GSM300341/suppl/GSM300341.CEL.gz	ftp://ftp.ncbi.nlm.nih.gov/geo/samples/GSM318nnn/GSM318840/suppl/GSM318840.CEL.gz	ftp://ftp.ncbi.nlm.nih.gov/geo/samples/GSM350nnn/GSM350078/suppl/GSM350078.CEL.gz	ftp://ftp.ncbi.nlm.nih.gov/geo/samples/GSM1176nnn/GSM1176255/suppl/GSM1176255_1205A-07_SG-37_AffyHyb.CEL.gz
!Sample_data_row_count	54675	54675	54675	54675	54675	54675	54675	54675	54675	54675	54675	54675	54675	54675	54675	54675	54675	54675	54675	54675	54675	54675	54675	54675	54675	54675	54675	54675	54675	54675	54675	54675	54675	54675	54675	54675	54675	54675	54675	54675	54675	54675	54675	54675	54675	54675	54675	54675	54675
!Sample_relation	Reanalyzed by: GSE119087	Reanalyzed by: GSE119087	Reanalyzed by: GSE119087	Reanalyzed by: GSE119087	Reanalyzed by: GSE119087	Reanalyzed by: GSE119087	Reanalyzed by: GSE119087	Reanalyzed by: GSE119087	Reanalyzed by: GSE119087	Reanalyzed by: GSE119087	Reanalyzed by: GSE119087	Reanalyzed by: GSE119087	Reanalyzed by: GSE119087	Reanalyzed by: GSE119087	Reanalyzed by: GSE119087	Reanalyzed by: GSE119087	Reanalyzed by: GSE119087	Reanalyzed by: GSE119087	Reanalyzed by: GSE119087	Reanalyzed by: GSE119087	Reanalyzed by: GSE119087	Reanalyzed by: GSE119087	Reanalyzed by: GSE119087	Reanalyzed by: GSE119087	Reanalyzed by: GSE119087	Reanalyzed by: GSE119087	Reanalyzed by: GSE119087	Reanalyzed by: GSE119087	Reanalyzed by: GSE119087	Reanalyzed by: GSE119087	Reanalyzed by: GSE119087	Reanalyzed by: GSE119087	Reanalyzed by: GSE119087	Reanalyzed by: GSE119087	Reanalyzed by: GSE119087	Reanalyzed by: GSE119087	Reanalyzed by: GSE119087	Reanalyzed by: GSE119087	Reanalyzed by: GSE119087	Reanalyzed by: GSE119087	Reanalyzed by: GSE119087	Reanalyzed by: GSE119087	Reanalyzed by: GSE119087	Reanalyzed by: GSE119087	Reanalyzed by: GSE119087	Reanalyzed by: GSE119087	Reanalyzed by: GSE119087	Reanalyzed by: GSE133349	Reanalyzed by: GSE133349
!Sample_relation	Reanalyzed by: GSE133349	Reanalyzed by: GSE133349	Reanalyzed by: GSE133349	Reanalyzed by: GSE133349	Reanalyzed by: GSE133349	Reanalyzed by: GSE133349	Reanalyzed by: GSE133349	Reanalyzed by: GSE133349	Reanalyzed by: GSE133349	Reanalyzed by: GSE133349	Reanalyzed by: GSE133349	Reanalyzed by: GSE133349	Reanalyzed by: GSE133349	Reanalyzed by: GSE133349	Reanalyzed by: GSE133349	Reanalyzed by: GSE133349	Reanalyzed by: GSE133349	Reanalyzed by: GSE133349	Reanalyzed by: GSE133349	Reanalyzed by: GSE133349	Reanalyzed by: GSE133349	Reanalyzed by: GSE133349	Reanalyzed by: GSE133349	Reanalyzed by: GSE133349	Reanalyzed by: GSE133349	Reanalyzed by: GSE133349	Reanalyzed by: GSE133349	Reanalyzed by: GSE133349	Reanalyzed by: GSE133349	Reanalyzed by: GSE133349	Reanalyzed by: GSE133349	Reanalyzed by: GSE133349	Reanalyzed by: GSE133349	Reanalyzed by: GSE133349	Reanalyzed by: GSE133349	Reanalyzed by: GSE133349	Reanalyzed by: GSE133349	Reanalyzed by: GSE133349	Reanalyzed by: GSE133349	Reanalyzed by: GSE133349	Reanalyzed by: GSE133349	Reanalyzed by: GSE133349	Reanalyzed by: GSE133349	Reanalyzed by: GSE133349	Reanalyzed by: GSE133349	Reanalyzed by: GSE133349	Reanalyzed by: GSE133349
!Sample_relation
!series_matrix_table_begin
ID_REF	GSM300167	GSM300176	GSM300180	GSM300188	GSM300191	GSM300195	GSM300199	GSM300201	GSM300203	GSM300207	GSM300211	GSM300213	GSM300217	GSM300221	GSM300225	GSM300229	GSM300233	GSM300237	GSM300241	GSM300245	GSM300247	GSM300250	GSM300251	GSM300254	GSM300260	GSM300264	GSM300266	GSM300270	GSM300274	GSM300278	GSM300282	GSM300284	GSM300288	GSM300292	GSM300296	GSM300299	GSM300303	GSM300307	GSM300311	GSM300315	GSM300319	GSM300323	GSM300327	GSM300331	GSM300335	GSM300341	GSM318840	GSM350078	GSM1176255
[truncated: 20 more columns]

## Sheet: AD-GSE84422
!Series_title	Molecular Signatures Underlying Selective Regional Vulnerability to Alzheimer's Disease
!Series_geo_accession	GSE84422
!Series_status	Public on Aug 19 2016
!Series_submission_date	Jul 14 2016
!Series_last_update_date	Jun 26 2019
!Series_pubmed_id	27799057
!Series_summary	Alzheimer's disease (AD) is the most common form of dementia, characterized by progressive cognitive impairment and neurodegeneration as a result of abnormal neuronal loss. To elucidate the molecular systems associated with AD, we characterized the gene expression changes associated with multiple clinical and neuropathological traits in 1,053 postmortem brain samples across 19 brain regions from …
!Series_overall_design	125 human brains were accessed from the Mount Sinai/JJ Peters VA Medical Center Brain Bank (MSBB). This brain resource was assembled after applying stringent inclusion/exclusion criteria and represents the full spectrum of clinical and neuropathological disease severity in the absence of discernable non-AD neuropathology. RNA samples from 19 brain regions isolated from the 125 MSBB specimens were…
!Series_type	Expression profiling by array
!Series_contributor	Minghui,,Wang
!Series_contributor	Panos,,Roussos
!Series_contributor	Katsel,,Pavel
!Series_contributor	Vahram,,Haroutunian
!Series_contributor	Bin,,Zhang
!Series_sample_id	GSM2233519 GSM2233520 GSM2233521 GSM2233522 GSM2233523 GSM2233524 GSM2233525 GSM2233526 GSM2233527 GSM2233528 GSM2233529 GSM2233530 GSM2233531 GSM2233532 GSM2233533 GSM2233534 GSM2233535 GSM2233536 GSM2233537 GSM2233538 GSM2233539 GSM2233540 GSM2233541 GSM2233542 GSM2233543 GSM2233544 GSM2233545 GSM2233546 GSM2233547 GSM2233548 GSM2233549 GSM2233550 GSM2233551 GSM2233552 GSM2233553 GSM2233554 GSM…
!Series_contact_name	Bin,,Zhang
!Series_contact_department	Genetics and Genomic Sciences
!Series_contact_institute	Icahn School of Medicine at Mount Sinai
!Series_contact_address	1470 Madison Avenue
!Series_contact_city	New York
!Series_contact_state	NY
!Series_contact_zip/postal_code	10029
!Series_contact_country	USA
!Series_supplementary_file	ftp://ftp.ncbi.nlm.nih.gov/geo/series/GSE84nnn/GSE84422/suppl/GSE84422_RAW.tar
!Series_platform_id	GPL96
!Series_platform_id	GPL97
!Series_platform_id	GPL570
!Series_platform_taxid	9606
!Series_sample_taxid	9606
!Series_relation	BioProject: https://www.ncbi.nlm.nih.gov/bioproject/PRJNA329139
!Sample_title	Subject 1018, region Frontal Pole	Subject 1023, region Frontal Pole	Subject 1039, region Frontal Pole	Subject 2010, region Frontal Pole	Subject 215, region Frontal Pole	Subject 230, region Frontal Pole	Subject 256, region Frontal Pole	Subject 273, region Frontal Pole	Subject 316, region Frontal Pole	Subject 332, region Frontal Pole	Subject 347, region Frontal Pole	Subject 364, region Frontal Pole	Subject 370, region Frontal Pole	Subject 375, region Frontal Pole	Subject 427, region Frontal Pole	Subject 451, region Frontal Pole	Subject 457, region Frontal Pole	Subject 462, region Frontal Pole	Subject 488, region Frontal Pole	Subject 495, region Frontal Pole	Subject 523, region Frontal Pole	Subject 551, region Frontal Pole	Subject 571, region Frontal Pole	Subject 623, region Frontal Pole	Subject 625, region Frontal Pole	Subject 66, region Frontal Pole	Subject 755, region Frontal Pole	Subject 776, region Frontal Pole	Subject 786, region Frontal Pole	Subject 790, region Frontal Pole	Subject 800, region Frontal Pole	Subject 82, region Frontal Pole	Subject 842, region Frontal Pole	Subject 843, region Frontal Pole	Subject 870, region Frontal Pole	Subject 923, region Frontal Pole	Subject 975, region Frontal Pole	Subject 990, region Frontal Pole	Subject 992, region Frontal Pole
!Sample_geo_accession	GSM2233622	GSM2233623	GSM2233625	GSM2233628	GSM2233629	GSM2233630	GSM2233632	GSM2233633	GSM2233634	GSM2233635	GSM2233637	GSM2233638	GSM2233640	GSM2233641	GSM2233642	GSM2233643	GSM2233644	GSM2233645	GSM2233647	GSM2233648	GSM2233649	GSM2233650	GSM2233651	GSM2233655	GSM2233656	GSM2233658	GSM2233660	GSM2233661	GSM2233662	GSM2233663	GSM2233664	GSM2233665	GSM2233668	GSM2233669	GSM2233672	GSM2233676	GSM2233680	GSM2233682	GSM2233683
!Sample_status	Public on Aug 19 2016	Public on Aug 19 2016	Public on Aug 19 2016	Public on Aug 19 2016	Public on Aug 19 2016	Public on Aug 19 2016	Public on Aug 19 2016	Public on Aug 19 2016	Public on Aug 19 2016	Public on Aug 19 2016	Public on Aug 19 2016	Public on Aug 19 2016	Public on Aug 19 2016	Public on Aug 19 2016	Public on Aug 19 2016	Public on Aug 19 2016	Public on Aug 19 2016	Public on Aug 19 2016	Public on Aug 19 2016	Public on Aug 19 2016	Public on Aug 19 2016	Public on Aug 19 2016	Public on Aug 19 2016	Public on Aug 19 2016	Public on Aug 19 2016	Public on Aug 19 2016	Public on Aug 19 2016	Public on Aug 19 2016	Public on Aug 19 2016	Public on Aug 19 2016	Public on Aug 19 2016	Public on Aug 19 2016	Public on Aug 19 2016	Public on Aug 19 2016	Public on Aug 19 2016	Public on Aug 19 2016	Public on Aug 19 2016	Public on Aug 19 2016	Public on Aug 19 2016
!Sample_submission_date	Jul 14 2016	Jul 14 2016	Jul 14 2016	Jul 14 2016	Jul 14 2016	Jul 14 2016	Jul 14 2016	Jul 14 2016	Jul 14 2016	Jul 14 2016	Jul 14 2016	Jul 14 2016	Jul 14 2016	Jul 14 2016	Jul 14 2016	Jul 14 2016	Jul 14 2016	Jul 14 2016	Jul 14 2016	Jul 14 2016	Jul 14 2016	Jul 14 2016	Jul 14 2016	Jul 14 2016	Jul 14 2016	Jul 14 2016	Jul 14 2016	Jul 14 2016	Jul 14 2016	Jul 14 2016	Jul 14 2016	Jul 14 2016	Jul 14 2016	Jul 14 2016	Jul 14 2016	Jul 14 2016	Jul 14 2016	Jul 14 2016	Jul 14 2016
!Sample_last_update_date	Aug 20 2016	Aug 20 2016	Aug 20 2016	Aug 20 2016	Aug 20 2016	Aug 20 2016	Aug 20 2016	Aug 20 2016	Aug 20 2016	Aug 20 2016	Aug 20 2016	Aug 20 2016	Aug 20 2016	Aug 20 2016	Aug 20 2016	Aug 20 2016	Aug 20 2016	Aug 20 2016	Aug 20 2016	Aug 20 2016	Aug 20 2016	Aug 20 2016	Aug 20 2016	Aug 20 2016	Aug 20 2016	Aug 20 2016	Aug 20 2016	Aug 20 2016	Aug 20 2016	Aug 20 2016	Aug 20 2016	Aug 20 2016	Aug 20 2016	Aug 20 2016	Aug 20 2016	Aug 20 2016	Aug 20 2016	Aug 20 2016	Aug 20 2016
!Sample_type	RNA	RNA	RNA	RNA	RNA	RNA	RNA	RNA	RNA	RNA	RNA	RNA	RNA	RNA	RNA	RNA	RNA	RNA	RNA	RNA	RNA	RNA	RNA	RNA	RNA	RNA	RNA	RNA	RNA	RNA	RNA	RNA	RNA	RNA	RNA	RNA	RNA	RNA	RNA
!Sample_channel_count	1	1	1	1	1	1	1	1	1	1	1	1	1	1	1	1	1	1	1	1	1	1	1	1	1	1	1	1	1	1	1	1	1	1	1	1	1	1	1
!Sample_source_name_ch1	Frontal Pole, 60 yr old male	Frontal Pole, 92 yr old female	Frontal Pole, 85 yr old male	Frontal Pole, 70 yr old male	Frontal Pole, 91 yr old female	Frontal Pole, 96 yr old female	Frontal Pole, 99 yr old female	Frontal Pole, 92 yr old male	Frontal Pole, 64 yr old male	Frontal Pole, 94 yr old female	Frontal Pole, 84 yr old female	Frontal Pole, 84 yr old female	Frontal Pole, 100 yr old male	Frontal Pole, 87 yr old female	Frontal Pole, 80 yr old male	Frontal Pole, 83 yr old male	Frontal Pole, 84 yr old female	Frontal Pole, 87 yr old male	Frontal Pole, 87 yr old female	Frontal Pole, 69 yr old male	Frontal Pole, 82 yr old female	Frontal Pole, 85 yr old female	Frontal Pole, 89 yr old female	Frontal Pole, 85 yr old male	Frontal Pole, 102 yr old female	Frontal Pole, 89 yr old male	Frontal Pole, 87 yr old male	Frontal Pole, 95 yr old male	Frontal Pole, 95 yr old female	Frontal Pole, 73 yr old female	Frontal Pole, 89 yr old female	Frontal Pole, 86 yr old female	Frontal Pole, 83 yr old female	Frontal Pole, 66 yr old male	Frontal Pole, 85 yr old female	Frontal Pole, 69 yr old male	Frontal Pole, 90 yr old female	Frontal Pole, 62 yr old female	Frontal Pole, 88 yr old female
!Sample_organism_ch1	Homo sapiens	Homo sapiens	Homo sapiens	Homo sapiens	Homo sapiens	Homo sapiens	Homo sapiens	Homo sapiens	Homo sapiens	Homo sapiens	Homo sapiens	Homo sapiens	Homo sapiens	Homo sapiens	Homo sapiens	Homo sapiens	Homo sapiens	Homo sapiens	Homo sapiens	Homo sapiens	Homo sapiens	Homo sapiens	Homo sapiens	Homo sapiens	Homo sapiens	Homo sapiens	Homo sapiens	Homo sapiens	Homo sapiens	Homo sapiens	Homo sapiens	Homo sapiens	Homo sapiens	Homo sapiens	Homo sapiens	Homo sapiens	Homo sapiens	Homo sapiens	Homo sapiens
!Sample_characteristics_ch1	subject id: 1018	subject id: 1023	subject id: 1039	subject id: 2010	subject id: 215	subject id: 230	subject id: 256	subject id: 273	subject id: 316	subject id: 332	subject id: 347	subject id: 364	subject id: 370	subject id: 375	subject id: 427	subject id: 451	subject id: 457	subject id: 462	subject id: 488	subject id: 495	subject id: 523	subject id: 551	subject id: 571	subject id: 623	subject id: 625	subject id: 66	subject id: 755	subject id: 776	subject id: 786	subject id: 790	subject id: 800	subject id: 82	subject id: 842	subject id: 843	subject id: 870	subject id: 923	subject id: 975	subject id: 990	subject id: 992
!Sample_characteristics_ch1	age: 60	age: 92	age: 85	age: 70	age: 91	age: 96	age: 99	age: 92	age: 64	age: 94	age: 84	age: 84	age: 100	age: 87	age: 80	age: 83	age: 84	age: 87	age: 87	age: 69	age: 82	age: 85	age: 89	age: 85	age: 102	age: 89	age: 87	age: 95	age: 95	age: 73	age: 89	age: 86	age: 83	age: 66	age: 85	age: 69	age: 90	age: 62	age: 88
!Sample_characteristics_ch1	Sex: male	Sex: female	Sex: male	Sex: male	Sex: female	Sex: female	Sex: female	Sex: male	Sex: male	Sex: female	Sex: female	Sex: female	Sex: male	Sex: female	Sex: male	Sex: male	Sex: female	Sex: male	Sex: female	Sex: male	Sex: female	Sex: female	Sex: female	Sex: male	Sex: female	Sex: male	Sex: male	Sex: male	Sex: female	Sex: female	Sex: female	Sex: female	Sex: female	Sex: male	Sex: female	Sex: male	Sex: female	Sex: female	Sex: female
!Sample_characteristics_ch1	race: white	race: white	race: white	race: white	race: black	race: white	race: white	race: white	race: white	race: white	race: white	race: white	race: white	race: black	race: white	race: black	race: white	race: white	race: white	race: black	race: white	race: white	race: black	race: black	race: white	race: white	race: white	race: hispanic	race: white	race: white	race: white	race: white	race: white	race: white	race: white	race: asian	race: white	race: black	race: white
!Sample_characteristics_ch1	postmortem interval minutes: 1725	postmortem interval minutes: 115	postmortem interval minutes: 315	postmortem interval minutes: 1080	postmortem interval minutes: 230	postmortem interval minutes: 195	postmortem interval minutes: 330	postmortem interval minutes: 120	postmortem interval minutes: 240	postmortem interval minutes: 165	postmortem interval minutes: 165	postmortem interval minutes: 120	postmortem interval minutes: 160	postmortem interval minutes: 240	postmortem interval minutes: 340	postmortem interval minutes: 150	postmortem interval minutes: 175	postmortem interval minutes: 350	postmortem interval minutes: 870	postmortem interval minutes: 255	postmortem interval minutes: 340	postmortem interval minutes: 260	postmortem interval minutes: 300	postmortem interval minutes: 1410	postmortem interval minutes: 423	postmortem interval minutes: 150	postmortem interval minutes: 165	postmortem interval minutes: 245	postmortem interval minutes: 265	postmortem interval minutes: 645	postmortem interval minutes: 140	postmortem interval minutes: 280	postmortem interval minutes: 370	postmortem interval minutes: 454	postmortem interval minutes: 140	postmortem interval minutes: 445	postmortem interval minutes: 200	postmortem interval minutes: 420	postmortem interval minutes: 195
!Sample_characteristics_ch1	ph: 6.76	ph: 6.7	ph: 6.9	ph: 6.9	ph: 7	ph: 6.7	ph: 6.2	ph: 6.1	ph: 6.4	ph: 6	ph: 6.6	ph: 5.9	ph: 6.5	ph: 6.8	ph: 6.4	ph: 6.9	ph: 6.4	ph: 6.5	ph: 6.5	ph: 6.3	ph: 6.1	ph: 6.3	ph: 6.4	ph: 6.5	ph: 6.5	ph: 6	ph: 6.5	ph: 6.5	ph: 6.2	ph: 6.59	ph: 6.7	ph: 6.5	ph: 6.8	ph: 6.58	ph: 6.4	ph: 6.7	ph: 5.92	ph: 6.6	ph: 5.88
!Sample_characteristics_ch1	clinical dementia rating: 0	clinical dementia rating: 3	clinical dementia rating: 0	clinical dementia rating: 0	clinical dementia rating: 2	clinical dementia rating: 0	clinical dementia rating: 3	clinical dementia rating: 2	clinical dementia rating: 5	clinical dementia rating: 0.5	clinical dementia rating: 5	clinical dementia rating: 5	clinical dementia rating: 4	clinical dementia rating: 0.5	clinical dementia rating: 1	clinical dementia rating: 4	clinical dementia rating: 1	clinical dementia rating: 1	clinical dementia rating: 2	clinical dementia rating: 0.5	clinical dementia rating: 0	clinical dementia rating: 0	clinical dementia rating: 0.5	clinical dementia rating: 4	clinical dementia rating: 0	clinical dementia rating: 1	clinical dementia rating: 5	clinical dementia rating: 0.5	clinical dementia rating: 3	clinical dementia rating: 5	clinical dementia rating: 0	clinical dementia rating: 0	clinical dementia rating: 0.5	clinical dementia rating: 1	clinical dementia rating: 5	clinical dementia rating: 0	clinical dementia rating: 3	clinical dementia rating: 0.5	clinical dementia rating: 5
!Sample_characteristics_ch1	braak neurofibrillary tangle score: 0	braak neurofibrillary tangle score: 6	braak neurofibrillary tangle score: 2	braak neurofibrillary tangle score: 1	braak neurofibrillary tangle score: 6	braak neurofibrillary tangle score: 2	braak neurofibrillary tangle score: 3	braak neurofibrillary tangle score: 3	braak neurofibrillary tangle score: 6	braak neurofibrillary tangle score: 1	braak neurofibrillary tangle score: 2	braak neurofibrillary tangle score: 6	braak neurofibrillary tangle score: 3	braak neurofibrillary tangle score: 6	braak neurofibrillary tangle score: 3	braak neurofibrillary tangle score: 4	braak neurofibrillary tangle score: 4	braak neurofibrillary tangle score: 3	braak neurofibrillary tangle score: 6	braak neurofibrillary tangle score: 1	braak neurofibrillary tangle score: 3	braak neurofibrillary tangle score: 2	braak neurofibrillary tangle score: 4	braak neurofibrillary tangle score: 6	braak neurofibrillary tangle score: 6	braak neurofibrillary tangle score: 6	braak neurofibrillary tangle score: 6	braak neurofibrillary tangle score: 2	braak neurofibrillary tangle score: 6	braak neurofibrillary tangle score: 6	braak neurofibrillary tangle score: 2	braak neurofibrillary tangle score: 3	braak neurofibrillary tangle score: 1	braak neurofibrillary tangle score: 2	braak neurofibrillary tangle score: 4	braak neurofibrillary tangle score: 1	braak neurofibrillary tangle score: 5	braak neurofibrillary tangle score: 1	braak neurofibrillary tangle score: 6
!Sample_characteristics_ch1	neuropathological category: Normal	neuropathological category: definite AD	neuropathological category: Normal	neuropathological category: Normal	neuropathological category: definite AD	neuropathological category: Normal	neuropathological category: definite AD	neuropathological category: definite AD	neuropathological category: definite AD	neuropathological category: definite AD	neuropathological category: definite AD	neuropathological category: definite AD	neuropathological category: definite AD	neuropathological category: definite AD	neuropathological category: definite AD	neuropathological category: definite AD	neuropathological category: definite AD	neuropathological category: definite AD	neuropathological category: definite AD	neuropathological category: Normal	neuropathological category: Normal	neuropathological category: Normal	neuropathological category: definite AD	neuropathological category: definite AD	neuropathological category: Normal	neuropathological category: definite AD	neuropathological category: definite AD	neuropathological category: Normal	neuropathological category: definite AD	neuropathological category: definite AD	neuropathological category: Normal	neuropathological category: Normal	neuropathological category: Normal	neuropathological category: Normal	neuropathological category: definite AD	neuropathological category: Normal	neuropathological category: definite AD	neuropathological category: Normal	neuropathological category: definite AD
!Sample_characteristics_ch1	average neuritic plaque density: 0	average neuritic plaque density: 6.4	average neuritic plaque density: 0	average neuritic plaque density: 0	average neuritic plaque density: 29.76	average neuritic plaque density: 0	average neuritic plaque density: 8.48	average neuritic plaque density: 20.96	average neuritic plaque density: 35.28	average neuritic plaque density: 12.16	average neuritic plaque density: 14.32	average neuritic plaque density: 20.4	average neuritic plaque density: 17.9	average neuritic plaque density: 13.76	average neuritic plaque density: 9.43	average neuritic plaque density: 7.26	average neuritic plaque density: 14.1	average neuritic plaque density: 18.56	average neuritic plaque density: 25.36	average neuritic plaque density: 0	average neuritic plaque density: 7.16	average neuritic plaque density: 4.08	average neuritic plaque density: 9.12	average neuritic plaque density: 9.6	average neuritic plaque density: 1.12	average neuritic plaque density: 18.49	average neuritic plaque density: 12.16	average neuritic plaque density: 0	average neuritic plaque density: 11.04	average neuritic plaque density: 24.88	average neuritic plaque density: 1.28	average neuritic plaque density: 0	average neuritic plaque density: 0	average neuritic plaque density: 0	average neuritic plaque density: 7.04	average neuritic plaque density: 0	average neuritic plaque density: 6.72	average neuritic plaque density: 0	average neuritic plaque density: 10.16
!Sample_characteristics_ch1	sum of cerad rating scores in multiple brain regions: 0	sum of cerad rating scores in multiple brain regions: 9	sum of cerad rating scores in multiple brain regions: 0	sum of cerad rating scores in multiple brain regions: 0	sum of cerad rating scores in multiple brain regions: 29	sum of cerad rating scores in multiple brain regions: 0	sum of cerad rating scores in multiple brain regions: 20	sum of cerad rating scores in multiple brain regions: 25	sum of cerad rating scores in multiple brain regions: 31	sum of cerad rating scores in multiple brain regions: 29	sum of cerad rating scores in multiple brain regions: 33	sum of cerad rating scores in multiple brain regions: 35	sum of cerad rating scores in multiple brain regions: 23	sum of cerad rating scores in multiple brain regions: 26	sum of cerad rating scores in multiple brain regions: 19	sum of cerad rating scores in multiple brain regions: 18	sum of cerad rating scores in multiple brain regions: 20	sum of cerad rating scores in multiple brain regions: 33	sum of cerad rating scores in multiple brain regions: 31	sum of cerad rating scores in multiple brain regions: 0	sum of cerad rating scores in multiple brain regions: 13	sum of cerad rating scores in multiple brain regions: 4	sum of cerad rating scores in multiple brain regions: 17	sum of cerad rating scores in multiple brain regions: 11	sum of cerad rating scores in multiple brain regions: 5	sum of cerad rating scores in multiple brain regions: 33	sum of cerad rating scores in multiple brain regions: 21	sum of cerad rating scores in multiple brain regions: 0	sum of cerad rating scores in multiple brain regions: 19	sum of cerad rating scores in multiple brain regions: 27	sum of cerad rating scores in multiple brain regions: 1	sum of cerad rating scores in multiple brain regions: 0	sum of cerad rating scores in multiple brain regions: 0	sum of cerad rating scores in multiple brain regions: 0	sum of cerad rating scores in multiple brain regions: 14	sum of cerad rating scores in multiple brain regions: 0	sum of cerad rating scores in multiple brain regions: 15	sum of cerad rating scores in multiple brain regions: 0	sum of cerad rating scores in multiple brain regions: 19
!Sample_characteristics_ch1	sum of neurofibrillary tangles density in multiple brain regions: 0	sum of neurofibrillary tangles density in multiple brain regions: 18	sum of neurofibrillary tangles density in multiple brain regions: 4	sum of neurofibrillary tangles density in multiple brain regions: 0	sum of neurofibrillary tangles density in multiple brain regions: 24	sum of neurofibrillary tangles density in multiple brain regions: 3	sum of neurofibrillary tangles density in multiple brain regions: 9	sum of neurofibrillary tangles density in multiple brain regions: 9	sum of neurofibrillary tangles density in multiple brain regions: 35	sum of neurofibrillary tangles density in multiple brain regions: 2	sum of neurofibrillary tangles density in multiple brain regions: 2	sum of neurofibrillary tangles density in multiple brain regions: 26	sum of neurofibrillary tangles density in multiple brain regions: 12	sum of neurofibrillary tangles density in multiple brain regions: 14	sum of neurofibrillary tangles density in multiple brain regions: 9	sum of neurofibrillary tangles density in multiple brain regions: 20	sum of neurofibrillary tangles density in multiple brain regions: 13	sum of neurofibrillary tangles density in multiple brain regions: 11	sum of neurofibrillary tangles density in multiple brain regions: 31	sum of neurofibrillary tangles density in multiple brain regions: 1	sum of neurofibrillary tangles density in multiple brain regions: 4	sum of neurofibrillary tangles density in multiple brain regions: 2	sum of neurofibrillary tangles density in multiple brain regions: 10	sum of neurofibrillary tangles density in multiple brain regions: 13	sum of neurofibrillary tangles density in multiple brain regions: 10	sum of neurofibrillary tangles density in multiple brain regions: 9	sum of neurofibrillary tangles density in multiple brain regions: 26	sum of neurofibrillary tangles density in multiple brain regions: 4	sum of neurofibrillary tangles density in multiple brain regions: 16	sum of neurofibrillary tangles density in multiple brain regions: 21	sum of neurofibrillary tangles density in multiple brain regions: 4	sum of neurofibrillary tangles density in multiple brain regions: 2	sum of neurofibrillary tangles density in multiple brain regions: 2	sum of neurofibrillary tangles density in multiple brain regions: 7	sum of neurofibrillary tangles density in multiple brain regions: 9	sum of neurofibrillary tangles density in multiple brain regions: 1	sum of neurofibrillary tangles density in multiple brain regions: 16	sum of neurofibrillary tangles density in multiple brain regions: 0	sum of neurofibrillary tangles density in multiple brain regions: 25
!Sample_characteristics_ch1	brain region: Frontal Pole	brain region: Frontal Pole	brain region: Frontal Pole	brain region: Frontal Pole	brain region: Frontal Pole	brain region: Frontal Pole	brain region: Frontal Pole	brain region: Frontal Pole	brain region: Frontal Pole	brain region: Frontal Pole	brain region: Frontal Pole	brain region: Frontal Pole	brain region: Frontal Pole	brain region: Frontal Pole	brain region: Frontal Pole	brain region: Frontal Pole	brain region: Frontal Pole	brain region: Frontal Pole	brain region: Frontal Pole	brain region: Frontal Pole	brain region: Frontal Pole	brain region: Frontal Pole	brain region: Frontal Pole	brain region: Frontal Pole	brain region: Frontal Pole	brain region: Frontal Pole	brain region: Frontal Pole	brain region: Frontal Pole	brain region: Frontal Pole	brain region: Frontal Pole	brain region: Frontal Pole	brain region: Frontal Pole	brain region: Frontal Pole	brain region: Frontal Pole	brain region: Frontal Pole	brain region: Frontal Pole	brain region: Frontal Pole	brain region: Frontal Pole	brain region: Frontal Pole
!Sample_characteristics_ch1	tissue: post-mortem brain	tissue: post-mortem brain	tissue: post-mortem brain	tissue: post-mortem brain	tissue: post-mortem brain	tissue: post-mortem brain	tissue: post-mortem brain	tissue: post-mortem brain	tissue: post-mortem brain	tissue: post-mortem brain	tissue: post-mortem brain	tissue: post-mortem brain	tissue: post-mortem brain	tissue: post-mortem brain	tissue: post-mortem brain	tissue: post-mortem brain	tissue: post-mortem brain	tissue: post-mortem brain	tissue: post-mortem brain	tissue: post-mortem brain	tissue: post-mortem brain	tissue: post-mortem brain	tissue: post-mortem brain	tissue: post-mortem brain	tissue: post-mortem brain	tissue: post-mortem brain	tissue: post-mortem brain	tissue: post-mortem brain	tissue: post-mortem brain	tissue: post-mortem brain	tissue: post-mortem brain	tissue: post-mortem brain	tissue: post-mortem brain	tissue: post-mortem brain	tissue: post-mortem brain	tissue: post-mortem brain	tissue: post-mortem brain	tissue: post-mortem brain	tissue: post-mortem brain
!Sample_treatment_protocol_ch1	N/A	N/A	N/A	N/A	N/A	N/A	N/A	N/A	N/A	N/A	N/A	N/A	N/A	N/A	N/A	N/A	N/A	N/A	N/A	N/A	N/A	N/A	N/A	N/A	N/A	N/A	N/A	N/A	N/A	N/A	N/A	N/A	N/A	N/A	N/A	N/A	N/A	N/A	N/A
!Sample_growth_protocol_ch1	N/A	N/A	N/A	N/A	N/A	N/A	N/A	N/A	N/A	N/A	N/A	N/A	N/A	N/A	N/A	N/A	N/A	N/A	N/A	N/A	N/A	N/A	N/A	N/A	N/A	N/A	N/A	N/A	N/A	N/A	N/A	N/A	N/A	N/A	N/A	N/A	N/A	N/A	N/A
!Sample_molecule_ch1	total RNA	total RNA	total RNA	total RNA	total RNA	total RNA	total RNA	total RNA	total RNA	total RNA	total RNA	total RNA	total RNA	total RNA	total RNA	total RNA	total RNA	total RNA	total RNA	total RNA	total RNA	total RNA	total RNA	total RNA	total RNA	total RNA	total RNA	total RNA	total RNA	total RNA	total RNA	total RNA	total RNA	total RNA	total RNA	total RNA	total RNA	total RNA	total RNA
!Sample_extract_protocol_ch1	Total RNA was isolated from 50 mg tissue aliquots from brain tissue samples, amplified to cRNA, and biotin-labeled for analysis on the Affymetrix U133AB or U133 Plus 2.0 Human genome GeneChip at Gene Logic Inc. (Gaithersburg, MD, USA) using the TRIzol method and RNeasy columns according to protocols from Affymetrix (Santa Clara, CA, USA). The 28S/18S rRNA ratio of isolated RNA was assessed using …	Total RNA was isolated from 50 mg tissue aliquots from brain tissue samples, amplified to cRNA, and biotin-labeled for analysis on the Affymetrix U133AB or U133 Plus 2.0 Human genome GeneChip at Gene Logic Inc. (Gaithersburg, MD, USA) using the TRIzol method and RNeasy columns according to protocols from Affymetrix (Santa Clara, CA, USA). The 28S/18S rRNA ratio of isolated RNA was assessed using …	Total RNA was isolated from 50 mg tissue aliquots from brain tissue samples, amplified to cRNA, and biotin-labeled for analysis on the Affymetrix U133AB or U133 Plus 2.0 Human genome GeneChip at Gene Logic Inc. (Gaithersburg, MD, USA) using the TRIzol method and RNeasy columns according to protocols from Affymetrix (Santa Clara, CA, USA). The 28S/18S rRNA ratio of isolated RNA was assessed using …	Total RNA was isolated from 50 mg tissue aliquots from brain tissue samples, amplified to cRNA, and biotin-labeled for analysis on the Affymetrix U133AB or U133 Plus 2.0 Human genome GeneChip at Gene Logic Inc. (Gaithersburg, MD, USA) using the TRIzol method and RNeasy columns according to protocols from Affymetrix (Santa Clara, CA, USA). The 28S/18S rRNA ratio of isolated RNA was assessed using …	Total RNA was isolated from 50 mg tissue aliquots from brain tissue samples, amplified to cRNA, and biotin-labeled for analysis on the Affymetrix U133AB or U133 Plus 2.0 Human genome GeneChip at Gene Logic Inc. (Gaithersburg, MD, USA) using the TRIzol method and RNeasy columns according to protocols from Affymetrix (Santa Clara, CA, USA). The 28S/18S rRNA ratio of isolated RNA was assessed using …	Total RNA was isolated from 50 mg tissue aliquots from brain tissue samples, amplified to cRNA, and biotin-labeled for analysis on the Affymetrix U133AB or U133 Plus 2.0 Human genome GeneChip at Gene Logic Inc. (Gaithersburg, MD, USA) using the TRIzol method and RNeasy columns according to protocols from Affymetrix (Santa Clara, CA, USA). The 28S/18S rRNA ratio of isolated RNA was assessed using …	Total RNA was isolated from 50 mg tissue aliquots from brain tissue samples, amplified to cRNA, and biotin-labeled for analysis on the Affymetrix U133AB or U133 Plus 2.0 Human genome GeneChip at Gene Logic Inc. (Gaithersburg, MD, USA) using the TRIzol method and RNeasy columns according to protocols from Affymetrix (Santa Clara, CA, USA). The 28S/18S rRNA ratio of isolated RNA was assessed using …	Total RNA was isolated from 50 mg tissue aliquots from brain tissue samples, amplified to cRNA, and biotin-labeled for analysis on the Affymetrix U133AB or U133 Plus 2.0 Human genome GeneChip at Gene Logic Inc. (Gaithersburg, MD, USA) using the TRIzol method and RNeasy columns according to protocols from Affymetrix (Santa Clara, CA, USA). The 28S/18S rRNA ratio of isolated RNA was assessed using …	Total RNA was isolated from 50 mg tissue aliquots from brain tissue samples, amplified to cRNA, and biotin-labeled for analysis on the Affymetrix U133AB or U133 Plus 2.0 Human genome GeneChip at Gene Logic Inc. (Gaithersburg, MD, USA) using the TRIzol method and RNeasy columns according to protocols from Affymetrix (Santa Clara, CA, USA). The 28S/18S rRNA ratio of isolated RNA was assessed using …	Total RNA was isolated from 50 mg tissue aliquots from brain tissue samples, amplified to cRNA, and biotin-labeled for analysis on the Affymetrix U133AB or U133 Plus 2.0 Human genome GeneChip at Gene Logic Inc. (Gaithersburg, MD, USA) using the TRIzol method and RNeasy columns according to protocols from Affymetrix (Santa Clara, CA, USA). The 28S/18S rRNA ratio of isolated RNA was assessed using …	Total RNA was isolated from 50 mg tissue aliquots from brain tissue samples, amplified to cRNA, and biotin-labeled for analysis on the Affymetrix U133AB or U133 Plus 2.0 Human genome GeneChip at Gene Logic Inc. (Gaithersburg, MD, USA) using the TRIzol method and RNeasy columns according to protocols from Affymetrix (Santa Clara, CA, USA). The 28S/18S rRNA ratio of isolated RNA was assessed using …	Total RNA was isolated from 50 mg tissue aliquots from brain tissue samples, amplified to cRNA, and biotin-labeled for analysis on the Affymetrix U133AB or U133 Plus 2.0 Human genome GeneChip at Gene Logic Inc. (Gaithersburg, MD, USA) using the TRIzol method and RNeasy columns according to protocols from Affymetrix (Santa Clara, CA, USA). The 28S/18S rRNA ratio of isolated RNA was assessed using …	Total RNA was isolated from 50 mg tissue aliquots from brain tissue samples, amplified to cRNA, and biotin-labeled for analysis on the Affymetrix U133AB or U133 Plus 2.0 Human genome GeneChip at Gene Logic Inc. (Gaithersburg, MD, USA) using the TRIzol method and RNeasy columns according to protocols from Affymetrix (Santa Clara, CA, USA). The 28S/18S rRNA ratio of isolated RNA was assessed using …	Total RNA was isolated from 50 mg tissue aliquots from brain tissue samples, amplified to cRNA, and biotin-labeled for analysis on the Affymetrix U133AB or U133 Plus 2.0 Human genome GeneChip at Gene Logic Inc. (Gaithersburg, MD, USA) using the TRIzol method and RNeasy columns according to protocols from Affymetrix (Santa Clara, CA, USA). The 28S/18S rRNA ratio of isolated RNA was assessed using …	Total RNA was isolated from 50 mg tissue aliquots from brain tissue samples, amplified to cRNA, and biotin-labeled for analysis on the Affymetrix U133AB or U133 Plus 2.0 Human genome GeneChip at Gene Logic Inc. (Gaithersburg, MD, USA) using the TRIzol method and RNeasy columns according to protocols from Affymetrix (Santa Clara, CA, USA). The 28S/18S rRNA ratio of isolated RNA was assessed using …	Total RNA was isolated from 50 mg tissue aliquots from brain tissue samples, amplified to cRNA, and biotin-labeled for analysis on the Affymetrix U133AB or U133 Plus 2.0 Human genome GeneChip at Gene Logic Inc. (Gaithersburg, MD, USA) using the TRIzol method and RNeasy columns according to protocols from Affymetrix (Santa Clara, CA, USA). The 28S/18S rRNA ratio of isolated RNA was assessed using …	Total RNA was isolated from 50 mg tissue aliquots from brain tissue samples, amplified to cRNA, and biotin-labeled for analysis on the Affymetrix U133AB or U133 Plus 2.0 Human genome GeneChip at Gene Logic Inc. (Gaithersburg, MD, USA) using the TRIzol method and RNeasy columns according to protocols from Affymetrix (Santa Clara, CA, USA). The 28S/18S rRNA ratio of isolated RNA was assessed using …	Total RNA was isolated from 50 mg tissue aliquots from brain tissue samples, amplified to cRNA, and biotin-labeled for analysis on the Affymetrix U133AB or U133 Plus 2.0 Human genome GeneChip at Gene Logic Inc. (Gaithersburg, MD, USA) using the TRIzol method and RNeasy columns according to protocols from Affymetrix (Santa Clara, CA, USA). The 28S/18S rRNA ratio of isolated RNA was assessed using …	Total RNA was isolated from 50 mg tissue aliquots from brain tissue samples, amplified to cRNA, and biotin-labeled for analysis on the Affymetrix U133AB or U133 Plus 2.0 Human genome GeneChip at Gene Logic Inc. (Gaithersburg, MD, USA) using the TRIzol method and RNeasy columns according to protocols from Affymetrix (Santa Clara, CA, USA). The 28S/18S rRNA ratio of isolated RNA was assessed using …	Total RNA was isolated from 50 mg tissue aliquots from brain tissue samples, amplified to cRNA, and biotin-labeled for analysis on the Affymetrix U133AB or U133 Plus 2.0 Human genome GeneChip at Gene Logic Inc. (Gaithersburg, MD, USA) using the TRIzol method and RNeasy columns according to protocols from Affymetrix (Santa Clara, CA, USA). The 28S/18S rRNA ratio of isolated RNA was assessed using …	Total RNA was isolated from 50 mg tissue aliquots from brain tissue samples, amplified to cRNA, and biotin-labeled for analysis on the Affymetrix U133AB or U133 Plus 2.0 Human genome GeneChip at Gene Logic Inc. (Gaithersburg, MD, USA) using the TRIzol method and RNeasy columns according to protocols from Affymetrix (Santa Clara, CA, USA). The 28S/18S rRNA ratio of isolated RNA was assessed using …	Total RNA was isolated from 50 mg tissue aliquots from brain tissue samples, amplified to cRNA, and biotin-labeled for analysis on the Affymetrix U133AB or U133 Plus 2.0 Human genome GeneChip at Gene Logic Inc. (Gaithersburg, MD, USA) using the TRIzol method and RNeasy columns according to protocols from Affymetrix (Santa Clara, CA, USA). The 28S/18S rRNA ratio of isolated RNA was assessed using …	Total RNA was isolated from 50 mg tissue aliquots from brain tissue samples, amplified to cRNA, and biotin-labeled for analysis on the Affymetrix U133AB or U133 Plus 2.0 Human genome GeneChip at Gene Logic Inc. (Gaithersburg, MD, USA) using the TRIzol method and RNeasy columns according to protocols from Affymetrix (Santa Clara, CA, USA). The 28S/18S rRNA ratio of isolated RNA was assessed using …	Total RNA was isolated from 50 mg tissue aliquots from brain tissue samples, amplified to cRNA, and biotin-labeled for analysis on the Affymetrix U133AB or U133 Plus 2.0 Human genome GeneChip at Gene Logic Inc. (Gaithersburg, MD, USA) using the TRIzol method and RNeasy columns according to protocols from Affymetrix (Santa Clara, CA, USA). The 28S/18S rRNA ratio of isolated RNA was assessed using …	Total RNA was isolated from 50 mg tissue aliquots from brain tissue samples, amplified to cRNA, and biotin-labeled for analysis on the Affymetrix U133AB or U133 Plus 2.0 Human genome GeneChip at Gene Logic Inc. (Gaithersburg, MD, USA) using the TRIzol method and RNeasy columns according to protocols from Affymetrix (Santa Clara, CA, USA). The 28S/18S rRNA ratio of isolated RNA was assessed using …	Total RNA was isolated from 50 mg tissue aliquots from brain tissue samples, amplified to cRNA, and biotin-labeled for analysis on the Affymetrix U133AB or U133 Plus 2.0 Human genome GeneChip at Gene Logic Inc. (Gaithersburg, MD, USA) using the TRIzol method and RNeasy columns according to protocols from Affymetrix (Santa Clara, CA, USA). The 28S/18S rRNA ratio of isolated RNA was assessed using …	Total RNA was isolated from 50 mg tissue aliquots from brain tissue samples, amplified to cRNA, and biotin-labeled for analysis on the Affymetrix U133AB or U133 Plus 2.0 Human genome GeneChip at Gene Logic Inc. (Gaithersburg, MD, USA) using the TRIzol method and RNeasy columns according to protocols from Affymetrix (Santa Clara, CA, USA). The 28S/18S rRNA ratio of isolated RNA was assessed using …	Total RNA was isolated from 50 mg tissue aliquots from brain tissue samples, amplified to cRNA, and biotin-labeled for analysis on the Affymetrix U133AB or U133 Plus 2.0 Human genome GeneChip at Gene Logic Inc. (Gaithersburg, MD, USA) using the TRIzol method and RNeasy columns according to protocols from Affymetrix (Santa Clara, CA, USA). The 28S/18S rRNA ratio of isolated RNA was assessed using …	Total RNA was isolated from 50 mg tissue aliquots from brain tissue samples, amplified to cRNA, and biotin-labeled for analysis on the Affymetrix U133AB or U133 Plus 2.0 Human genome GeneChip at Gene Logic Inc. (Gaithersburg, MD, USA) using the TRIzol method and RNeasy columns according to protocols from Affymetrix (Santa Clara, CA, USA). The 28S/18S rRNA ratio of isolated RNA was assessed using …	Total RNA was isolated from 50 mg tissue aliquots from brain tissue samples, amplified to cRNA, and biotin-labeled for analysis on the Affymetrix U133AB or U133 Plus 2.0 Human genome GeneChip at Gene Logic Inc. (Gaithersburg, MD, USA) using the TRIzol method and RNeasy columns according to protocols from Affymetrix (Santa Clara, CA, USA). The 28S/18S rRNA ratio of isolated RNA was assessed using …	Total RNA was isolated from 50 mg tissue aliquots from brain tissue samples, amplified to cRNA, and biotin-labeled for analysis on the Affymetrix U133AB or U133 Plus 2.0 Human genome GeneChip at Gene Logic Inc. (Gaithersburg, MD, USA) using the TRIzol method and RNeasy columns according to protocols from Affymetrix (Santa Clara, CA, USA). The 28S/18S rRNA ratio of isolated RNA was assessed using …	Total RNA was isolated from 50 mg tissue aliquots from brain tissue samples, amplified to cRNA, and biotin-labeled for analysis on the Affymetrix U133AB or U133 Plus 2.0 Human genome GeneChip at Gene Logic Inc. (Gaithersburg, MD, USA) using the TRIzol method and RNeasy columns according to protocols from Affymetrix (Santa Clara, CA, USA). The 28S/18S rRNA ratio of isolated RNA was assessed using …	Total RNA was isolated from 50 mg tissue aliquots from brain tissue samples, amplified to cRNA, and biotin-labeled for analysis on the Affymetrix U133AB or U133 Plus 2.0 Human genome GeneChip at Gene Logic Inc. (Gaithersburg, MD, USA) using the TRIzol method and RNeasy columns according to protocols from Affymetrix (Santa Clara, CA, USA). The 28S/18S rRNA ratio of isolated RNA was assessed using …	Total RNA was isolated from 50 mg tissue aliquots from brain tissue samples, amplified to cRNA, and biotin-labeled for analysis on the Affymetrix U133AB or U133 Plus 2.0 Human genome GeneChip at Gene Logic Inc. (Gaithersburg, MD, USA) using the TRIzol method and RNeasy columns according to protocols from Affymetrix (Santa Clara, CA, USA). The 28S/18S rRNA ratio of isolated RNA was assessed using …	Total RNA was isolated from 50 mg tissue aliquots from brain tissue samples, amplified to cRNA, and biotin-labeled for analysis on the Affymetrix U133AB or U133 Plus 2.0 Human genome GeneChip at Gene Logic Inc. (Gaithersburg, MD, USA) using the TRIzol method and RNeasy columns according to protocols from Affymetrix (Santa Clara, CA, USA). The 28S/18S rRNA ratio of isolated RNA was assessed using …	Total RNA was isolated from 50 mg tissue aliquots from brain tissue samples, amplified to cRNA, and biotin-labeled for analysis on the Affymetrix U133AB or U133 Plus 2.0 Human genome GeneChip at Gene Logic Inc. (Gaithersburg, MD, USA) using the TRIzol method and RNeasy columns according to protocols from Affymetrix (Santa Clara, CA, USA). The 28S/18S rRNA ratio of isolated RNA was assessed using …	Total RNA was isolated from 50 mg tissue aliquots from brain tissue samples, amplified to cRNA, and biotin-labeled for analysis on the Affymetrix U133AB or U133 Plus 2.0 Human genome GeneChip at Gene Logic Inc. (Gaithersburg, MD, USA) using the TRIzol method and RNeasy columns according to protocols from Affymetrix (Santa Clara, CA, USA). The 28S/18S rRNA ratio of isolated RNA was assessed using …	Total RNA was isolated from 50 mg tissue aliquots from brain tissue samples, amplified to cRNA, and biotin-labeled for analysis on the Affymetrix U133AB or U133 Plus 2.0 Human genome GeneChip at Gene Logic Inc. (Gaithersburg, MD, USA) using the TRIzol method and RNeasy columns according to protocols from Affymetrix (Santa Clara, CA, USA). The 28S/18S rRNA ratio of isolated RNA was assessed using …	Total RNA was isolated from 50 mg tissue aliquots from brain tissue samples, amplified to cRNA, and biotin-labeled for analysis on the Affymetrix U133AB or U133 Plus 2.0 Human genome GeneChip at Gene Logic Inc. (Gaithersburg, MD, USA) using the TRIzol method and RNeasy columns according to protocols from Affymetrix (Santa Clara, CA, USA). The 28S/18S rRNA ratio of isolated RNA was assessed using …
!Sample_label_ch1	biotin	biotin	biotin	biotin	biotin	biotin	biotin	biotin	biotin	biotin	biotin	biotin	biotin	biotin	biotin	biotin	biotin	biotin	biotin	biotin	biotin	biotin	biotin	biotin	biotin	biotin	biotin	biotin	biotin	biotin	biotin	biotin	biotin	biotin	biotin	biotin	biotin	biotin	biotin
!Sample_label_protocol_ch1	followed a protocol described in the Gene Logic GeneChip庐 Analysis Manual (Gaithersburg, USA).	followed a protocol described in the Gene Logic GeneChip庐 Analysis Manual (Gaithersburg, USA).	followed a protocol described in the Gene Logic GeneChip庐 Analysis Manual (Gaithersburg, USA).	followed a protocol described in the Gene Logic GeneChip庐 Analysis Manual (Gaithersburg, USA).	followed a protocol described in the Gene Logic GeneChip庐 Analysis Manual (Gaithersburg, USA).	followed a protocol described in the Gene Logic GeneChip庐 Analysis Manual (Gaithersburg, USA).	followed a protocol described in the Gene Logic GeneChip庐 Analysis Manual (Gaithersburg, USA).	followed a protocol described in the Gene Logic GeneChip庐 Analysis Manual (Gaithersburg, USA).	followed a protocol described in the Gene Logic GeneChip庐 Analysis Manual (Gaithersburg, USA).	followed a protocol described in the Gene Logic GeneChip庐 Analysis Manual (Gaithersburg, USA).	followed a protocol described in the Gene Logic GeneChip庐 Analysis Manual (Gaithersburg, USA).	followed a protocol described in the Gene Logic GeneChip庐 Analysis Manual (Gaithersburg, USA).	followed a protocol described in the Gene Logic GeneChip庐 Analysis Manual (Gaithersburg, USA).	followed a protocol described in the Gene Logic GeneChip庐 Analysis Manual (Gaithersburg, USA).	followed a protocol described in the Gene Logic GeneChip庐 Analysis Manual (Gaithersburg, USA).	followed a protocol described in the Gene Logic GeneChip庐 Analysis Manual (Gaithersburg, USA).	followed a protocol described in the Gene Logic GeneChip庐 Analysis Manual (Gaithersburg, USA).	followed a protocol described in the Gene Logic GeneChip庐 Analysis Manual (Gaithersburg, USA).	followed a protocol described in the Gene Logic GeneChip庐 Analysis Manual (Gaithersburg, USA).	followed a protocol described in the Gene Logic GeneChip庐 Analysis Manual (Gaithersburg, USA).	followed a protocol described in the Gene Logic GeneChip庐 Analysis Manual (Gaithersburg, USA).	followed a protocol described in the Gene Logic GeneChip庐 Analysis Manual (Gaithersburg, USA).	followed a protocol described in the Gene Logic GeneChip庐 Analysis Manual (Gaithersburg, USA).	followed a protocol described in the Gene Logic GeneChip庐 Analysis Manual (Gaithersburg, USA).	followed a protocol described in the Gene Logic GeneChip庐 Analysis Manual (Gaithersburg, USA).	followed a protocol described in the Gene Logic GeneChip庐 Analysis Manual (Gaithersburg, USA).	followed a protocol described in the Gene Logic GeneChip庐 Analysis Manual (Gaithersburg, USA).	followed a protocol described in the Gene Logic GeneChip庐 Analysis Manual (Gaithersburg, USA).	followed a protocol described in the Gene Logic GeneChip庐 Analysis Manual (Gaithersburg, USA).	followed a protocol described in the Gene Logic GeneChip庐 Analysis Manual (Gaithersburg, USA).	followed a protocol described in the Gene Logic GeneChip庐 Analysis Manual (Gaithersburg, USA).	followed a protocol described in the Gene Logic GeneChip庐 Analysis Manual (Gaithersburg, USA).	followed a protocol described in the Gene Logic GeneChip庐 Analysis Manual (Gaithersburg, USA).	followed a protocol described in the Gene Logic GeneChip庐 Analysis Manual (Gaithersburg, USA).	followed a protocol described in the Gene Logic GeneChip庐 Analysis Manual (Gaithersburg, USA).	followed a protocol described in the Gene Logic GeneChip庐 Analysis Manual (Gaithersburg, USA).	followed a protocol described in the Gene Logic GeneChip庐 Analysis Manual (Gaithersburg, USA).	followed a protocol described in the Gene Logic GeneChip庐 Analysis Manual (Gaithersburg, USA).	followed a protocol described in the Gene Logic GeneChip庐 Analysis Manual (Gaithersburg, USA).
!Sample_taxid_ch1	9606	9606	9606	9606	9606	9606	9606	9606	9606	9606	9606	9606	9606	9606	9606	9606	9606	9606	9606	9606	9606	9606	9606	9606	9606	9606	9606	9606	9606	9606	9606	9606	9606	9606	9606	9606	9606	9606	9606
!Sample_hyb_protocol	followed a protocol described in the Gene Logic GeneChip庐 Analysis Manual (Gaithersburg, USA).	followed a protocol described in the Gene Logic GeneChip庐 Analysis Manual (Gaithersburg, USA).	followed a protocol described in the Gene Logic GeneChip庐 Analysis Manual (Gaithersburg, USA).	followed a protocol described in the Gene Logic GeneChip庐 Analysis Manual (Gaithersburg, USA).	followed a protocol described in the Gene Logic GeneChip庐 Analysis Manual (Gaithersburg, USA).	followed a protocol described in the Gene Logic GeneChip庐 Analysis Manual (Gaithersburg, USA).	followed a protocol described in the Gene Logic GeneChip庐 Analysis Manual (Gaithersburg, USA).	followed a protocol described in the Gene Logic GeneChip庐 Analysis Manual (Gaithersburg, USA).	followed a protocol described in the Gene Logic GeneChip庐 Analysis Manual (Gaithersburg, USA).	followed a protocol described in the Gene Logic GeneChip庐 Analysis Manual (Gaithersburg, USA).	followed a protocol described in the Gene Logic GeneChip庐 Analysis Manual (Gaithersburg, USA).	followed a protocol described in the Gene Logic GeneChip庐 Analysis Manual (Gaithersburg, USA).	followed a protocol described in the Gene Logic GeneChip庐 Analysis Manual (Gaithersburg, USA).	followed a protocol described in the Gene Logic GeneChip庐 Analysis Manual (Gaithersburg, USA).	followed a protocol described in the Gene Logic GeneChip庐 Analysis Manual (Gaithersburg, USA).	followed a protocol described in the Gene Logic GeneChip庐 Analysis Manual (Gaithersburg, USA).	followed a protocol described in the Gene Logic GeneChip庐 Analysis Manual (Gaithersburg, USA).	followed a protocol described in the Gene Logic GeneChip庐 Analysis Manual (Gaithersburg, USA).	followed a protocol described in the Gene Logic GeneChip庐 Analysis Manual (Gaithersburg, USA).	followed a protocol described in the Gene Logic GeneChip庐 Analysis Manual (Gaithersburg, USA).	followed a protocol described in the Gene Logic GeneChip庐 Analysis Manual (Gaithersburg, USA).	followed a protocol described in the Gene Logic GeneChip庐 Analysis Manual (Gaithersburg, USA).	followed a protocol described in the Gene Logic GeneChip庐 Analysis Manual (Gaithersburg, USA).	followed a protocol described in the Gene Logic GeneChip庐 Analysis Manual (Gaithersburg, USA).	followed a protocol described in the Gene Logic GeneChip庐 Analysis Manual (Gaithersburg, USA).	followed a protocol described in the Gene Logic GeneChip庐 Analysis Manual (Gaithersburg, USA).	followed a protocol described in the Gene Logic GeneChip庐 Analysis Manual (Gaithersburg, USA).	followed a protocol described in the Gene Logic GeneChip庐 Analysis Manual (Gaithersburg, USA).	followed a protocol described in the Gene Logic GeneChip庐 Analysis Manual (Gaithersburg, USA).	followed a protocol described in the Gene Logic GeneChip庐 Analysis Manual (Gaithersburg, USA).	followed a protocol described in the Gene Logic GeneChip庐 Analysis Manual (Gaithersburg, USA).	followed a protocol described in the Gene Logic GeneChip庐 Analysis Manual (Gaithersburg, USA).	followed a protocol described in the Gene Logic GeneChip庐 Analysis Manual (Gaithersburg, USA).	followed a protocol described in the Gene Logic GeneChip庐 Analysis Manual (Gaithersburg, USA).	followed a protocol described in the Gene Logic GeneChip庐 Analysis Manual (Gaithersburg, USA).	followed a protocol described in the Gene Logic GeneChip庐 Analysis Manual (Gaithersburg, USA).	followed a protocol described in the Gene Logic GeneChip庐 Analysis Manual (Gaithersburg, USA).	followed a protocol described in the Gene Logic GeneChip庐 Analysis Manual (Gaithersburg, USA).	followed a protocol described in the Gene Logic GeneChip庐 Analysis Manual (Gaithersburg, USA).
!Sample_scan_protocol	followed a protocol described in the Gene Logic GeneChip庐 Analysis Manual (Gaithersburg, USA).	followed a protocol described in the Gene Logic GeneChip庐 Analysis Manual (Gaithersburg, USA).	followed a protocol described in the Gene Logic GeneChip庐 Analysis Manual (Gaithersburg, USA).	followed a protocol described in the Gene Logic GeneChip庐 Analysis Manual (Gaithersburg, USA).	followed a protocol described in the Gene Logic GeneChip庐 Analysis Manual (Gaithersburg, USA).	followed a protocol described in the Gene Logic GeneChip庐 Analysis Manual (Gaithersburg, USA).	followed a protocol described in the Gene Logic GeneChip庐 Analysis Manual (Gaithersburg, USA).	followed a protocol described in the Gene Logic GeneChip庐 Analysis Manual (Gaithersburg, USA).	followed a protocol described in the Gene Logic GeneChip庐 Analysis Manual (Gaithersburg, USA).	followed a protocol described in the Gene Logic GeneChip庐 Analysis Manual (Gaithersburg, USA).	followed a protocol described in the Gene Logic GeneChip庐 Analysis Manual (Gaithersburg, USA).	followed a protocol described in the Gene Logic GeneChip庐 Analysis Manual (Gaithersburg, USA).	followed a protocol described in the Gene Logic GeneChip庐 Analysis Manual (Gaithersburg, USA).	followed a protocol described in the Gene Logic GeneChip庐 Analysis Manual (Gaithersburg, USA).	followed a protocol described in the Gene Logic GeneChip庐 Analysis Manual (Gaithersburg, USA).	followed a protocol described in the Gene Logic GeneChip庐 Analysis Manual (Gaithersburg, USA).	followed a protocol described in the Gene Logic GeneChip庐 Analysis Manual (Gaithersburg, USA).	followed a protocol described in the Gene Logic GeneChip庐 Analysis Manual (Gaithersburg, USA).	followed a protocol described in the Gene Logic GeneChip庐 Analysis Manual (Gaithersburg, USA).	followed a protocol described in the Gene Logic GeneChip庐 Analysis Manual (Gaithersburg, USA).	followed a protocol described in the Gene Logic GeneChip庐 Analysis Manual (Gaithersburg, USA).	followed a protocol described in the Gene Logic GeneChip庐 Analysis Manual (Gaithersburg, USA).	followed a protocol described in the Gene Logic GeneChip庐 Analysis Manual (Gaithersburg, USA).	followed a protocol described in the Gene Logic GeneChip庐 Analysis Manual (Gaithersburg, USA).	followed a protocol described in the Gene Logic GeneChip庐 Analysis Manual (Gaithersburg, USA).	followed a protocol described in the Gene Logic GeneChip庐 Analysis Manual (Gaithersburg, USA).	followed a protocol described in the Gene Logic GeneChip庐 Analysis Manual (Gaithersburg, USA).	followed a protocol described in the Gene Logic GeneChip庐 Analysis Manual (Gaithersburg, USA).	followed a protocol described in the Gene Logic GeneChip庐 Analysis Manual (Gaithersburg, USA).	followed a protocol described in the Gene Logic GeneChip庐 Analysis Manual (Gaithersburg, USA).	followed a protocol described in the Gene Logic GeneChip庐 Analysis Manual (Gaithersburg, USA).	followed a protocol described in the Gene Logic GeneChip庐 Analysis Manual (Gaithersburg, USA).	followed a protocol described in the Gene Logic GeneChip庐 Analysis Manual (Gaithersburg, USA).	followed a protocol described in the Gene Logic GeneChip庐 Analysis Manual (Gaithersburg, USA).	followed a protocol described in the Gene Logic GeneChip庐 Analysis Manual (Gaithersburg, USA).	followed a protocol described in the Gene Logic GeneChip庐 Analysis Manual (Gaithersburg, USA).	followed a protocol described in the Gene Logic GeneChip庐 Analysis Manual (Gaithersburg, USA).	followed a protocol described in the Gene Logic GeneChip庐 Analysis Manual (Gaithersburg, USA).	followed a protocol described in the Gene Logic GeneChip庐 Analysis Manual (Gaithersburg, USA).
!Sample_data_processing	The raw microarray data was preprocessed using the robust multiarray Average (RMA) method function implemented in the R/Bioconductor package Affy (v1.44) using the default parameters, including quantile normalizion and log2 transformation. RMA normalization was performed separately for each brain region. For 17 brain regions profiled with both 133A and 133B arrays, 133A and 133B arrays were norma…	The raw microarray data was preprocessed using the robust multiarray Average (RMA) method function implemented in the R/Bioconductor package Affy (v1.44) using the default parameters, including quantile normalizion and log2 transformation. RMA normalization was performed separately for each brain region. For 17 brain regions profiled with both 133A and 133B arrays, 133A and 133B arrays were norma…	The raw microarray data was preprocessed using the robust multiarray Average (RMA) method function implemented in the R/Bioconductor package Affy (v1.44) using the default parameters, including quantile normalizion and log2 transformation. RMA normalization was performed separately for each brain region. For 17 brain regions profiled with both 133A and 133B arrays, 133A and 133B arrays were norma…	The raw microarray data was preprocessed using the robust multiarray Average (RMA) method function implemented in the R/Bioconductor package Affy (v1.44) using the default parameters, including quantile normalizion and log2 transformation. RMA normalization was performed separately for each brain region. For 17 brain regions profiled with both 133A and 133B arrays, 133A and 133B arrays were norma…	The raw microarray data was preprocessed using the robust multiarray Average (RMA) method function implemented in the R/Bioconductor package Affy (v1.44) using the default parameters, including quantile normalizion and log2 transformation. RMA normalization was performed separately for each brain region. For 17 brain regions profiled with both 133A and 133B arrays, 133A and 133B arrays were norma…	The raw microarray data was preprocessed using the robust multiarray Average (RMA) method function implemented in the R/Bioconductor package Affy (v1.44) using the default parameters, including quantile normalizion and log2 transformation. RMA normalization was performed separately for each brain region. For 17 brain regions profiled with both 133A and 133B arrays, 133A and 133B arrays were norma…	The raw microarray data was preprocessed using the robust multiarray Average (RMA) method function implemented in the R/Bioconductor package Affy (v1.44) using the default parameters, including quantile normalizion and log2 transformation. RMA normalization was performed separately for each brain region. For 17 brain regions profiled with both 133A and 133B arrays, 133A and 133B arrays were norma…	The raw microarray data was preprocessed using the robust multiarray Average (RMA) method function implemented in the R/Bioconductor package Affy (v1.44) using the default parameters, including quantile normalizion and log2 transformation. RMA normalization was performed separately for each brain region. For 17 brain regions profiled with both 133A and 133B arrays, 133A and 133B arrays were norma…	The raw microarray data was preprocessed using the robust multiarray Average (RMA) method function implemented in the R/Bioconductor package Affy (v1.44) using the default parameters, including quantile normalizion and log2 transformation. RMA normalization was performed separately for each brain region. For 17 brain regions profiled with both 133A and 133B arrays, 133A and 133B arrays were norma…	The raw microarray data was preprocessed using the robust multiarray Average (RMA) method function implemented in the R/Bioconductor package Affy (v1.44) using the default parameters, including quantile normalizion and log2 transformation. RMA normalization was performed separately for each brain region. For 17 brain regions profiled with both 133A and 133B arrays, 133A and 133B arrays were norma…	The raw microarray data was preprocessed using the robust multiarray Average (RMA) method function implemented in the R/Bioconductor package Affy (v1.44) using the default parameters, including quantile normalizion and log2 transformation. RMA normalization was performed separately for each brain region. For 17 brain regions profiled with both 133A and 133B arrays, 133A and 133B arrays were norma…	The raw microarray data was preprocessed using the robust multiarray Average (RMA) method function implemented in the R/Bioconductor package Affy (v1.44) using the default parameters, including quantile normalizion and log2 transformation. RMA normalization was performed separately for each brain region. For 17 brain regions profiled with both 133A and 133B arrays, 133A and 133B arrays were norma…	The raw microarray data was preprocessed using the robust multiarray Average (RMA) method function implemented in the R/Bioconductor package Affy (v1.44) using the default parameters, including quantile normalizion and log2 transformation. RMA normalization was performed separately for each brain region. For 17 brain regions profiled with both 133A and 133B arrays, 133A and 133B arrays were norma…	The raw microarray data was preprocessed using the robust multiarray Average (RMA) method function implemented in the R/Bioconductor package Affy (v1.44) using the default parameters, including quantile normalizion and log2 transformation. RMA normalization was performed separately for each brain region. For 17 brain regions profiled with both 133A and 133B arrays, 133A and 133B arrays were norma…	The raw microarray data was preprocessed using the robust multiarray Average (RMA) method function implemented in the R/Bioconductor package Affy (v1.44) using the default parameters, including quantile normalizion and log2 transformation. RMA normalization was performed separately for each brain region. For 17 brain regions profiled with both 133A and 133B arrays, 133A and 133B arrays were norma…	The raw microarray data was preprocessed using the robust multiarray Average (RMA) method function implemented in the R/Bioconductor package Affy (v1.44) using the default parameters, including quantile normalizion and log2 transformation. RMA normalization was performed separately for each brain region. For 17 brain regions profiled with both 133A and 133B arrays, 133A and 133B arrays were norma…	The raw microarray data was preprocessed using the robust multiarray Average (RMA) method function implemented in the R/Bioconductor package Affy (v1.44) using the default parameters, including quantile normalizion and log2 transformation. RMA normalization was performed separately for each brain region. For 17 brain regions profiled with both 133A and 133B arrays, 133A and 133B arrays were norma…	The raw microarray data was preprocessed using the robust multiarray Average (RMA) method function implemented in the R/Bioconductor package Affy (v1.44) using the default parameters, including quantile normalizion and log2 transformation. RMA normalization was performed separately for each brain region. For 17 brain regions profiled with both 133A and 133B arrays, 133A and 133B arrays were norma…	The raw microarray data was preprocessed using the robust multiarray Average (RMA) method function implemented in the R/Bioconductor package Affy (v1.44) using the default parameters, including quantile normalizion and log2 transformation. RMA normalization was performed separately for each brain region. For 17 brain regions profiled with both 133A and 133B arrays, 133A and 133B arrays were norma…	The raw microarray data was preprocessed using the robust multiarray Average (RMA) method function implemented in the R/Bioconductor package Affy (v1.44) using the default parameters, including quantile normalizion and log2 transformation. RMA normalization was performed separately for each brain region. For 17 brain regions profiled with both 133A and 133B arrays, 133A and 133B arrays were norma…	The raw microarray data was preprocessed using the robust multiarray Average (RMA) method function implemented in the R/Bioconductor package Affy (v1.44) using the default parameters, including quantile normalizion and log2 transformation. RMA normalization was performed separately for each brain region. For 17 brain regions profiled with both 133A and 133B arrays, 133A and 133B arrays were norma…	The raw microarray data was preprocessed using the robust multiarray Average (RMA) method function implemented in the R/Bioconductor package Affy (v1.44) using the default parameters, including quantile normalizion and log2 transformation. RMA normalization was performed separately for each brain region. For 17 brain regions profiled with both 133A and 133B arrays, 133A and 133B arrays were norma…	The raw microarray data was preprocessed using the robust multiarray Average (RMA) method function implemented in the R/Bioconductor package Affy (v1.44) using the default parameters, including quantile normalizion and log2 transformation. RMA normalization was performed separately for each brain region. For 17 brain regions profiled with both 133A and 133B arrays, 133A and 133B arrays were norma…	The raw microarray data was preprocessed using the robust multiarray Average (RMA) method function implemented in the R/Bioconductor package Affy (v1.44) using the default parameters, including quantile normalizion and log2 transformation. RMA normalization was performed separately for each brain region. For 17 brain regions profiled with both 133A and 133B arrays, 133A and 133B arrays were norma…	The raw microarray data was preprocessed using the robust multiarray Average (RMA) method function implemented in the R/Bioconductor package Affy (v1.44) using the default parameters, including quantile normalizion and log2 transformation. RMA normalization was performed separately for each brain region. For 17 brain regions profiled with both 133A and 133B arrays, 133A and 133B arrays were norma…	The raw microarray data was preprocessed using the robust multiarray Average (RMA) method function implemented in the R/Bioconductor package Affy (v1.44) using the default parameters, including quantile normalizion and log2 transformation. RMA normalization was performed separately for each brain region. For 17 brain regions profiled with both 133A and 133B arrays, 133A and 133B arrays were norma…	The raw microarray data was preprocessed using the robust multiarray Average (RMA) method function implemented in the R/Bioconductor package Affy (v1.44) using the default parameters, including quantile normalizion and log2 transformation. RMA normalization was performed separately for each brain region. For 17 brain regions profiled with both 133A and 133B arrays, 133A and 133B arrays were norma…	The raw microarray data was preprocessed using the robust multiarray Average (RMA) method function implemented in the R/Bioconductor package Affy (v1.44) using the default parameters, including quantile normalizion and log2 transformation. RMA normalization was performed separately for each brain region. For 17 brain regions profiled with both 133A and 133B arrays, 133A and 133B arrays were norma…	The raw microarray data was preprocessed using the robust multiarray Average (RMA) method function implemented in the R/Bioconductor package Affy (v1.44) using the default parameters, including quantile normalizion and log2 transformation. RMA normalization was performed separately for each brain region. For 17 brain regions profiled with both 133A and 133B arrays, 133A and 133B arrays were norma…	The raw microarray data was preprocessed using the robust multiarray Average (RMA) method function implemented in the R/Bioconductor package Affy (v1.44) using the default parameters, including quantile normalizion and log2 transformation. RMA normalization was performed separately for each brain region. For 17 brain regions profiled with both 133A and 133B arrays, 133A and 133B arrays were norma…	The raw microarray data was preprocessed using the robust multiarray Average (RMA) method function implemented in the R/Bioconductor package Affy (v1.44) using the default parameters, including quantile normalizion and log2 transformation. RMA normalization was performed separately for each brain region. For 17 brain regions profiled with both 133A and 133B arrays, 133A and 133B arrays were norma…	The raw microarray data was preprocessed using the robust multiarray Average (RMA) method function implemented in the R/Bioconductor package Affy (v1.44) using the default parameters, including quantile normalizion and log2 transformation. RMA normalization was performed separately for each brain region. For 17 brain regions profiled with both 133A and 133B arrays, 133A and 133B arrays were norma…	The raw microarray data was preprocessed using the robust multiarray Average (RMA) method function implemented in the R/Bioconductor package Affy (v1.44) using the default parameters, including quantile normalizion and log2 transformation. RMA normalization was performed separately for each brain region. For 17 brain regions profiled with both 133A and 133B arrays, 133A and 133B arrays were norma…	The raw microarray data was preprocessed using the robust multiarray Average (RMA) method function implemented in the R/Bioconductor package Affy (v1.44) using the default parameters, including quantile normalizion and log2 transformation. RMA normalization was performed separately for each brain region. For 17 brain regions profiled with both 133A and 133B arrays, 133A and 133B arrays were norma…	The raw microarray data was preprocessed using the robust multiarray Average (RMA) method function implemented in the R/Bioconductor package Affy (v1.44) using the default parameters, including quantile normalizion and log2 transformation. RMA normalization was performed separately for each brain region. For 17 brain regions profiled with both 133A and 133B arrays, 133A and 133B arrays were norma…	The raw microarray data was preprocessed using the robust multiarray Average (RMA) method function implemented in the R/Bioconductor package Affy (v1.44) using the default parameters, including quantile normalizion and log2 transformation. RMA normalization was performed separately for each brain region. For 17 brain regions profiled with both 133A and 133B arrays, 133A and 133B arrays were norma…	The raw microarray data was preprocessed using the robust multiarray Average (RMA) method function implemented in the R/Bioconductor package Affy (v1.44) using the default parameters, including quantile normalizion and log2 transformation. RMA normalization was performed separately for each brain region. For 17 brain regions profiled with both 133A and 133B arrays, 133A and 133B arrays were norma…	The raw microarray data was preprocessed using the robust multiarray Average (RMA) method function implemented in the R/Bioconductor package Affy (v1.44) using the default parameters, including quantile normalizion and log2 transformation. RMA normalization was performed separately for each brain region. For 17 brain regions profiled with both 133A and 133B arrays, 133A and 133B arrays were norma…	The raw microarray data was preprocessed using the robust multiarray Average (RMA) method function implemented in the R/Bioconductor package Affy (v1.44) using the default parameters, including quantile normalizion and log2 transformation. RMA normalization was performed separately for each brain region. For 17 brain regions profiled with both 133A and 133B arrays, 133A and 133B arrays were norma…
!Sample_platform_id	GPL96	GPL96	GPL96	GPL96	GPL96	GPL96	GPL96	GPL96	GPL96	GPL96	GPL96	GPL96	GPL96	GPL96	GPL96	GPL96	GPL96	GPL96	GPL96	GPL96	GPL96	GPL96	GPL96	GPL96	GPL96	GPL96	GPL96	GPL96	GPL96	GPL96	GPL96	GPL96	GPL96	GPL96	GPL96	GPL96	GPL96	GPL96	GPL96
!Sample_contact_name	Bin,,Zhang	Bin,,Zhang	Bin,,Zhang	Bin,,Zhang	Bin,,Zhang	Bin,,Zhang	Bin,,Zhang	Bin,,Zhang	Bin,,Zhang	Bin,,Zhang	Bin,,Zhang	Bin,,Zhang	Bin,,Zhang	Bin,,Zhang	Bin,,Zhang	Bin,,Zhang	Bin,,Zhang	Bin,,Zhang	Bin,,Zhang	Bin,,Zhang	Bin,,Zhang	Bin,,Zhang	Bin,,Zhang	Bin,,Zhang	Bin,,Zhang	Bin,,Zhang	Bin,,Zhang	Bin,,Zhang	Bin,,Zhang	Bin,,Zhang	Bin,,Zhang	Bin,,Zhang	Bin,,Zhang	Bin,,Zhang	Bin,,Zhang	Bin,,Zhang	Bin,,Zhang	Bin,,Zhang	Bin,,Zhang
!Sample_contact_department	Genetics and Genomic Sciences	Genetics and Genomic Sciences	Genetics and Genomic Sciences	Genetics and Genomic Sciences	Genetics and Genomic Sciences	Genetics and Genomic Sciences	Genetics and Genomic Sciences	Genetics and Genomic Sciences	Genetics and Genomic Sciences	Genetics and Genomic Sciences	Genetics and Genomic Sciences	Genetics and Genomic Sciences	Genetics and Genomic Sciences	Genetics and Genomic Sciences	Genetics and Genomic Sciences	Genetics and Genomic Sciences	Genetics and Genomic Sciences	Genetics and Genomic Sciences	Genetics and Genomic Sciences	Genetics and Genomic Sciences	Genetics and Genomic Sciences	Genetics and Genomic Sciences	Genetics and Genomic Sciences	Genetics and Genomic Sciences	Genetics and Genomic Sciences	Genetics and Genomic Sciences	Genetics and Genomic Sciences	Genetics and Genomic Sciences	Genetics and Genomic Sciences	Genetics and Genomic Sciences	Genetics and Genomic Sciences	Genetics and Genomic Sciences	Genetics and Genomic Sciences	Genetics and Genomic Sciences	Genetics and Genomic Sciences	Genetics and Genomic Sciences	Genetics and Genomic Sciences	Genetics and Genomic Sciences	Genetics and Genomic Sciences
!Sample_contact_institute	Icahn School of Medicine at Mount Sinai	Icahn School of Medicine at Mount Sinai	Icahn School of Medicine at Mount Sinai	Icahn School of Medicine at Mount Sinai	Icahn School of Medicine at Mount Sinai	Icahn School of Medicine at Mount Sinai	Icahn School of Medicine at Mount Sinai	Icahn School of Medicine at Mount Sinai	Icahn School of Medicine at Mount Sinai	Icahn School of Medicine at Mount Sinai	Icahn School of Medicine at Mount Sinai	Icahn School of Medicine at Mount Sinai	Icahn School of Medicine at Mount Sinai	Icahn School of Medicine at Mount Sinai	Icahn School of Medicine at Mount Sinai	Icahn School of Medicine at Mount Sinai	Icahn School of Medicine at Mount Sinai	Icahn School of Medicine at Mount Sinai	Icahn School of Medicine at Mount Sinai	Icahn School of Medicine at Mount Sinai	Icahn School of Medicine at Mount Sinai	Icahn School of Medicine at Mount Sinai	Icahn School of Medicine at Mount Sinai	Icahn School of Medicine at Mount Sinai	Icahn School of Medicine at Mount Sinai	Icahn School of Medicine at Mount Sinai	Icahn School of Medicine at Mount Sinai	Icahn School of Medicine at Mount Sinai	Icahn School of Medicine at Mount Sinai	Icahn School of Medicine at Mount Sinai	Icahn School of Medicine at Mount Sinai	Icahn School of Medicine at Mount Sinai	Icahn School of Medicine at Mount Sinai	Icahn School of Medicine at Mount Sinai	Icahn School of Medicine at Mount Sinai	Icahn School of Medicine at Mount Sinai	Icahn School of Medicine at Mount Sinai	Icahn School of Medicine at Mount Sinai	Icahn School of Medicine at Mount Sinai
!Sample_contact_address	1470 Madison Avenue	1470 Madison Avenue	1470 Madison Avenue	1470 Madison Avenue	1470 Madison Avenue	1470 Madison Avenue	1470 Madison Avenue	1470 Madison Avenue	1470 Madison Avenue	1470 Madison Avenue	1470 Madison Avenue	1470 Madison Avenue	1470 Madison Avenue	1470 Madison Avenue	1470 Madison Avenue	1470 Madison Avenue	1470 Madison Avenue	1470 Madison Avenue	1470 Madison Avenue	1470 Madison Avenue	1470 Madison Avenue	1470 Madison Avenue	1470 Madison Avenue	1470 Madison Avenue	1470 Madison Avenue	1470 Madison Avenue	1470 Madison Avenue	1470 Madison Avenue	1470 Madison Avenue	1470 Madison Avenue	1470 Madison Avenue	1470 Madison Avenue	1470 Madison Avenue	1470 Madison Avenue	1470 Madison Avenue	1470 Madison Avenue	1470 Madison Avenue	1470 Madison Avenue	1470 Madison Avenue
!Sample_contact_city	New York	New York	New York	New York	New York	New York	New York	New York	New York	New York	New York	New York	New York	New York	New York	New York	New York	New York	New York	New York	New York	New York	New York	New York	New York	New York	New York	New York	New York	New York	New York	New York	New York	New York	New York	New York	New York	New York	New York
!Sample_contact_state	NY	NY	NY	NY	NY	NY	NY	NY	NY	NY	NY	NY	NY	NY	NY	NY	NY	NY	NY	NY	NY	NY	NY	NY	NY	NY	NY	NY	NY	NY	NY	NY	NY	NY	NY	NY	NY	NY	NY
!Sample_contact_zip/postal_code	10029	10029	10029	10029	10029	10029	10029	10029	10029	10029	10029	10029	10029	10029	10029	10029	10029	10029	10029	10029	10029	10029	10029	10029	10029	10029	10029	10029	10029	10029	10029	10029	10029	10029	10029	10029	10029	10029	10029
!Sample_contact_country	USA	USA	USA	USA	USA	USA	USA	USA	USA	USA	USA	USA	USA	USA	USA	USA	USA	USA	USA	USA	USA	USA	USA	USA	USA	USA	USA	USA	USA	USA	USA	USA	USA	USA	USA	USA	USA	USA	USA
!Sample_supplementary_file	ftp://ftp.ncbi.nlm.nih.gov/geo/samples/GSM2233nnn/GSM2233622/suppl/GSM2233622_50326hg133a21.CEL.gz	ftp://ftp.ncbi.nlm.nih.gov/geo/samples/GSM2233nnn/GSM2233623/suppl/GSM2233623_50449hg133a11.CEL.gz	ftp://ftp.ncbi.nlm.nih.gov/geo/samples/GSM2233nnn/GSM2233625/suppl/GSM2233625_50331hg133a11.CEL.gz	ftp://ftp.ncbi.nlm.nih.gov/geo/samples/GSM2233nnn/GSM2233628/suppl/GSM2233628_34960hg133a11.CEL.gz	ftp://ftp.ncbi.nlm.nih.gov/geo/samples/GSM2233nnn/GSM2233629/suppl/GSM2233629_37227hg133a21.CEL.gz	ftp://ftp.ncbi.nlm.nih.gov/geo/samples/GSM2233nnn/GSM2233630/suppl/GSM2233630_34822hg133a11.CEL.gz	ftp://ftp.ncbi.nlm.nih.gov/geo/samples/GSM2233nnn/GSM2233632/suppl/GSM2233632_58660hg133a11.CEL.gz	ftp://ftp.ncbi.nlm.nih.gov/geo/samples/GSM2233nnn/GSM2233633/suppl/GSM2233633_34834hg133a21.CEL.gz	ftp://ftp.ncbi.nlm.nih.gov/geo/samples/GSM2233nnn/GSM2233634/suppl/GSM2233634_34837hg133a11.CEL.gz	ftp://ftp.ncbi.nlm.nih.gov/geo/samples/GSM2233nnn/GSM2233635/suppl/GSM2233635_34840hg133a11.CEL.gz	ftp://ftp.ncbi.nlm.nih.gov/geo/samples/GSM2233nnn/GSM2233637/suppl/GSM2233637_34843hg133a11.CEL.gz	ftp://ftp.ncbi.nlm.nih.gov/geo/samples/GSM2233nnn/GSM2233638/suppl/GSM2233638_34846hg133a11.CEL.gz	ftp://ftp.ncbi.nlm.nih.gov/geo/samples/GSM2233nnn/GSM2233640/suppl/GSM2233640_58681hg133a11.CEL.gz	ftp://ftp.ncbi.nlm.nih.gov/geo/samples/GSM2233nnn/GSM2233641/suppl/GSM2233641_34855hg133a11.CEL.gz	ftp://ftp.ncbi.nlm.nih.gov/geo/samples/GSM2233nnn/GSM2233642/suppl/GSM2233642_34858hg133a11.CEL.gz	ftp://ftp.ncbi.nlm.nih.gov/geo/samples/GSM2233nnn/GSM2233643/suppl/GSM2233643_58688hg133a11.CEL.gz	ftp://ftp.ncbi.nlm.nih.gov/geo/samples/GSM2233nnn/GSM2233644/suppl/GSM2233644_34861hg133a11.CEL.gz	ftp://ftp.ncbi.nlm.nih.gov/geo/samples/GSM2233nnn/GSM2233645/suppl/GSM2233645_34864hg133a11.CEL.gz	ftp://ftp.ncbi.nlm.nih.gov/geo/samples/GSM2233nnn/GSM2233647/suppl/GSM2233647_37257hg133a11.CEL.gz	ftp://ftp.ncbi.nlm.nih.gov/geo/samples/GSM2233nnn/GSM2233648/suppl/GSM2233648_34879hg133a11.CEL.gz	ftp://ftp.ncbi.nlm.nih.gov/geo/samples/GSM2233nnn/GSM2233649/suppl/GSM2233649_50349hg133a11.CEL.gz	ftp://ftp.ncbi.nlm.nih.gov/geo/samples/GSM2233nnn/GSM2233650/suppl/GSM2233650_34888hg133a11.CEL.gz	ftp://ftp.ncbi.nlm.nih.gov/geo/samples/GSM2233nnn/GSM2233651/suppl/GSM2233651_34891hg133a11.CEL.gz	ftp://ftp.ncbi.nlm.nih.gov/geo/samples/GSM2233nnn/GSM2233655/suppl/GSM2233655_102802hg133a11.CEL.gz	ftp://ftp.ncbi.nlm.nih.gov/geo/samples/GSM2233nnn/GSM2233656/suppl/GSM2233656_34900hg133a11.CEL.gz	ftp://ftp.ncbi.nlm.nih.gov/geo/samples/GSM2233nnn/GSM2233658/suppl/GSM2233658_34906hg133a11.CEL.gz	ftp://ftp.ncbi.nlm.nih.gov/geo/samples/GSM2233nnn/GSM2233660/suppl/GSM2233660_34966hg133a11.CEL.gz	ftp://ftp.ncbi.nlm.nih.gov/geo/samples/GSM2233nnn/GSM2233661/suppl/GSM2233661_34969hg133a11.CEL.gz	ftp://ftp.ncbi.nlm.nih.gov/geo/samples/GSM2233nnn/GSM2233662/suppl/GSM2233662_34972hg133a11.CEL.gz	ftp://ftp.ncbi.nlm.nih.gov/geo/samples/GSM2233nnn/GSM2233663/suppl/GSM2233663_57028hg133a11.CEL.gz	ftp://ftp.ncbi.nlm.nih.gov/geo/samples/GSM2233nnn/GSM2233664/suppl/GSM2233664_34975hg133a11.CEL.gz	ftp://ftp.ncbi.nlm.nih.gov/geo/samples/GSM2233nnn/GSM2233665/suppl/GSM2233665_37267hg133a11.CEL.gz	ftp://ftp.ncbi.nlm.nih.gov/geo/samples/GSM2233nnn/GSM2233668/suppl/GSM2233668_37289hg133a11.CEL.gz	ftp://ftp.ncbi.nlm.nih.gov/geo/samples/GSM2233nnn/GSM2233669/suppl/GSM2233669_34987hg133a11.CEL.gz	ftp://ftp.ncbi.nlm.nih.gov/geo/samples/GSM2233nnn/GSM2233672/suppl/GSM2233672_34999hg133a11.CEL.gz	ftp://ftp.ncbi.nlm.nih.gov/geo/samples/GSM2233nnn/GSM2233676/suppl/GSM2233676_37303hg133a11.CEL.gz	ftp://ftp.ncbi.nlm.nih.gov/geo/samples/GSM2233nnn/GSM2233680/suppl/GSM2233680_50401hg133a11.CEL.gz	ftp://ftp.ncbi.nlm.nih.gov/geo/samples/GSM2233nnn/GSM2233682/suppl/GSM2233682_50321hg133a11.CEL.gz	ftp://ftp.ncbi.nlm.nih.gov/geo/samples/GSM2233nnn/GSM2233683/suppl/GSM2233683_50425hg133a11.CEL.gz
!Sample_data_row_count	22283	22283	22283	22283	22283	22283	22283	22283	22283	22283	22283	22283	22283	22283	22283	22283	22283	22283	22283	22283	22283	22283	22283	22283	22283	22283	22283	22283	22283	22283	22283	22283	22283	22283	22283	22283	22283	22283	22283
!series_matrix_table_begin
ID_REF	GSM2233622	GSM2233623	GSM2233625	GSM2233628	GSM2233629	GSM2233630	GSM2233632	GSM2233633	GSM2233634	GSM2233635	GSM2233637	GSM2233638	GSM2233640	GSM2233641	GSM2233642	GSM2233643	GSM2233644	GSM2233645	GSM2233647	GSM2233648	GSM2233649	GSM2233650	GSM2233651	GSM2233655	GSM2233656	GSM2233658	GSM2233660	GSM2233661	GSM2233662	GSM2233663	GSM2233664	GSM2233665	GSM2233668	GSM2233669	GSM2233672	GSM2233676	GSM2233680	GSM2233682	GSM2233683

## Sheet: Validation-GSE33000
!Series_title	Gene expression profiles of human prefrontal cortex brain tissues
!Series_geo_accession	GSE33000
!Series_status	Public on Jul 31 2014
!Series_submission_date	Oct 14 2011
!Series_last_update_date	Sep 11 2014
!Series_pubmed_id	25080494
!Series_summary	Dissecting the shared etiology of different diseases could benefit from a systematic search for associated molecules and their interactions. We investigated genome-wide disruptions in the co-regulation of genes in two neurodegenerative diseases, Alzheimer's or Huntington's disease (AD or HD), using expression profiles from postmortem prefrontal cortex samples of 624 demented patients and non-deme…
!Series_overall_design	DLPFC (BA9) brain tissues of AD patients, HD patients and non-demented controls samples were obtained from Harvard Brain tissue resource center (HBTRC). The HBTRC samples were primarily of Caucasian ancestry, as only eight non-Caucasian outliers were identified, and therefore excluded for further analysis. Post-mortem interval (PMI) was 17.8+8.3 hours (mean 卤 standard deviation), sample pH was 6.…
!Series_type	Expression profiling by array
!Series_contributor	Manikandan,,Narayanan
!Series_contributor	Kai,,Wang
!Series_contributor	Xia,,Yang
!Series_contributor	Joshua,,McElwee
!Series_contributor	Bin,,Zhang
!Series_contributor	Chunsheng,,Zhang
!Series_contributor	John,R,Lamb
!Series_contributor	Tao,,Xie
!Series_contributor	Christine,,Suver
!Series_contributor	Cliona,,Molony
!Series_contributor	Stacey,,Melquist
!Series_contributor	David,J,Stone
!Series_contributor	Eric,E,Schadt
!Series_contributor	Valur,,Emilsson
!Series_contributor	Jun,,Zhu
!Series_sample_id	GSM1423780 GSM1423781 GSM1423782 GSM1423783 GSM1423784 GSM1423785 GSM1423786 GSM1423787 GSM1423788 GSM1423789 GSM1423790 GSM1423791 GSM1423792 GSM1423793 GSM1423794 GSM1423795 GSM1423796 GSM1423797 GSM1423798 GSM1423799 GSM1423800 GSM1423801 GSM1423802 GSM1423803 GSM1423804 GSM1423805 GSM1423806 GSM1423807 GSM1423808 GSM1423809 GSM1423810 GSM1423811 GSM1423812 GSM1423813 GSM1423814 GSM1423815 GSM…
!Series_contact_name	Jun,,Zhu
!Series_contact_email	junzhu_99@yahoo.com
!Series_contact_department	Genetics and Genomic Sciences
!Series_contact_institute	Icahn Medical School at Mount Sinai
!Series_contact_address	One Gustave L Levy, Box 1498
!Series_contact_city	New York
!Series_contact_state	NY
!Series_contact_zip/postal_code	10029
!Series_contact_country	USA
!Series_supplementary_file	ftp://ftp.ncbi.nlm.nih.gov/geo/series/GSE33nnn/GSE33000/suppl/GSE33000_raw_data.txt.gz
!Series_platform_id	GPL4372
!Series_platform_taxid	9606
!Series_sample_taxid	9606
!Series_relation	BioProject: https://www.ncbi.nlm.nih.gov/bioproject/PRJNA146519
!Sample_title	PFC_1	PFC_2	PFC_3	PFC_4	PFC_5	PFC_6	PFC_7	PFC_8	PFC_9	PFC_10	PFC_11	PFC_12	PFC_13	PFC_14	PFC_15	PFC_16	PFC_17	PFC_18	PFC_19	PFC_20	PFC_21	PFC_22	PFC_23	PFC_24	PFC_25	PFC_26	PFC_27	PFC_28	PFC_29	PFC_30	PFC_31	PFC_32	PFC_33	PFC_34	PFC_35	PFC_36	PFC_37	PFC_38	PFC_39	PFC_40	PFC_41	PFC_42	PFC_43	PFC_44	PFC_45	PFC_46	PFC_47	PFC_48	PFC_49
!Sample_geo_accession	GSM1423780	GSM1423781	GSM1423782	GSM1423783	GSM1423784	GSM1423785	GSM1423786	GSM1423787	GSM1423788	GSM1423789	GSM1423790	GSM1423791	GSM1423792	GSM1423793	GSM1423794	GSM1423795	GSM1423796	GSM1423797	GSM1423798	GSM1423799	GSM1423800	GSM1423801	GSM1423802	GSM1423803	GSM1423804	GSM1423805	GSM1423806	GSM1423807	GSM1423808	GSM1423809	GSM1423810	GSM1423811	GSM1423812	GSM1423813	GSM1423814	GSM1423815	GSM1423816	GSM1423817	GSM1423818	GSM1423819	GSM1423820	GSM1423821	GSM1423822	GSM1423823	GSM1423824	GSM1423825	GSM1423826	GSM1423827	GSM1423828
!Sample_status	Public on Jul 31 2014	Public on Jul 31 2014	Public on Jul 31 2014	Public on Jul 31 2014	Public on Jul 31 2014	Public on Jul 31 2014	Public on Jul 31 2014	Public on Jul 31 2014	Public on Jul 31 2014	Public on Jul 31 2014	Public on Jul 31 2014	Public on Jul 31 2014	Public on Jul 31 2014	Public on Jul 31 2014	Public on Jul 31 2014	Public on Jul 31 2014	Public on Jul 31 2014	Public on Jul 31 2014	Public on Jul 31 2014	Public on Jul 31 2014	Public on Jul 31 2014	Public on Jul 31 2014	Public on Jul 31 2014	Public on Jul 31 2014	Public on Jul 31 2014	Public on Jul 31 2014	Public on Jul 31 2014	Public on Jul 31 2014	Public on Jul 31 2014	Public on Jul 31 2014	Public on Jul 31 2014	Public on Jul 31 2014	Public on Jul 31 2014	Public on Jul 31 2014	Public on Jul 31 2014	Public on Jul 31 2014	Public on Jul 31 2014	Public on Jul 31 2014	Public on Jul 31 2014	Public on Jul 31 2014	Public on Jul 31 2014	Public on Jul 31 2014	Public on Jul 31 2014	Public on Jul 31 2014	Public on Jul 31 2014	Public on Jul 31 2014	Public on Jul 31 2014	Public on Jul 31 2014	Public on Jul 31 2014
!Sample_submission_date	Jul 01 2014	Jul 01 2014	Jul 01 2014	Jul 01 2014	Jul 01 2014	Jul 01 2014	Jul 01 2014	Jul 01 2014	Jul 01 2014	Jul 01 2014	Jul 01 2014	Jul 01 2014	Jul 01 2014	Jul 01 2014	Jul 01 2014	Jul 01 2014	Jul 01 2014	Jul 01 2014	Jul 01 2014	Jul 01 2014	Jul 01 2014	Jul 01 2014	Jul 01 2014	Jul 01 2014	Jul 01 2014	Jul 01 2014	Jul 01 2014	Jul 01 2014	Jul 01 2014	Jul 01 2014	Jul 01 2014	Jul 01 2014	Jul 01 2014	Jul 01 2014	Jul 01 2014	Jul 01 2014	Jul 01 2014	Jul 01 2014	Jul 01 2014	Jul 01 2014	Jul 01 2014	Jul 01 2014	Jul 01 2014	Jul 01 2014	Jul 01 2014	Jul 01 2014	Jul 01 2014	Jul 01 2014	Jul 01 2014
!Sample_last_update_date	Jul 31 2014	Jul 31 2014	Jul 31 2014	Jul 31 2014	Jul 31 2014	Jul 31 2014	Jul 31 2014	Jul 31 2014	Jul 31 2014	Jul 31 2014	Jul 31 2014	Jul 31 2014	Jul 31 2014	Jul 31 2014	Jul 31 2014	Jul 31 2014	Jul 31 2014	Jul 31 2014	Jul 31 2014	Jul 31 2014	Jul 31 2014	Jul 31 2014	Jul 31 2014	Jul 31 2014	Jul 31 2014	Jul 31 2014	Jul 31 2014	Jul 31 2014	Jul 31 2014	Jul 31 2014	Jul 31 2014	Jul 31 2014	Jul 31 2014	Jul 31 2014	Jul 31 2014	Jul 31 2014	Jul 31 2014	Jul 31 2014	Jul 31 2014	Jul 31 2014	Jul 31 2014	Jul 31 2014	Jul 31 2014	Jul 31 2014	Jul 31 2014	Jul 31 2014	Jul 31 2014	Jul 31 2014	Jul 31 2014
!Sample_type	RNA	RNA	RNA	RNA	RNA	RNA	RNA	RNA	RNA	RNA	RNA	RNA	RNA	RNA	RNA	RNA	RNA	RNA	RNA	RNA	RNA	RNA	RNA	RNA	RNA	RNA	RNA	RNA	RNA	RNA	RNA	RNA	RNA	RNA	RNA	RNA	RNA	RNA	RNA	RNA	RNA	RNA	RNA	RNA	RNA	RNA	RNA	RNA	RNA
!Sample_channel_count	2	2	2	2	2	2	2	2	2	2	2	2	2	2	2	2	2	2	2	2	2	2	2	2	2	2	2	2	2	2	2	2	2	2	2	2	2	2	2	2	2	2	2	2	2	2	2	2	2
!Sample_source_name_ch1	HBTRC_PF_Pool_1	HBTRC_PF_Pool_2	HBTRC_PF_Pool_3	HBTRC_PF_Pool_4	HBTRC_PF_Pool_5	HBTRC_PF_Pool_6	HBTRC_PF_Pool_7	HBTRC_PF_Pool_8	HBTRC_PF_Pool_9	HBTRC_PF_Pool_10	HBTRC_PF_Pool_11	HBTRC_PF_Pool_12	HBTRC_PF_Pool_13	HBTRC_PF_Pool_14	HBTRC_PF_Pool_15	HBTRC_PF_Pool_16	HBTRC_PF_Pool_17	HBTRC_PF_Pool_18	HBTRC_PF_Pool_19	HBTRC_PF_Pool_20	HBTRC_PF_Pool_21	HBTRC_PF_Pool_22	HBTRC_PF_Pool_23	HBTRC_PF_Pool_24	HBTRC_PF_Pool_25	HBTRC_PF_Pool_26	HBTRC_PF_Pool_27	HBTRC_PF_Pool_28	HBTRC_PF_Pool_29	HBTRC_PF_Pool_30	HBTRC_PF_Pool_31	HBTRC_PF_Pool_32	HBTRC_PF_Pool_33	HBTRC_PF_Pool_34	HBTRC_PF_Pool_35	HBTRC_PF_Pool_36	HBTRC_PF_Pool_37	HBTRC_PF_Pool_38	HBTRC_PF_Pool_39	HBTRC_PF_Pool_40	HBTRC_PF_Pool_41	HBTRC_PF_Pool_42	HBTRC_PF_Pool_43	HBTRC_PF_Pool_44	HBTRC_PF_Pool_45	HBTRC_PF_Pool_46	HBTRC_PF_Pool_47	HBTRC_PF_Pool_48	HBTRC_PF_Pool_49
!Sample_organism_ch1	Homo sapiens	Homo sapiens	Homo sapiens	Homo sapiens	Homo sapiens	Homo sapiens	Homo sapiens	Homo sapiens	Homo sapiens	Homo sapiens	Homo sapiens	Homo sapiens	Homo sapiens	Homo sapiens	Homo sapiens	Homo sapiens	Homo sapiens	Homo sapiens	Homo sapiens	Homo sapiens	Homo sapiens	Homo sapiens	Homo sapiens	Homo sapiens	Homo sapiens	Homo sapiens	Homo sapiens	Homo sapiens	Homo sapiens	Homo sapiens	Homo sapiens	Homo sapiens	Homo sapiens	Homo sapiens	Homo sapiens	Homo sapiens	Homo sapiens	Homo sapiens	Homo sapiens	Homo sapiens	Homo sapiens	Homo sapiens	Homo sapiens	Homo sapiens	Homo sapiens	Homo sapiens	Homo sapiens	Homo sapiens	Homo sapiens
!Sample_characteristics_ch1	tissue: prefrontal cortex brain	tissue: prefrontal cortex brain	tissue: prefrontal cortex brain	tissue: prefrontal cortex brain	tissue: prefrontal cortex brain	tissue: prefrontal cortex brain	tissue: prefrontal cortex brain	tissue: prefrontal cortex brain	tissue: prefrontal cortex brain	tissue: prefrontal cortex brain	tissue: prefrontal cortex brain	tissue: prefrontal cortex brain	tissue: prefrontal cortex brain	tissue: prefrontal cortex brain	tissue: prefrontal cortex brain	tissue: prefrontal cortex brain	tissue: prefrontal cortex brain	tissue: prefrontal cortex brain	tissue: prefrontal cortex brain	tissue: prefrontal cortex brain	tissue: prefrontal cortex brain	tissue: prefrontal cortex brain	tissue: prefrontal cortex brain	tissue: prefrontal cortex brain	tissue: prefrontal cortex brain	tissue: prefrontal cortex brain	tissue: prefrontal cortex brain	tissue: prefrontal cortex brain	tissue: prefrontal cortex brain	tissue: prefrontal cortex brain	tissue: prefrontal cortex brain	tissue: prefrontal cortex brain	tissue: prefrontal cortex brain	tissue: prefrontal cortex brain	tissue: prefrontal cortex brain	tissue: prefrontal cortex brain	tissue: prefrontal cortex brain	tissue: prefrontal cortex brain	tissue: prefrontal cortex brain	tissue: prefrontal cortex brain	tissue: prefrontal cortex brain	tissue: prefrontal cortex brain	tissue: prefrontal cortex brain	tissue: prefrontal cortex brain	tissue: prefrontal cortex brain	tissue: prefrontal cortex brain	tissue: prefrontal cortex brain	tissue: prefrontal cortex brain	tissue: prefrontal cortex brain
!Sample_characteristics_ch1	sample type: reference	sample type: reference	sample type: reference	sample type: reference	sample type: reference	sample type: reference	sample type: reference	sample type: reference	sample type: reference	sample type: reference	sample type: reference	sample type: reference	sample type: reference	sample type: reference	sample type: reference	sample type: reference	sample type: reference	sample type: reference	sample type: reference	sample type: reference	sample type: reference	sample type: reference	sample type: reference	sample type: reference	sample type: reference	sample type: reference	sample type: reference	sample type: reference	sample type: reference	sample type: reference	sample type: reference	sample type: reference	sample type: reference	sample type: reference	sample type: reference	sample type: reference	sample type: reference	sample type: reference	sample type: reference	sample type: reference	sample type: reference	sample type: reference	sample type: reference	sample type: reference	sample type: reference	sample type: reference	sample type: reference	sample type: reference	sample type: reference
!Sample_treatment_protocol_ch1	NA	NA	NA	NA	NA	NA	NA	NA	NA	NA	NA	NA	NA	NA	NA	NA	NA	NA	NA	NA	NA	NA	NA	NA	NA	NA	NA	NA	NA	NA	NA	NA	NA	NA	NA	NA	NA	NA	NA	NA	NA	NA	NA	NA	NA	NA	NA	NA	NA
!Sample_growth_protocol_ch1	Fresh-frozen post-mortem brain tissues.	Fresh-frozen post-mortem brain tissues.	Fresh-frozen post-mortem brain tissues.	Fresh-frozen post-mortem brain tissues.	Fresh-frozen post-mortem brain tissues.	Fresh-frozen post-mortem brain tissues.	Fresh-frozen post-mortem brain tissues.	Fresh-frozen post-mortem brain tissues.	Fresh-frozen post-mortem brain tissues.	Fresh-frozen post-mortem brain tissues.	Fresh-frozen post-mortem brain tissues.	Fresh-frozen post-mortem brain tissues.	Fresh-frozen post-mortem brain tissues.	Fresh-frozen post-mortem brain tissues.	Fresh-frozen post-mortem brain tissues.	Fresh-frozen post-mortem brain tissues.	Fresh-frozen post-mortem brain tissues.	Fresh-frozen post-mortem brain tissues.	Fresh-frozen post-mortem brain tissues.	Fresh-frozen post-mortem brain tissues.	Fresh-frozen post-mortem brain tissues.	Fresh-frozen post-mortem brain tissues.	Fresh-frozen post-mortem brain tissues.	Fresh-frozen post-mortem brain tissues.	Fresh-frozen post-mortem brain tissues.	Fresh-frozen post-mortem brain tissues.	Fresh-frozen post-mortem brain tissues.	Fresh-frozen post-mortem brain tissues.	Fresh-frozen post-mortem brain tissues.	Fresh-frozen post-mortem brain tissues.	Fresh-frozen post-mortem brain tissues.	Fresh-frozen post-mortem brain tissues.	Fresh-frozen post-mortem brain tissues.	Fresh-frozen post-mortem brain tissues.	Fresh-frozen post-mortem brain tissues.	Fresh-frozen post-mortem brain tissues.	Fresh-frozen post-mortem brain tissues.	Fresh-frozen post-mortem brain tissues.	Fresh-frozen post-mortem brain tissues.	Fresh-frozen post-mortem brain tissues.	Fresh-frozen post-mortem brain tissues.	Fresh-frozen post-mortem brain tissues.	Fresh-frozen post-mortem brain tissues.	Fresh-frozen post-mortem brain tissues.	Fresh-frozen post-mortem brain tissues.	Fresh-frozen post-mortem brain tissues.	Fresh-frozen post-mortem brain tissues.	Fresh-frozen post-mortem brain tissues.	Fresh-frozen post-mortem brain tissues.
!Sample_molecule_ch1	total RNA	total RNA	total RNA	total RNA	total RNA	total RNA	total RNA	total RNA	total RNA	total RNA	total RNA	total RNA	total RNA	total RNA	total RNA	total RNA	total RNA	total RNA	total RNA	total RNA	total RNA	total RNA	total RNA	total RNA	total RNA	total RNA	total RNA	total RNA	total RNA	total RNA	total RNA	total RNA	total RNA	total RNA	total RNA	total RNA	total RNA	total RNA	total RNA	total RNA	total RNA	total RNA	total RNA	total RNA	total RNA	total RNA	total RNA	total RNA	total RNA
!Sample_extract_protocol_ch1	Qiagen RNeasy spin columns with DNase treatment.	Qiagen RNeasy spin columns with DNase treatment.	Qiagen RNeasy spin columns with DNase treatment.	Qiagen RNeasy spin columns with DNase treatment.	Qiagen RNeasy spin columns with DNase treatment.	Qiagen RNeasy spin columns with DNase treatment.	Qiagen RNeasy spin columns with DNase treatment.	Qiagen RNeasy spin columns with DNase treatment.	Qiagen RNeasy spin columns with DNase treatment.	Qiagen RNeasy spin columns with DNase treatment.	Qiagen RNeasy spin columns with DNase treatment.	Qiagen RNeasy spin columns with DNase treatment.	Qiagen RNeasy spin columns with DNase treatment.	Qiagen RNeasy spin columns with DNase treatment.	Qiagen RNeasy spin columns with DNase treatment.	Qiagen RNeasy spin columns with DNase treatment.	Qiagen RNeasy spin columns with DNase treatment.	Qiagen RNeasy spin columns with DNase treatment.	Qiagen RNeasy spin columns with DNase treatment.	Qiagen RNeasy spin columns with DNase treatment.	Qiagen RNeasy spin columns with DNase treatment.	Qiagen RNeasy spin columns with DNase treatment.	Qiagen RNeasy spin columns with DNase treatment.	Qiagen RNeasy spin columns with DNase treatment.	Qiagen RNeasy spin columns with DNase treatment.	Qiagen RNeasy spin columns with DNase treatment.	Qiagen RNeasy spin columns with DNase treatment.	Qiagen RNeasy spin columns with DNase treatment.	Qiagen RNeasy spin columns with DNase treatment.	Qiagen RNeasy spin columns with DNase treatment.	Qiagen RNeasy spin columns with DNase treatment.	Qiagen RNeasy spin columns with DNase treatment.	Qiagen RNeasy spin columns with DNase treatment.	Qiagen RNeasy spin columns with DNase treatment.	Qiagen RNeasy spin columns with DNase treatment.	Qiagen RNeasy spin columns with DNase treatment.	Qiagen RNeasy spin columns with DNase treatment.	Qiagen RNeasy spin columns with DNase treatment.	Qiagen RNeasy spin columns with DNase treatment.	Qiagen RNeasy spin columns with DNase treatment.	Qiagen RNeasy spin columns with DNase treatment.	Qiagen RNeasy spin columns with DNase treatment.	Qiagen RNeasy spin columns with DNase treatment.	Qiagen RNeasy spin columns with DNase treatment.	Qiagen RNeasy spin columns with DNase treatment.	Qiagen RNeasy spin columns with DNase treatment.	Qiagen RNeasy spin columns with DNase treatment.	Qiagen RNeasy spin columns with DNase treatment.	Qiagen RNeasy spin columns with DNase treatment.
!Sample_label_ch1	Cy3	Cy3	Cy3	Cy3	Cy3	Cy3	Cy3	Cy3	Cy3	Cy3	Cy3	Cy3	Cy3	Cy3	Cy3	Cy3	Cy3	Cy3	Cy3	Cy3	Cy3	Cy3	Cy3	Cy3	Cy3	Cy3	Cy3	Cy3	Cy3	Cy3	Cy3	Cy3	Cy3	Cy3	Cy3	Cy3	Cy3	Cy3	Cy3	Cy3	Cy3	Cy3	Cy3	Cy3	Cy3	Cy3	Cy3	Cy3	Cy3
!Sample_label_protocol_ch1	Samples were amplified and labeled using a custom automated two-cycle version of the MessageAmp II kit from Ambion. Sample amplification, labeling, and microarray processing were performed by the Rosetta Inpharmatics Gene Expression Laboratory in Seattle, Wash.	Samples were amplified and labeled using a custom automated two-cycle version of the MessageAmp II kit from Ambion. Sample amplification, labeling, and microarray processing were performed by the Rosetta Inpharmatics Gene Expression Laboratory in Seattle, Wash.	Samples were amplified and labeled using a custom automated two-cycle version of the MessageAmp II kit from Ambion. Sample amplification, labeling, and microarray processing were performed by the Rosetta Inpharmatics Gene Expression Laboratory in Seattle, Wash.	Samples were amplified and labeled using a custom automated two-cycle version of the MessageAmp II kit from Ambion. Sample amplification, labeling, and microarray processing were performed by the Rosetta Inpharmatics Gene Expression Laboratory in Seattle, Wash.	Samples were amplified and labeled using a custom automated two-cycle version of the MessageAmp II kit from Ambion. Sample amplification, labeling, and microarray processing were performed by the Rosetta Inpharmatics Gene Expression Laboratory in Seattle, Wash.	Samples were amplified and labeled using a custom automated two-cycle version of the MessageAmp II kit from Ambion. Sample amplification, labeling, and microarray processing were performed by the Rosetta Inpharmatics Gene Expression Laboratory in Seattle, Wash.	Samples were amplified and labeled using a custom automated two-cycle version of the MessageAmp II kit from Ambion. Sample amplification, labeling, and microarray processing were performed by the Rosetta Inpharmatics Gene Expression Laboratory in Seattle, Wash.	Samples were amplified and labeled using a custom automated two-cycle version of the MessageAmp II kit from Ambion. Sample amplification, labeling, and microarray processing were performed by the Rosetta Inpharmatics Gene Expression Laboratory in Seattle, Wash.	Samples were amplified and labeled using a custom automated two-cycle version of the MessageAmp II kit from Ambion. Sample amplification, labeling, and microarray processing were performed by the Rosetta Inpharmatics Gene Expression Laboratory in Seattle, Wash.	Samples were amplified and labeled using a custom automated two-cycle version of the MessageAmp II kit from Ambion. Sample amplification, labeling, and microarray processing were performed by the Rosetta Inpharmatics Gene Expression Laboratory in Seattle, Wash.	Samples were amplified and labeled using a custom automated two-cycle version of the MessageAmp II kit from Ambion. Sample amplification, labeling, and microarray processing were performed by the Rosetta Inpharmatics Gene Expression Laboratory in Seattle, Wash.	Samples were amplified and labeled using a custom automated two-cycle version of the MessageAmp II kit from Ambion. Sample amplification, labeling, and microarray processing were performed by the Rosetta Inpharmatics Gene Expression Laboratory in Seattle, Wash.	Samples were amplified and labeled using a custom automated two-cycle version of the MessageAmp II kit from Ambion. Sample amplification, labeling, and microarray processing were performed by the Rosetta Inpharmatics Gene Expression Laboratory in Seattle, Wash.	Samples were amplified and labeled using a custom automated two-cycle version of the MessageAmp II kit from Ambion. Sample amplification, labeling, and microarray processing were performed by the Rosetta Inpharmatics Gene Expression Laboratory in Seattle, Wash.	Samples were amplified and labeled using a custom automated two-cycle version of the MessageAmp II kit from Ambion. Sample amplification, labeling, and microarray processing were performed by the Rosetta Inpharmatics Gene Expression Laboratory in Seattle, Wash.	Samples were amplified and labeled using a custom automated two-cycle version of the MessageAmp II kit from Ambion. Sample amplification, labeling, and microarray processing were performed by the Rosetta Inpharmatics Gene Expression Laboratory in Seattle, Wash.	Samples were amplified and labeled using a custom automated two-cycle version of the MessageAmp II kit from Ambion. Sample amplification, labeling, and microarray processing were performed by the Rosetta Inpharmatics Gene Expression Laboratory in Seattle, Wash.	Samples were amplified and labeled using a custom automated two-cycle version of the MessageAmp II kit from Ambion. Sample amplification, labeling, and microarray processing were performed by the Rosetta Inpharmatics Gene Expression Laboratory in Seattle, Wash.	Samples were amplified and labeled using a custom automated two-cycle version of the MessageAmp II kit from Ambion. Sample amplification, labeling, and microarray processing were performed by the Rosetta Inpharmatics Gene Expression Laboratory in Seattle, Wash.	Samples were amplified and labeled using a custom automated two-cycle version of the MessageAmp II kit from Ambion. Sample amplification, labeling, and microarray processing were performed by the Rosetta Inpharmatics Gene Expression Laboratory in Seattle, Wash.	Samples were amplified and labeled using a custom automated two-cycle version of the MessageAmp II kit from Ambion. Sample amplification, labeling, and microarray processing were performed by the Rosetta Inpharmatics Gene Expression Laboratory in Seattle, Wash.	Samples were amplified and labeled using a custom automated two-cycle version of the MessageAmp II kit from Ambion. Sample amplification, labeling, and microarray processing were performed by the Rosetta Inpharmatics Gene Expression Laboratory in Seattle, Wash.	Samples were amplified and labeled using a custom automated two-cycle version of the MessageAmp II kit from Ambion. Sample amplification, labeling, and microarray processing were performed by the Rosetta Inpharmatics Gene Expression Laboratory in Seattle, Wash.	Samples were amplified and labeled using a custom automated two-cycle version of the MessageAmp II kit from Ambion. Sample amplification, labeling, and microarray processing were performed by the Rosetta Inpharmatics Gene Expression Laboratory in Seattle, Wash.	Samples were amplified and labeled using a custom automated two-cycle version of the MessageAmp II kit from Ambion. Sample amplification, labeling, and microarray processing were performed by the Rosetta Inpharmatics Gene Expression Laboratory in Seattle, Wash.	Samples were amplified and labeled using a custom automated two-cycle version of the MessageAmp II kit from Ambion. Sample amplification, labeling, and microarray processing were performed by the Rosetta Inpharmatics Gene Expression Laboratory in Seattle, Wash.	Samples were amplified and labeled using a custom automated two-cycle version of the MessageAmp II kit from Ambion. Sample amplification, labeling, and microarray processing were performed by the Rosetta Inpharmatics Gene Expression Laboratory in Seattle, Wash.	Samples were amplified and labeled using a custom automated two-cycle version of the MessageAmp II kit from Ambion. Sample amplification, labeling, and microarray processing were performed by the Rosetta Inpharmatics Gene Expression Laboratory in Seattle, Wash.	Samples were amplified and labeled using a custom automated two-cycle version of the MessageAmp II kit from Ambion. Sample amplification, labeling, and microarray processing were performed by the Rosetta Inpharmatics Gene Expression Laboratory in Seattle, Wash.	Samples were amplified and labeled using a custom automated two-cycle version of the MessageAmp II kit from Ambion. Sample amplification, labeling, and microarray processing were performed by the Rosetta Inpharmatics Gene Expression Laboratory in Seattle, Wash.	Samples were amplified and labeled using a custom automated two-cycle version of the MessageAmp II kit from Ambion. Sample amplification, labeling, and microarray processing were performed by the Rosetta Inpharmatics Gene Expression Laboratory in Seattle, Wash.	Samples were amplified and labeled using a custom automated two-cycle version of the MessageAmp II kit from Ambion. Sample amplification, labeling, and microarray processing were performed by the Rosetta Inpharmatics Gene Expression Laboratory in Seattle, Wash.	Samples were amplified and labeled using a custom automated two-cycle version of the MessageAmp II kit from Ambion. Sample amplification, labeling, and microarray processing were performed by the Rosetta Inpharmatics Gene Expression Laboratory in Seattle, Wash.	Samples were amplified and labeled using a custom automated two-cycle version of the MessageAmp II kit from Ambion. Sample amplification, labeling, and microarray processing were performed by the Rosetta Inpharmatics Gene Expression Laboratory in Seattle, Wash.	Samples were amplified and labeled using a custom automated two-cycle version of the MessageAmp II kit from Ambion. Sample amplification, labeling, and microarray processing were performed by the Rosetta Inpharmatics Gene Expression Laboratory in Seattle, Wash.	Samples were amplified and labeled using a custom automated two-cycle version of the MessageAmp II kit from Ambion. Sample amplification, labeling, and microarray processing were performed by the Rosetta Inpharmatics Gene Expression Laboratory in Seattle, Wash.	Samples were amplified and labeled using a custom automated two-cycle version of the MessageAmp II kit from Ambion. Sample amplification, labeling, and microarray processing were performed by the Rosetta Inpharmatics Gene Expression Laboratory in Seattle, Wash.	Samples were amplified and labeled using a custom automated two-cycle version of the MessageAmp II kit from Ambion. Sample amplification, labeling, and microarray processing were performed by the Rosetta Inpharmatics Gene Expression Laboratory in Seattle, Wash.	Samples were amplified and labeled using a custom automated two-cycle version of the MessageAmp II kit from Ambion. Sample amplification, labeling, and microarray processing were performed by the Rosetta Inpharmatics Gene Expression Laboratory in Seattle, Wash.	Samples were amplified and labeled using a custom automated two-cycle version of the MessageAmp II kit from Ambion. Sample amplification, labeling, and microarray processing were performed by the Rosetta Inpharmatics Gene Expression Laboratory in Seattle, Wash.	Samples were amplified and labeled using a custom automated two-cycle version of the MessageAmp II kit from Ambion. Sample amplification, labeling, and microarray processing were performed by the Rosetta Inpharmatics Gene Expression Laboratory in Seattle, Wash.	Samples were amplified and labeled using a custom automated two-cycle version of the MessageAmp II kit from Ambion. Sample amplification, labeling, and microarray processing were performed by the Rosetta Inpharmatics Gene Expression Laboratory in Seattle, Wash.	Samples were amplified and labeled using a custom automated two-cycle version of the MessageAmp II kit from Ambion. Sample amplification, labeling, and microarray processing were performed by the Rosetta Inpharmatics Gene Expression Laboratory in Seattle, Wash.	Samples were amplified and labeled using a custom automated two-cycle version of the MessageAmp II kit from Ambion. Sample amplification, labeling, and microarray processing were performed by the Rosetta Inpharmatics Gene Expression Laboratory in Seattle, Wash.	Samples were amplified and labeled using a custom automated two-cycle version of the MessageAmp II kit from Ambion. Sample amplification, labeling, and microarray processing were performed by the Rosetta Inpharmatics Gene Expression Laboratory in Seattle, Wash.	Samples were amplified and labeled using a custom automated two-cycle version of the MessageAmp II kit from Ambion. Sample amplification, labeling, and microarray processing were performed by the Rosetta Inpharmatics Gene Expression Laboratory in Seattle, Wash.	Samples were amplified and labeled using a custom automated two-cycle version of the MessageAmp II kit from Ambion. Sample amplification, labeling, and microarray processing were performed by the Rosetta Inpharmatics Gene Expression Laboratory in Seattle, Wash.	Samples were amplified and labeled using a custom automated two-cycle version of the MessageAmp II kit from Ambion. Sample amplification, labeling, and microarray processing were performed by the Rosetta Inpharmatics Gene Expression Laboratory in Seattle, Wash.	Samples were amplified and labeled using a custom automated two-cycle version of the MessageAmp II kit from Ambion. Sample amplification, labeling, and microarray processing were performed by the Rosetta Inpharmatics Gene Expression Laboratory in Seattle, Wash.
!Sample_taxid_ch1	9606	9606	9606	9606	9606	9606	9606	9606	9606	9606	9606	9606	9606	9606	9606	9606	9606	9606	9606	9606	9606	9606	9606	9606	9606	9606	9606	9606	9606	9606	9606	9606	9606	9606	9606	9606	9606	9606	9606	9606	9606	9606	9606	9606	9606	9606	9606	9606	9606
!Sample_source_name_ch2	PFC_1	PFC_2	PFC_3	PFC_4	PFC_5	PFC_6	PFC_7	PFC_8	PFC_9	PFC_10	PFC_11	PFC_12	PFC_13	PFC_14	PFC_15	PFC_16	PFC_17	PFC_18	PFC_19	PFC_20	PFC_21	PFC_22	PFC_23	PFC_24	PFC_25	PFC_26	PFC_27	PFC_28	PFC_29	PFC_30	PFC_31	PFC_32	PFC_33	PFC_34	PFC_35	PFC_36	PFC_37	PFC_38	PFC_39	PFC_40	PFC_41	PFC_42	PFC_43	PFC_44	PFC_45	PFC_46	PFC_47	PFC_48	PFC_49
!Sample_organism_ch2	Homo sapiens	Homo sapiens	Homo sapiens	Homo sapiens	Homo sapiens	Homo sapiens	Homo sapiens	Homo sapiens	Homo sapiens	Homo sapiens	Homo sapiens	Homo sapiens	Homo sapiens	Homo sapiens	Homo sapiens	Homo sapiens	Homo sapiens	Homo sapiens	Homo sapiens	Homo sapiens	Homo sapiens	Homo sapiens	Homo sapiens	Homo sapiens	Homo sapiens	Homo sapiens	Homo sapiens	Homo sapiens	Homo sapiens	Homo sapiens	Homo sapiens	Homo sapiens	Homo sapiens	Homo sapiens	Homo sapiens	Homo sapiens	Homo sapiens	Homo sapiens	Homo sapiens	Homo sapiens	Homo sapiens	Homo sapiens	Homo sapiens	Homo sapiens	Homo sapiens	Homo sapiens	Homo sapiens	Homo sapiens	Homo sapiens
!Sample_characteristics_ch2	tissue: prefrontal cortex brain	tissue: prefrontal cortex brain	tissue: prefrontal cortex brain	tissue: prefrontal cortex brain	tissue: prefrontal cortex brain	tissue: prefrontal cortex brain	tissue: prefrontal cortex brain	tissue: prefrontal cortex brain	tissue: prefrontal cortex brain	tissue: prefrontal cortex brain	tissue: prefrontal cortex brain	tissue: prefrontal cortex brain	tissue: prefrontal cortex brain	tissue: prefrontal cortex brain	tissue: prefrontal cortex brain	tissue: prefrontal cortex brain	tissue: prefrontal cortex brain	tissue: prefrontal cortex brain	tissue: prefrontal cortex brain	tissue: prefrontal cortex brain	tissue: prefrontal cortex brain	tissue: prefrontal cortex brain	tissue: prefrontal cortex brain	tissue: prefrontal cortex brain	tissue: prefrontal cortex brain	tissue: prefrontal cortex brain	tissue: prefrontal cortex brain	tissue: prefrontal cortex brain	tissue: prefrontal cortex brain	tissue: prefrontal cortex brain	tissue: prefrontal cortex brain	tissue: prefrontal cortex brain	tissue: prefrontal cortex brain	tissue: prefrontal cortex brain	tissue: prefrontal cortex brain	tissue: prefrontal cortex brain	tissue: prefrontal cortex brain	tissue: prefrontal cortex brain	tissue: prefrontal cortex brain	tissue: prefrontal cortex brain	tissue: prefrontal cortex brain	tissue: prefrontal cortex brain	tissue: prefrontal cortex brain	tissue: prefrontal cortex brain	tissue: prefrontal cortex brain	tissue: prefrontal cortex brain	tissue: prefrontal cortex brain	tissue: prefrontal cortex brain	tissue: prefrontal cortex brain
!Sample_characteristics_ch2	age: 67 yrs	age: 88 yrs	age: 62 yrs	age: 90 yrs	age: 90 yrs	age: 95 yrs	age: 77 yrs	age: 100 yrs	age: 72 yrs	age: 64 yrs	age: 89 yrs	age: 80 yrs	age: 61 yrs	age: 93 yrs	age: 81 yrs	age: 89 yrs	age: 81 yrs	age: 85 yrs	age: 79 yrs	age: 77 yrs	age: 91 yrs	age: 87 yrs	age: 77 yrs	age: 77 yrs	age: 75 yrs	age: 76 yrs	age: 84 yrs	age: 65 yrs	age: 66 yrs	age: 55 yrs	age: 77 yrs	age: 61 yrs	age: 79 yrs	age: 85 yrs	age: 79 yrs	age: 89 yrs	age: 74 yrs	age: 89 yrs	age: 85 yrs	age: 67 yrs	age: 90 yrs	age: 92 yrs	age: 76 yrs	age: 84 yrs	age: 83 yrs	age: 75 yrs	age: 82 yrs	age: 87 yrs	age: 92 yrs
!Sample_characteristics_ch2	gender: female	gender: male	gender: male	gender: female	gender: female	gender: female	gender: female	gender: female	gender: male	gender: female	gender: female	gender: female	gender: female	gender: male	gender: female	gender: male	gender: male	gender: female	gender: male	gender: female	gender: female	gender: male	gender: female	gender: male	gender: female	gender: female	gender: female	gender: male	gender: female	gender: male	gender: male	gender: male	gender: male	gender: male	gender: female	gender: female	gender: male	gender: male	gender: female	gender: female	gender: female	gender: female	gender: female	gender: female	gender: female	gender: female	gender: male	gender: female	gender: male
!Sample_characteristics_ch2	disease status: Alzheimer's disease	disease status: Alzheimer's disease	disease status: Alzheimer's disease	disease status: Alzheimer's disease	disease status: Alzheimer's disease	disease status: Alzheimer's disease	disease status: Alzheimer's disease	disease status: Alzheimer's disease	disease status: Alzheimer's disease	disease status: Alzheimer's disease	disease status: Alzheimer's disease	disease status: Alzheimer's disease	disease status: Alzheimer's disease	disease status: Alzheimer's disease	disease status: Alzheimer's disease	disease status: Alzheimer's disease	disease status: Alzheimer's disease	disease status: Alzheimer's disease	disease status: Alzheimer's disease	disease status: Alzheimer's disease	disease status: Alzheimer's disease	disease status: Alzheimer's disease	disease status: Alzheimer's disease	disease status: Alzheimer's disease	disease status: Alzheimer's disease	disease status: Alzheimer's disease	disease status: Alzheimer's disease	disease status: Alzheimer's disease	disease status: Alzheimer's disease	disease status: Alzheimer's disease	disease status: Alzheimer's disease	disease status: Alzheimer's disease	disease status: Alzheimer's disease	disease status: Alzheimer's disease	disease status: Alzheimer's disease	disease status: Alzheimer's disease	disease status: Alzheimer's disease	disease status: Alzheimer's disease	disease status: Alzheimer's disease	disease status: Alzheimer's disease	disease status: Alzheimer's disease	disease status: Alzheimer's disease	disease status: Alzheimer's disease	disease status: Alzheimer's disease	disease status: Alzheimer's disease	disease status: Alzheimer's disease	disease status: Alzheimer's disease	disease status: Alzheimer's disease	disease status: Alzheimer's disease
!Sample_treatment_protocol_ch2	NA	NA	NA	NA	NA	NA	NA	NA	NA	NA	NA	NA	NA	NA	NA	NA	NA	NA	NA	NA	NA	NA	NA	NA	NA	NA	NA	NA	NA	NA	NA	NA	NA	NA	NA	NA	NA	NA	NA	NA	NA	NA	NA	NA	NA	NA	NA	NA	NA
!Sample_growth_protocol_ch2	Fresh-frozen post-mortem brain tissues.	Fresh-frozen post-mortem brain tissues.	Fresh-frozen post-mortem brain tissues.	Fresh-frozen post-mortem brain tissues.	Fresh-frozen post-mortem brain tissues.	Fresh-frozen post-mortem brain tissues.	Fresh-frozen post-mortem brain tissues.	Fresh-frozen post-mortem brain tissues.	Fresh-frozen post-mortem brain tissues.	Fresh-frozen post-mortem brain tissues.	Fresh-frozen post-mortem brain tissues.	Fresh-frozen post-mortem brain tissues.	Fresh-frozen post-mortem brain tissues.	Fresh-frozen post-mortem brain tissues.	Fresh-frozen post-mortem brain tissues.	Fresh-frozen post-mortem brain tissues.	Fresh-frozen post-mortem brain tissues.	Fresh-frozen post-mortem brain tissues.	Fresh-frozen post-mortem brain tissues.	Fresh-frozen post-mortem brain tissues.	Fresh-frozen post-mortem brain tissues.	Fresh-frozen post-mortem brain tissues.	Fresh-frozen post-mortem brain tissues.	Fresh-frozen post-mortem brain tissues.	Fresh-frozen post-mortem brain tissues.	Fresh-frozen post-mortem brain tissues.	Fresh-frozen post-mortem brain tissues.	Fresh-frozen post-mortem brain tissues.	Fresh-frozen post-mortem brain tissues.	Fresh-frozen post-mortem brain tissues.	Fresh-frozen post-mortem brain tissues.	Fresh-frozen post-mortem brain tissues.	Fresh-frozen post-mortem brain tissues.	Fresh-frozen post-mortem brain tissues.	Fresh-frozen post-mortem brain tissues.	Fresh-frozen post-mortem brain tissues.	Fresh-frozen post-mortem brain tissues.	Fresh-frozen post-mortem brain tissues.	Fresh-frozen post-mortem brain tissues.	Fresh-frozen post-mortem brain tissues.	Fresh-frozen post-mortem brain tissues.	Fresh-frozen post-mortem brain tissues.	Fresh-frozen post-mortem brain tissues.	Fresh-frozen post-mortem brain tissues.	Fresh-frozen post-mortem brain tissues.	Fresh-frozen post-mortem brain tissues.	Fresh-frozen post-mortem brain tissues.	Fresh-frozen post-mortem brain tissues.	Fresh-frozen post-mortem brain tissues.
!Sample_molecule_ch2	total RNA	total RNA	total RNA	total RNA	total RNA	total RNA	total RNA	total RNA	total RNA	total RNA	total RNA	total RNA	total RNA	total RNA	total RNA	total RNA	total RNA	total RNA	total RNA	total RNA	total RNA	total RNA	total RNA	total RNA	total RNA	total RNA	total RNA	total RNA	total RNA	total RNA	total RNA	total RNA	total RNA	total RNA	total RNA	total RNA	total RNA	total RNA	total RNA	total RNA	total RNA	total RNA	total RNA	total RNA	total RNA	total RNA	total RNA	total RNA	total RNA
!Sample_extract_protocol_ch2	Qiagen RNeasy spin columns with DNase treatment.	Qiagen RNeasy spin columns with DNase treatment.	Qiagen RNeasy spin columns with DNase treatment.	Qiagen RNeasy spin columns with DNase treatment.	Qiagen RNeasy spin columns with DNase treatment.	Qiagen RNeasy spin columns with DNase treatment.	Qiagen RNeasy spin columns with DNase treatment.	Qiagen RNeasy spin columns with DNase treatment.	Qiagen RNeasy spin columns with DNase treatment.	Qiagen RNeasy spin columns with DNase treatment.	Qiagen RNeasy spin columns with DNase treatment.	Qiagen RNeasy spin columns with DNase treatment.	Qiagen RNeasy spin columns with DNase treatment.	Qiagen RNeasy spin columns with DNase treatment.	Qiagen RNeasy spin columns with DNase treatment.	Qiagen RNeasy spin columns with DNase treatment.	Qiagen RNeasy spin columns with DNase treatment.	Qiagen RNeasy spin columns with DNase treatment.	Qiagen RNeasy spin columns with DNase treatment.	Qiagen RNeasy spin columns with DNase treatment.	Qiagen RNeasy spin columns with DNase treatment.	Qiagen RNeasy spin columns with DNase treatment.	Qiagen RNeasy spin columns with DNase treatment.	Qiagen RNeasy spin columns with DNase treatment.	Qiagen RNeasy spin columns with DNase treatment.	Qiagen RNeasy spin columns with DNase treatment.	Qiagen RNeasy spin columns with DNase treatment.	Qiagen RNeasy spin columns with DNase treatment.	Qiagen RNeasy spin columns with DNase treatment.	Qiagen RNeasy spin columns with DNase treatment.	Qiagen RNeasy spin columns with DNase treatment.	Qiagen RNeasy spin columns with DNase treatment.	Qiagen RNeasy spin columns with DNase treatment.	Qiagen RNeasy spin columns with DNase treatment.	Qiagen RNeasy spin columns with DNase treatment.	Qiagen RNeasy spin columns with DNase treatment.	Qiagen RNeasy spin columns with DNase treatment.	Qiagen RNeasy spin columns with DNase treatment.	Qiagen RNeasy spin columns with DNase treatment.	Qiagen RNeasy spin columns with DNase treatment.	Qiagen RNeasy spin columns with DNase treatment.	Qiagen RNeasy spin columns with DNase treatment.	Qiagen RNeasy spin columns with DNase treatment.	Qiagen RNeasy spin columns with DNase treatment.	Qiagen RNeasy spin columns with DNase treatment.	Qiagen RNeasy spin columns with DNase treatment.	Qiagen RNeasy spin columns with DNase treatment.	Qiagen RNeasy spin columns with DNase treatment.	Qiagen RNeasy spin columns with DNase treatment.
!Sample_label_ch2	Cy5	Cy5	Cy5	Cy5	Cy5	Cy5	Cy5	Cy5	Cy5	Cy5	Cy5	Cy5	Cy5	Cy5	Cy5	Cy5	Cy5	Cy5	Cy5	Cy5	Cy5	Cy5	Cy5	Cy5	Cy5	Cy5	Cy5	Cy5	Cy5	Cy5	Cy5	Cy5	Cy5	Cy5	Cy5	Cy5	Cy5	Cy5	Cy5	Cy5	Cy5	Cy5	Cy5	Cy5	Cy5	Cy5	Cy5	Cy5	Cy5
!Sample_label_protocol_ch2	Samples were amplified and labeled using a custom automated two-cycle version of the MessageAmp II kit from Ambion. Sample amplification, labeling, and microarray processing were performed by the Rosetta Inpharmatics Gene Expression Laboratory in Seattle, Wash.	Samples were amplified and labeled using a custom automated two-cycle version of the MessageAmp II kit from Ambion. Sample amplification, labeling, and microarray processing were performed by the Rosetta Inpharmatics Gene Expression Laboratory in Seattle, Wash.	Samples were amplified and labeled using a custom automated two-cycle version of the MessageAmp II kit from Ambion. Sample amplification, labeling, and microarray processing were performed by the Rosetta Inpharmatics Gene Expression Laboratory in Seattle, Wash.	Samples were amplified and labeled using a custom automated two-cycle version of the MessageAmp II kit from Ambion. Sample amplification, labeling, and microarray processing were performed by the Rosetta Inpharmatics Gene Expression Laboratory in Seattle, Wash.	Samples were amplified and labeled using a custom automated two-cycle version of the MessageAmp II kit from Ambion. Sample amplification, labeling, and microarray processing were performed by the Rosetta Inpharmatics Gene Expression Laboratory in Seattle, Wash.	Samples were amplified and labeled using a custom automated two-cycle version of the MessageAmp II kit from Ambion. Sample amplification, labeling, and microarray processing were performed by the Rosetta Inpharmatics Gene Expression Laboratory in Seattle, Wash.	Samples were amplified and labeled using a custom automated two-cycle version of the MessageAmp II kit from Ambion. Sample amplification, labeling, and microarray processing were performed by the Rosetta Inpharmatics Gene Expression Laboratory in Seattle, Wash.	Samples were amplified and labeled using a custom automated two-cycle version of the MessageAmp II kit from Ambion. Sample amplification, labeling, and microarray processing were performed by the Rosetta Inpharmatics Gene Expression Laboratory in Seattle, Wash.	Samples were amplified and labeled using a custom automated two-cycle version of the MessageAmp II kit from Ambion. Sample amplification, labeling, and microarray processing were performed by the Rosetta Inpharmatics Gene Expression Laboratory in Seattle, Wash.	Samples were amplified and labeled using a custom automated two-cycle version of the MessageAmp II kit from Ambion. Sample amplification, labeling, and microarray processing were performed by the Rosetta Inpharmatics Gene Expression Laboratory in Seattle, Wash.	Samples were amplified and labeled using a custom automated two-cycle version of the MessageAmp II kit from Ambion. Sample amplification, labeling, and microarray processing were performed by the Rosetta Inpharmatics Gene Expression Laboratory in Seattle, Wash.	Samples were amplified and labeled using a custom automated two-cycle version of the MessageAmp II kit from Ambion. Sample amplification, labeling, and microarray processing were performed by the Rosetta Inpharmatics Gene Expression Laboratory in Seattle, Wash.	Samples were amplified and labeled using a custom automated two-cycle version of the MessageAmp II kit from Ambion. Sample amplification, labeling, and microarray processing were performed by the Rosetta Inpharmatics Gene Expression Laboratory in Seattle, Wash.	Samples were amplified and labeled using a custom automated two-cycle version of the MessageAmp II kit from Ambion. Sample amplification, labeling, and microarray processing were performed by the Rosetta Inpharmatics Gene Expression Laboratory in Seattle, Wash.	Samples were amplified and labeled using a custom automated two-cycle version of the MessageAmp II kit from Ambion. Sample amplification, labeling, and microarray processing were performed by the Rosetta Inpharmatics Gene Expression Laboratory in Seattle, Wash.	Samples were amplified and labeled using a custom automated two-cycle version of the MessageAmp II kit from Ambion. Sample amplification, labeling, and microarray processing were performed by the Rosetta Inpharmatics Gene Expression Laboratory in Seattle, Wash.	Samples were amplified and labeled using a custom automated two-cycle version of the MessageAmp II kit from Ambion. Sample amplification, labeling, and microarray processing were performed by the Rosetta Inpharmatics Gene Expression Laboratory in Seattle, Wash.	Samples were amplified and labeled using a custom automated two-cycle version of the MessageAmp II kit from Ambion. Sample amplification, labeling, and microarray processing were performed by the Rosetta Inpharmatics Gene Expression Laboratory in Seattle, Wash.	Samples were amplified and labeled using a custom automated two-cycle version of the MessageAmp II kit from Ambion. Sample amplification, labeling, and microarray processing were performed by the Rosetta Inpharmatics Gene Expression Laboratory in Seattle, Wash.	Samples were amplified and labeled using a custom automated two-cycle version of the MessageAmp II kit from Ambion. Sample amplification, labeling, and microarray processing were performed by the Rosetta Inpharmatics Gene Expression Laboratory in Seattle, Wash.	Samples were amplified and labeled using a custom automated two-cycle version of the MessageAmp II kit from Ambion. Sample amplification, labeling, and microarray processing were performed by the Rosetta Inpharmatics Gene Expression Laboratory in Seattle, Wash.	Samples were amplified and labeled using a custom automated two-cycle version of the MessageAmp II kit from Ambion. Sample amplification, labeling, and microarray processing were performed by the Rosetta Inpharmatics Gene Expression Laboratory in Seattle, Wash.	Samples were amplified and labeled using a custom automated two-cycle version of the MessageAmp II kit from Ambion. Sample amplification, labeling, and microarray processing were performed by the Rosetta Inpharmatics Gene Expression Laboratory in Seattle, Wash.	Samples were amplified and labeled using a custom automated two-cycle version of the MessageAmp II kit from Ambion. Sample amplification, labeling, and microarray processing were performed by the Rosetta Inpharmatics Gene Expression Laboratory in Seattle, Wash.	Samples were amplified and labeled using a custom automated two-cycle version of the MessageAmp II kit from Ambion. Sample amplification, labeling, and microarray processing were performed by the Rosetta Inpharmatics Gene Expression Laboratory in Seattle, Wash.	Samples were amplified and labeled using a custom automated two-cycle version of the MessageAmp II kit from Ambion. Sample amplification, labeling, and microarray processing were performed by the Rosetta Inpharmatics Gene Expression Laboratory in Seattle, Wash.	Samples were amplified and labeled using a custom automated two-cycle version of the MessageAmp II kit from Ambion. Sample amplification, labeling, and microarray processing were performed by the Rosetta Inpharmatics Gene Expression Laboratory in Seattle, Wash.	Samples were amplified and labeled using a custom automated two-cycle version of the MessageAmp II kit from Ambion. Sample amplification, labeling, and microarray processing were performed by the Rosetta Inpharmatics Gene Expression Laboratory in Seattle, Wash.	Samples were amplified and labeled using a custom automated two-cycle version of the MessageAmp II kit from Ambion. Sample amplification, labeling, and microarray processing were performed by the Rosetta Inpharmatics Gene Expression Laboratory in Seattle, Wash.	Samples were amplified and labeled using a custom automated two-cycle version of the MessageAmp II kit from Ambion. Sample amplification, labeling, and microarray processing were performed by the Rosetta Inpharmatics Gene Expression Laboratory in Seattle, Wash.	Samples were amplified and labeled using a custom automated two-cycle version of the MessageAmp II kit from Ambion. Sample amplification, labeling, and microarray processing were performed by the Rosetta Inpharmatics Gene Expression Laboratory in Seattle, Wash.	Samples were amplified and labeled using a custom automated two-cycle version of the MessageAmp II kit from Ambion. Sample amplification, labeling, and microarray processing were performed by the Rosetta Inpharmatics Gene Expression Laboratory in Seattle, Wash.	Samples were amplified and labeled using a custom automated two-cycle version of the MessageAmp II kit from Ambion. Sample amplification, labeling, and microarray processing were performed by the Rosetta Inpharmatics Gene Expression Laboratory in Seattle, Wash.	Samples were amplified and labeled using a custom automated two-cycle version of the MessageAmp II kit from Ambion. Sample amplification, labeling, and microarray processing were performed by the Rosetta Inpharmatics Gene Expression Laboratory in Seattle, Wash.	Samples were amplified and labeled using a custom automated two-cycle version of the MessageAmp II kit from Ambion. Sample amplification, labeling, and microarray processing were performed by the Rosetta Inpharmatics Gene Expression Laboratory in Seattle, Wash.	Samples were amplified and labeled using a custom automated two-cycle version of the MessageAmp II kit from Ambion. Sample amplification, labeling, and microarray processing were performed by the Rosetta Inpharmatics Gene Expression Laboratory in Seattle, Wash.	Samples were amplified and labeled using a custom automated two-cycle version of the MessageAmp II kit from Ambion. Sample amplification, labeling, and microarray processing were performed by the Rosetta Inpharmatics Gene Expression Laboratory in Seattle, Wash.	Samples were amplified and labeled using a custom automated two-cycle version of the MessageAmp II kit from Ambion. Sample amplification, labeling, and microarray processing were performed by the Rosetta Inpharmatics Gene Expression Laboratory in Seattle, Wash.	Samples were amplified and labeled using a custom automated two-cycle version of the MessageAmp II kit from Ambion. Sample amplification, labeling, and microarray processing were performed by the Rosetta Inpharmatics Gene Expression Laboratory in Seattle, Wash.	Samples were amplified and labeled using a custom automated two-cycle version of the MessageAmp II kit from Ambion. Sample amplification, labeling, and microarray processing were performed by the Rosetta Inpharmatics Gene Expression Laboratory in Seattle, Wash.	Samples were amplified and labeled using a custom automated two-cycle version of the MessageAmp II kit from Ambion. Sample amplification, labeling, and microarray processing were performed by the Rosetta Inpharmatics Gene Expression Laboratory in Seattle, Wash.	Samples were amplified and labeled using a custom automated two-cycle version of the MessageAmp II kit from Ambion. Sample amplification, labeling, and microarray processing were performed by the Rosetta Inpharmatics Gene Expression Laboratory in Seattle, Wash.	Samples were amplified and labeled using a custom automated two-cycle version of the MessageAmp II kit from Ambion. Sample amplification, labeling, and microarray processing were performed by the Rosetta Inpharmatics Gene Expression Laboratory in Seattle, Wash.	Samples were amplified and labeled using a custom automated two-cycle version of the MessageAmp II kit from Ambion. Sample amplification, labeling, and microarray processing were performed by the Rosetta Inpharmatics Gene Expression Laboratory in Seattle, Wash.	Samples were amplified and labeled using a custom automated two-cycle version of the MessageAmp II kit from Ambion. Sample amplification, labeling, and microarray processing were performed by the Rosetta Inpharmatics Gene Expression Laboratory in Seattle, Wash.	Samples were amplified and labeled using a custom automated two-cycle version of the MessageAmp II kit from Ambion. Sample amplification, labeling, and microarray processing were performed by the Rosetta Inpharmatics Gene Expression Laboratory in Seattle, Wash.	Samples were amplified and labeled using a custom automated two-cycle version of the MessageAmp II kit from Ambion. Sample amplification, labeling, and microarray processing were performed by the Rosetta Inpharmatics Gene Expression Laboratory in Seattle, Wash.	Samples were amplified and labeled using a custom automated two-cycle version of the MessageAmp II kit from Ambion. Sample amplification, labeling, and microarray processing were performed by the Rosetta Inpharmatics Gene Expression Laboratory in Seattle, Wash.	Samples were amplified and labeled using a custom automated two-cycle version of the MessageAmp II kit from Ambion. Sample amplification, labeling, and microarray processing were performed by the Rosetta Inpharmatics Gene Expression Laboratory in Seattle, Wash.
!Sample_taxid_ch2	9606	9606	9606	9606	9606	9606	9606	9606	9606	9606	9606	9606	9606	9606	9606	9606	9606	9606	9606	9606	9606	9606	9606	9606	9606	9606	9606	9606	9606	9606	9606	9606	9606	9606	9606	9606	9606	9606	9606	9606	9606	9606	9606	9606	9606	9606	9606	9606	9606
!Sample_hyb_protocol	Microarrays were incubated at 40C for 48 hours in a rotating carousel. Hybridizations to custom Agilent microarrays were completed as previously described (Hughes et al. Nat Biotech (2001), 19(4):342-7). Microarrays were washed to remove non-specific hybridized sample. Afterwards, microarrays were dried in an ozone-free nitrogen chamber.	Microarrays were incubated at 40C for 48 hours in a rotating carousel. Hybridizations to custom Agilent microarrays were completed as previously described (Hughes et al. Nat Biotech (2001), 19(4):342-7). Microarrays were washed to remove non-specific hybridized sample. Afterwards, microarrays were dried in an ozone-free nitrogen chamber.	Microarrays were incubated at 40C for 48 hours in a rotating carousel. Hybridizations to custom Agilent microarrays were completed as previously described (Hughes et al. Nat Biotech (2001), 19(4):342-7). Microarrays were washed to remove non-specific hybridized sample. Afterwards, microarrays were dried in an ozone-free nitrogen chamber.	Microarrays were incubated at 40C for 48 hours in a rotating carousel. Hybridizations to custom Agilent microarrays were completed as previously described (Hughes et al. Nat Biotech (2001), 19(4):342-7). Microarrays were washed to remove non-specific hybridized sample. Afterwards, microarrays were dried in an ozone-free nitrogen chamber.	Microarrays were incubated at 40C for 48 hours in a rotating carousel. Hybridizations to custom Agilent microarrays were completed as previously described (Hughes et al. Nat Biotech (2001), 19(4):342-7). Microarrays were washed to remove non-specific hybridized sample. Afterwards, microarrays were dried in an ozone-free nitrogen chamber.	Microarrays were incubated at 40C for 48 hours in a rotating carousel. Hybridizations to custom Agilent microarrays were completed as previously described (Hughes et al. Nat Biotech (2001), 19(4):342-7). Microarrays were washed to remove non-specific hybridized sample. Afterwards, microarrays were dried in an ozone-free nitrogen chamber.	Microarrays were incubated at 40C for 48 hours in a rotating carousel. Hybridizations to custom Agilent microarrays were completed as previously described (Hughes et al. Nat Biotech (2001), 19(4):342-7). Microarrays were washed to remove non-specific hybridized sample. Afterwards, microarrays were dried in an ozone-free nitrogen chamber.	Microarrays were incubated at 40C for 48 hours in a rotating carousel. Hybridizations to custom Agilent microarrays were completed as previously described (Hughes et al. Nat Biotech (2001), 19(4):342-7). Microarrays were washed to remove non-specific hybridized sample. Afterwards, microarrays were dried in an ozone-free nitrogen chamber.	Microarrays were incubated at 40C for 48 hours in a rotating carousel. Hybridizations to custom Agilent microarrays were completed as previously described (Hughes et al. Nat Biotech (2001), 19(4):342-7). Microarrays were washed to remove non-specific hybridized sample. Afterwards, microarrays were dried in an ozone-free nitrogen chamber.	Microarrays were incubated at 40C for 48 hours in a rotating carousel. Hybridizations to custom Agilent microarrays were completed as previously described (Hughes et al. Nat Biotech (2001), 19(4):342-7). Microarrays were washed to remove non-specific hybridized sample. Afterwards, microarrays were dried in an ozone-free nitrogen chamber.	Microarrays were incubated at 40C for 48 hours in a rotating carousel. Hybridizations to custom Agilent microarrays were completed as previously described (Hughes et al. Nat Biotech (2001), 19(4):342-7). Microarrays were washed to remove non-specific hybridized sample. Afterwards, microarrays were dried in an ozone-free nitrogen chamber.	Microarrays were incubated at 40C for 48 hours in a rotating carousel. Hybridizations to custom Agilent microarrays were completed as previously described (Hughes et al. Nat Biotech (2001), 19(4):342-7). Microarrays were washed to remove non-specific hybridized sample. Afterwards, microarrays were dried in an ozone-free nitrogen chamber.	Microarrays were incubated at 40C for 48 hours in a rotating carousel. Hybridizations to custom Agilent microarrays were completed as previously described (Hughes et al. Nat Biotech (2001), 19(4):342-7). Microarrays were washed to remove non-specific hybridized sample. Afterwards, microarrays were dried in an ozone-free nitrogen chamber.	Microarrays were incubated at 40C for 48 hours in a rotating carousel. Hybridizations to custom Agilent microarrays were completed as previously described (Hughes et al. Nat Biotech (2001), 19(4):342-7). Microarrays were washed to remove non-specific hybridized sample. Afterwards, microarrays were dried in an ozone-free nitrogen chamber.	Microarrays were incubated at 40C for 48 hours in a rotating carousel. Hybridizations to custom Agilent microarrays were completed as previously described (Hughes et al. Nat Biotech (2001), 19(4):342-7). Microarrays were washed to remove non-specific hybridized sample. Afterwards, microarrays were dried in an ozone-free nitrogen chamber.	Microarrays were incubated at 40C for 48 hours in a rotating carousel. Hybridizations to custom Agilent microarrays were completed as previously described (Hughes et al. Nat Biotech (2001), 19(4):342-7). Microarrays were washed to remove non-specific hybridized sample. Afterwards, microarrays were dried in an ozone-free nitrogen chamber.	Microarrays were incubated at 40C for 48 hours in a rotating carousel. Hybridizations to custom Agilent microarrays were completed as previously described (Hughes et al. Nat Biotech (2001), 19(4):342-7). Microarrays were washed to remove non-specific hybridized sample. Afterwards, microarrays were dried in an ozone-free nitrogen chamber.	Microarrays were incubated at 40C for 48 hours in a rotating carousel. Hybridizations to custom Agilent microarrays were completed as previously described (Hughes et al. Nat Biotech (2001), 19(4):342-7). Microarrays were washed to remove non-specific hybridized sample. Afterwards, microarrays were dried in an ozone-free nitrogen chamber.	Microarrays were incubated at 40C for 48 hours in a rotating carousel. Hybridizations to custom Agilent microarrays were completed as previously described (Hughes et al. Nat Biotech (2001), 19(4):342-7). Microarrays were washed to remove non-specific hybridized sample. Afterwards, microarrays were dried in an ozone-free nitrogen chamber.	Microarrays were incubated at 40C for 48 hours in a rotating carousel. Hybridizations to custom Agilent microarrays were completed as previously described (Hughes et al. Nat Biotech (2001), 19(4):342-7). Microarrays were washed to remove non-specific hybridized sample. Afterwards, microarrays were dried in an ozone-free nitrogen chamber.	Microarrays were incubated at 40C for 48 hours in a rotating carousel. Hybridizations to custom Agilent microarrays were completed as previously described (Hughes et al. Nat Biotech (2001), 19(4):342-7). Microarrays were washed to remove non-specific hybridized sample. Afterwards, microarrays were dried in an ozone-free nitrogen chamber.	Microarrays were incubated at 40C for 48 hours in a rotating carousel. Hybridizations to custom Agilent microarrays were completed as previously described (Hughes et al. Nat Biotech (2001), 19(4):342-7). Microarrays were washed to remove non-specific hybridized sample. Afterwards, microarrays were dried in an ozone-free nitrogen chamber.	Microarrays were incubated at 40C for 48 hours in a rotating carousel. Hybridizations to custom Agilent microarrays were completed as previously described (Hughes et al. Nat Biotech (2001), 19(4):342-7). Microarrays were washed to remove non-specific hybridized sample. Afterwards, microarrays were dried in an ozone-free nitrogen chamber.	Microarrays were incubated at 40C for 48 hours in a rotating carousel. Hybridizations to custom Agilent microarrays were completed as previously described (Hughes et al. Nat Biotech (2001), 19(4):342-7). Microarrays were washed to remove non-specific hybridized sample. Afterwards, microarrays were dried in an ozone-free nitrogen chamber.	Microarrays were incubated at 40C for 48 hours in a rotating carousel. Hybridizations to custom Agilent microarrays were completed as previously described (Hughes et al. Nat Biotech (2001), 19(4):342-7). Microarrays were washed to remove non-specific hybridized sample. Afterwards, microarrays were dried in an ozone-free nitrogen chamber.	Microarrays were incubated at 40C for 48 hours in a rotating carousel. Hybridizations to custom Agilent microarrays were completed as previously described (Hughes et al. Nat Biotech (2001), 19(4):342-7). Microarrays were washed to remove non-specific hybridized sample. Afterwards, microarrays were dried in an ozone-free nitrogen chamber.	Microarrays were incubated at 40C for 48 hours in a rotating carousel. Hybridizations to custom Agilent microarrays were completed as previously described (Hughes et al. Nat Biotech (2001), 19(4):342-7). Microarrays were washed to remove non-specific hybridized sample. Afterwards, microarrays were dried in an ozone-free nitrogen chamber.	Microarrays were incubated at 40C for 48 hours in a rotating carousel. Hybridizations to custom Agilent microarrays were completed as previously described (Hughes et al. Nat Biotech (2001), 19(4):342-7). Microarrays were washed to remove non-specific hybridized sample. Afterwards, microarrays were dried in an ozone-free nitrogen chamber.	Microarrays were incubated at 40C for 48 hours in a rotating carousel. Hybridizations to custom Agilent microarrays were completed as previously described (Hughes et al. Nat Biotech (2001), 19(4):342-7). Microarrays were washed to remove non-specific hybridized sample. Afterwards, microarrays were dried in an ozone-free nitrogen chamber.	Microarrays were incubated at 40C for 48 hours in a rotating carousel. Hybridizations to custom Agilent microarrays were completed as previously described (Hughes et al. Nat Biotech (2001), 19(4):342-7). Microarrays were washed to remove non-specific hybridized sample. Afterwards, microarrays were dried in an ozone-free nitrogen chamber.	Microarrays were incubated at 40C for 48 hours in a rotating carousel. Hybridizations to custom Agilent microarrays were completed as previously described (Hughes et al. Nat Biotech (2001), 19(4):342-7). Microarrays were washed to remove non-specific hybridized sample. Afterwards, microarrays were dried in an ozone-free nitrogen chamber.	Microarrays were incubated at 40C for 48 hours in a rotating carousel. Hybridizations to custom Agilent microarrays were completed as previously described (Hughes et al. Nat Biotech (2001), 19(4):342-7). Microarrays were washed to remove non-specific hybridized sample. Afterwards, microarrays were dried in an ozone-free nitrogen chamber.	Microarrays were incubated at 40C for 48 hours in a rotating carousel. Hybridizations to custom Agilent microarrays were completed as previously described (Hughes et al. Nat Biotech (2001), 19(4):342-7). Microarrays were washed to remove non-specific hybridized sample. Afterwards, microarrays were dried in an ozone-free nitrogen chamber.	Microarrays were incubated at 40C for 48 hours in a rotating carousel. Hybridizations to custom Agilent microarrays were completed as previously described (Hughes et al. Nat Biotech (2001), 19(4):342-7). Microarrays were washed to remove non-specific hybridized sample. Afterwards, microarrays were dried in an ozone-free nitrogen chamber.	Microarrays were incubated at 40C for 48 hours in a rotating carousel. Hybridizations to custom Agilent microarrays were completed as previously described (Hughes et al. Nat Biotech (2001), 19(4):342-7). Microarrays were washed to remove non-specific hybridized sample. Afterwards, microarrays were dried in an ozone-free nitrogen chamber.	Microarrays were incubated at 40C for 48 hours in a rotating carousel. Hybridizations to custom Agilent microarrays were completed as previously described (Hughes et al. Nat Biotech (2001), 19(4):342-7). Microarrays were washed to remove non-specific hybridized sample. Afterwards, microarrays were dried in an ozone-free nitrogen chamber.	Microarrays were incubated at 40C for 48 hours in a rotating carousel. Hybridizations to custom Agilent microarrays were completed as previously described (Hughes et al. Nat Biotech (2001), 19(4):342-7). Microarrays were washed to remove non-specific hybridized sample. Afterwards, microarrays were dried in an ozone-free nitrogen chamber.	Microarrays were incubated at 40C for 48 hours in a rotating carousel. Hybridizations to custom Agilent microarrays were completed as previously described (Hughes et al. Nat Biotech (2001), 19(4):342-7). Microarrays were washed to remove non-specific hybridized sample. Afterwards, microarrays were dried in an ozone-free nitrogen chamber.	Microarrays were incubated at 40C for 48 hours in a rotating carousel. Hybridizations to custom Agilent microarrays were completed as previously described (Hughes et al. Nat Biotech (2001), 19(4):342-7). Microarrays were washed to remove non-specific hybridized sample. Afterwards, microarrays were dried in an ozone-free nitrogen chamber.	Microarrays were incubated at 40C for 48 hours in a rotating carousel. Hybridizations to custom Agilent microarrays were completed as previously described (Hughes et al. Nat Biotech (2001), 19(4):342-7). Microarrays were washed to remove non-specific hybridized sample. Afterwards, microarrays were dried in an ozone-free nitrogen chamber.	Microarrays were incubated at 40C for 48 hours in a rotating carousel. Hybridizations to custom Agilent microarrays were completed as previously described (Hughes et al. Nat Biotech (2001), 19(4):342-7). Microarrays were washed to remove non-specific hybridized sample. Afterwards, microarrays were dried in an ozone-free nitrogen chamber.	Microarrays were incubated at 40C for 48 hours in a rotating carousel. Hybridizations to custom Agilent microarrays were completed as previously described (Hughes et al. Nat Biotech (2001), 19(4):342-7). Microarrays were washed to remove non-specific hybridized sample. Afterwards, microarrays were dried in an ozone-free nitrogen chamber.	Microarrays were incubated at 40C for 48 hours in a rotating carousel. Hybridizations to custom Agilent microarrays were completed as previously described (Hughes et al. Nat Biotech (2001), 19(4):342-7). Microarrays were washed to remove non-specific hybridized sample. Afterwards, microarrays were dried in an ozone-free nitrogen chamber.	Microarrays were incubated at 40C for 48 hours in a rotating carousel. Hybridizations to custom Agilent microarrays were completed as previously described (Hughes et al. Nat Biotech (2001), 19(4):342-7). Microarrays were washed to remove non-specific hybridized sample. Afterwards, microarrays were dried in an ozone-free nitrogen chamber.	Microarrays were incubated at 40C for 48 hours in a rotating carousel. Hybridizations to custom Agilent microarrays were completed as previously described (Hughes et al. Nat Biotech (2001), 19(4):342-7). Microarrays were washed to remove non-specific hybridized sample. Afterwards, microarrays were dried in an ozone-free nitrogen chamber.	Microarrays were incubated at 40C for 48 hours in a rotating carousel. Hybridizations to custom Agilent microarrays were completed as previously described (Hughes et al. Nat Biotech (2001), 19(4):342-7). Microarrays were washed to remove non-specific hybridized sample. Afterwards, microarrays were dried in an ozone-free nitrogen chamber.	Microarrays were incubated at 40C for 48 hours in a rotating carousel. Hybridizations to custom Agilent microarrays were completed as previously described (Hughes et al. Nat Biotech (2001), 19(4):342-7). Microarrays were washed to remove non-specific hybridized sample. Afterwards, microarrays were dried in an ozone-free nitrogen chamber.	Microarrays were incubated at 40C for 48 hours in a rotating carousel. Hybridizations to custom Agilent microarrays were completed as previously described (Hughes et al. Nat Biotech (2001), 19(4):342-7). Microarrays were washed to remove non-specific hybridized sample. Afterwards, microarrays were dried in an ozone-free nitrogen chamber.	Microarrays were incubated at 40C for 48 hours in a rotating carousel. Hybridizations to custom Agilent microarrays were completed as previously described (Hughes et al. Nat Biotech (2001), 19(4):342-7). Microarrays were washed to remove non-specific hybridized sample. Afterwards, microarrays were dried in an ozone-free nitrogen chamber.
[truncated: 17 more rows]
[truncated: 575 more columns]

## Sheet: Validation-GSE44770
!Series_title
!Series_geo_accession
!Series_status
!Series_submission_date
!Series_last_update_date
!Series_pubmed_id
[truncated: 75 more rows]
[truncated: 181 more columns]

## Sheet: CR-GSE44768
!Series_title	Multi-tissue gene expression profiles of human brain (CR)
[truncated: 103 more rows]
[truncated: 181 more columns]

[truncated: 2 more sheets: FTD-GSE13162, HD-GSE3790]
